# Supplementary material for: Transcriptomic Analysis of Fusarium oxysporum Stress-Induced Pathosystem and Screening of Fom-2 Interaction Factors in Contrasted Melon Plants
Source: Front Plant Sci. 2022 Jul 22;13:961586. doi: 10.3389/fpls.2022.961586 (PMC9354789; doi:10.3389/fpls.2022.961586)
Supplement: Supplementary file 1 [file Data_Sheet_1.ZIP]

Archive with 34 entries (27 files):
- Supplementary material/
- Supplementary material/.DS_Store
- __MACOSX/
- __MACOSX/Supplementary material/
- __MACOSX/Supplementary material/._.DS_Store
- Supplementary material/SUPPLEMENTARY FIGURE S1/
- Supplementary material/SUPPLEMENTARY FIGURE S1/SUPPLEMENTARY FIGURE S1.docx
- __MACOSX/Supplementary material/SUPPLEMENTARY FIGURE S1/
- __MACOSX/Supplementary material/SUPPLEMENTARY FIGURE S1/._SUPPLEMENTARY FIGURE S1.docx
- Supplementary material/SUPPLEMENTARY TABLE S1-S10/
- Supplementary material/SUPPLEMENTARY TABLE S1-S10/.DS_Store
- __MACOSX/Supplementary material/SUPPLEMENTARY TABLE S1-S10/
- __MACOSX/Supplementary material/SUPPLEMENTARY TABLE S1-S10/._.DS_Store
- Supplementary material/SUPPLEMENTARY TABLE S1-S10/Supplementary Table S1.xlsx
- __MACOSX/Supplementary material/SUPPLEMENTARY TABLE S1-S10/._Supplementary Table S1.xlsx
- Supplementary material/SUPPLEMENTARY TABLE S1-S10/Supplementary Table S6.xlsx
- __MACOSX/Supplementary material/SUPPLEMENTARY TABLE S1-S10/._Supplementary Table S6.xlsx
- Supplementary material/SUPPLEMENTARY TABLE S1-S10/Supplementary Table S10.xlsx
- __MACOSX/Supplementary material/SUPPLEMENTARY TABLE S1-S10/._Supplementary Table S10.xlsx
- Supplementary material/SUPPLEMENTARY TABLE S1-S10/Supplementary Table S7.xlsx
- __MACOSX/Supplementary material/SUPPLEMENTARY TABLE S1-S10/._Supplementary Table S7.xlsx
- Supplementary material/SUPPLEMENTARY TABLE S1-S10/Supplementary Table S8.xlsx
- __MACOSX/Supplementary material/SUPPLEMENTARY TABLE S1-S10/._Supplementary Table S8.xlsx
- Supplementary material/SUPPLEMENTARY TABLE S1-S10/Supplementary Table S9.xlsx
- __MACOSX/Supplementary material/SUPPLEMENTARY TABLE S1-S10/._Supplementary Table S9.xlsx
- Supplementary material/SUPPLEMENTARY TABLE S1-S10/Supplementary Table S2.xlsx
- __MACOSX/Supplementary material/SUPPLEMENTARY TABLE S1-S10/._Supplementary Table S2.xlsx
- Supplementary material/SUPPLEMENTARY TABLE S1-S10/Supplementary Table S3.xlsx
- __MACOSX/Supplementary material/SUPPLEMENTARY TABLE S1-S10/._Supplementary Table S3.xlsx
- Supplementary material/SUPPLEMENTARY TABLE S1-S10/Supplementary Table S4.xls
- __MACOSX/Supplementary material/SUPPLEMENTARY TABLE S1-S10/._Supplementary Table S4.xls
- Supplementary material/SUPPLEMENTARY TABLE S1-S10/Supplementary Table S5.xls
- __MACOSX/Supplementary material/SUPPLEMENTARY TABLE S1-S10/._Supplementary Table S5.xls
- __MACOSX/Supplementary material/._SUPPLEMENTARY TABLE S1-S10
