# Supplementary material for: Transcriptomic Analysis of Fusarium oxysporum Stress-Induced Pathosystem and Screening of Fom-2 Interaction Factors in Contrasted Melon Plants
Source: Front Plant Sci. 2022 Jul 22;13:961586. doi: 10.3389/fpls.2022.961586 (PMC9354789; doi:10.3389/fpls.2022.961586)
Supplement: Supplementary file 1 [file Data_Sheet_1.ZIP › Supplementary material/SUPPLEMENTARY TABLE S1-S10/Supplementary Table S1.xlsx]

## Sheet: Table S1
Supplementary Table S1 Primer sequences of RNA-seq DEGs used for qRT-PCR analysis
No	Gene ID	Sense primer	Antisense primer	bp
1	MELO3C007597	TAAACCAGTGTTGCTTGGCTATTGA	GGCTAAAGTGAACCGAAGTTACCCT	243
2	MELO3C002143	GGTTCTGTTGCATCAGTTTCCCCGA	GTGTTTATCCGTTCTTTGCGCTTCT	116
3	MELO3C006430	AGCGGTAATAGTTTAGCCGAAGACG	CCCTAAATCTTCCAAAACCACCACA	144
4	MELO3C014223	ACAACACTCGCTTGGCTATTGCTTC	CCCATAATCCAAGCTCGGGTTTCTA	134
5	MELO3C003934	TCCGATTGGGATGGAGAAGATTGAT	GAATGTCACAGTTGAGTGGTTGGCA	85
6	MELO3C003933	TTTGGAGTTGGAAGGAGGAGTTGTC	TAAAAACGACCGTGGAGTGATTGGC	184
7	MELO3C025664	GCCGTCAATGTCTTCGGTGGTTAGT	ACTGCGTCTCGCTTTATGATAGGTG	78
8	MELO3C012635	CCGAGGGAGCCCCGTTTTGCTTTCT	CTACACATTTTTGGCTGGTGCATCT	148
9	MELO3C010168	AAACACCACCAAAACCTACCCCATT	GGTGCTTTCCGACAGAGACTGATTG	133
10	MELO3C001977	CAAGAAATAGCGGCAATGAGTGAGG	GACCACATTCATCGGTGTTCTCTCC	141
