# Supplementary material for: Transcriptomic Analysis of Fusarium oxysporum Stress-Induced Pathosystem and Screening of Fom-2 Interaction Factors in Contrasted Melon Plants
Source: Front Plant Sci. 2022 Jul 22;13:961586. doi: 10.3389/fpls.2022.961586 (PMC9354789; doi:10.3389/fpls.2022.961586)
Supplement: Supplementary file 1 [file Data_Sheet_1.ZIP › Supplementary material/SUPPLEMENTARY TABLE S1-S10/Supplementary Table S6.xlsx]

## Sheet: Table S6
Supplementary Table S6 Pathway Analysis of DEGs of MR-1 after Fusarium oxysporum Inoculation
Pathway	ko_id	Cluster-frequency	P-value
Phenylalanine metabolism	ko00360	51 out of 810 6.30%	6.67e-11
Phenylpropanoid biosynthesis	ko00940	61 out of 810 7.53%	3.38e-09
Plant hormone signal transduction	ko04075	85 out of 810 10.49%	3.8e-08
Starch and sucrose metabolism	ko00500	62 out of 810 7.65%	2.22e-05
Valine, leucine and isoleucine degradation	ko00280	18 out of 810 2.22%	5.93e-05
Arginine and proline metabolism	ko00330	29 out of 810 3.58%	0.00016
Cysteine and methionine metabolism	ko00270	29 out of 810 3.58%	0.0002
Amino sugar and nucleotide sugar metabolism	ko00520	37 out of 810 4.57%	0.0002
alpha-Linolenic acid metabolism	ko00592	22 out of 810 2.72%	0.00028
Alanine, aspartate and glutamate metabolism	ko00250	20 out of 810 2.47%	0.0013
Carbon metabolism	ko01200	62 out of 810 7.65%	0.0014
Butanoate metabolism	ko00650	10 out of 810 1.23%	0.0016
Fatty acid degradation	ko00071	15 out of 810 1.85%	0.0018
Fructose and mannose metabolism	ko00051	19 out of 810 2.35%	0.0021
Glutathione metabolism	ko00480	26 out of 810 3.21%	0.0026
Glycolysis / Gluconeogenesis	ko00010	34 out of 810 4.20%	0.0035
Linoleic acid metabolism	ko00591	13 out of 810 1.60%	0.0051
Synthesis and degradation of ketone bodies	ko00072	3 out of 810 0.37%	1
Flavonoid biosynthesis	ko00941	8 out of 810 0.99%	1
Plant-pathogen interaction	ko04626	34 out of 810 4.20%	1
