# Supplementary material for: Transcriptomic Analysis of Fusarium oxysporum Stress-Induced Pathosystem and Screening of Fom-2 Interaction Factors in Contrasted Melon Plants
Source: Front Plant Sci. 2022 Jul 22;13:961586. doi: 10.3389/fpls.2022.961586 (PMC9354789; doi:10.3389/fpls.2022.961586)
Supplement: Supplementary file 1 [file Data_Sheet_1.ZIP › Supplementary material/SUPPLEMENTARY TABLE S1-S10/Supplementary Table S10.xlsx]

## Sheet: Table S10
Supplementary Table S10 DEGs in Plant-pathogen interaction pathway
Gene ID	Gene description	Regulation
		A12h	A72h	B12h	B72h
MELO3C015312	PREDICTED: respiratory burst oxidase homolog protein B isoform X1[Cucumis melo]	Up	Up	Up	-----
MELO3C010190	PREDICTED: probable LRR receptor-like serine /threonine-protein kinase At2g23950[Cucumis melo]	Down	Down	-----	-----
MELO3C012075	PREDICTED: probable LRR receptor-like serine/ threonine-protein kinase At1g14390[Cucumis melo]	Down	Down	-----	Down
MELO3C024412	PREDICTED: putative leucine-rich repeat receptor-like protein kinase At2g19210[Cucumis melo]	-----	-----	Up	Up
MELO3C023441	PREDICTED: probable LRR receptor-like serine/ threonine-protein kinase At4g36180 isoform X2[Cucumis melo]	-----	-----	Up	Up
MELO3C009565	PREDICTED: calcium-dependent protein kinase 26-like[Cucumis melo]	-----	Up	-----	Up
MELO3C010876	PREDICTED: probable calcium-binding protein CML11[Cucumis melo]	Up	Up	-----	Up
MELO3C020725	PREDICTED: probable calcium-binding protein CML36[Cucumis melo]	-----	Up	Up	Up
MELO3C006028	PREDICTED: cyclic nucleotide-gated ion channel 1[Cucumis melo]	Down	Down	Down	Down
MELO3C016558	PREDICTED: cyclic nucleotide-gated ion channel 4[Cucumis melo]	Down	Down	-----	Down
MELO3C006029	PREDICTED: cyclic nucleotide-gated ion channel 1-like isoform X1[Cucumis melo]	Down	Down	-----	-----
MELO3C018825	PREDICTED: mitogen-activated protein kinase kinase kinase 2 [Cucumis melo]	Down	Down	Down	Down
MELO3C012635	PREDICTED: probable WRKY transcription factor 71 isoform X1[Cucumis melo]	Up	-----	Up	Up
MELO3C011295	PREDICTED: probable WRKY transcription factor 40[Cucumis melo]	Down	-----	Down	Down
MELO3C017429	PREDICTED: pathogenesis-related homeodomain protein[Cucumis melo]	Down	Down	-----	-----
MELO3C018547	PREDICTED: basic form of pathogenesis-related protein 1-like[Cucumis melo]	Down	Down	-----	-----
MELO3C004385	PREDICTED: pathogenesis-related protein PR-4-like[Cucumis melo]	-----	-----	-----	Up
Note: "-----" refers to non significant different genes
