# Supplementary material for: Transcriptomic Analysis of Fusarium oxysporum Stress-Induced Pathosystem and Screening of Fom-2 Interaction Factors in Contrasted Melon Plants
Source: Front Plant Sci. 2022 Jul 22;13:961586. doi: 10.3389/fpls.2022.961586 (PMC9354789; doi:10.3389/fpls.2022.961586)
Supplement: Supplementary file 1 [file Data_Sheet_1.ZIP › Supplementary material/SUPPLEMENTARY TABLE S1-S10/Supplementary Table S7.xlsx]

## Sheet: Table S7
Supplementary Table S7 Pathway analysis of DEGs of M4-45 after Fusarium oxysporum inoculation
Pathway	ko_id	Cluster-frequency	P-value
Phenylalanine metabolism	ko00360	59 out of 1042 5.66%	6.54e-11
Phenylpropanoid biosynthesis	ko00940	67 out of 1042 6.43%	2.93e-07
Carbon metabolism	ko01200	86 out of 1042 8.25%	4.54e-06
Cysteine and methionine metabolism	ko00270	37 out of 1042 3.55%	1.67e-05
Arginine and proline metabolism	ko00330	36 out of 1042 3.45%	3.27e-05
Plant hormone signal transduction	ko04075	90 out of 1042 8.64%	8.76e-05
Glycolysis / Gluconeogenesis	ko00010	46 out of 1042 4.41%	0.0001
Fatty acid degradation	ko00071	19 out of 1042 1.82%	0.0003
Valine, leucine and isoleucine degradation	ko00280	19 out of 1042 1.82%	0.0005
Linoleic acid metabolism	ko00591	17 out of 1042 1.63%	0.0007
Starch and sucrose metabolism	ko00500	68 out of 1042 6.53%	0.0012
Biosynthesis of amino acids	ko01230	75 out of 1042 7.20%	0.0014
Glutathione metabolism	ko00480	32 out of 1042 3.07%	0.0014
Amino sugar and nucleotide sugar metabolism	ko00520	40 out of 1042 3.84%	0.0038
Carbon fixation in photosynthetic organisms	ko00710	28 out of 1042 2.69%	0.0049
Diterpenoid biosynthesis	ko00904	13 out of 1042 1.25%	0.005
Galactose metabolism	ko00052	25 out of 1042 2.40%	0.0052
Alanine, aspartate and glutamate metabolism	ko00250	22 out of 1042 2.11%	0.0053
Steroid biosynthesis	ko00100	11 out of 1042 1.06%	0.0074
Plant-pathogen interaction	ko04626	41 out of 1042 3.93%	0.0135
