# Supplementary material for: Transcriptomic Analysis of Fusarium oxysporum Stress-Induced Pathosystem and Screening of Fom-2 Interaction Factors in Contrasted Melon Plants
Source: Front Plant Sci. 2022 Jul 22;13:961586. doi: 10.3389/fpls.2022.961586 (PMC9354789; doi:10.3389/fpls.2022.961586)
Supplement: Supplementary file 1 [file Data_Sheet_1.ZIP › Supplementary material/SUPPLEMENTARY TABLE S1-S10/Supplementary Table S8.xlsx]

## Sheet: Table S8
Supplementary Table S8 DEGs in Phenylalanine metabolism and Phenylpropanoid biosynthesis
Gene ID	Gene description	Regulation
		A12h	A72h	B12h	B72h
MELO3C014224	PREDICTED: phenylalanine ammonia-lyase- like[Cucumis melo]	Down	Down	-----	-----
MELO3C014225	PREDICTED: phenylalanine ammonia–lyase- like[Cucumis sativus]	Down	Down	-----	-----
MELO3C014226	PREDICTED: phenylalanine ammonia- lyase- like[Cucumis sativus]	Down	Down	-----	-----
MELO3C014223	PREDICTED: phenylalanine ammonia-lyase- like[Cucumis melo]	-----	-----	Up	Up
MELO3C017811	PREDICTED: phenylalanine ammonia-lyase-like[Cucumis melo]	-----	-----	Up	Up
MELO3C002346	4-coumarate--CoA ligase-like 9[Cucumis melo]	Up	Up	Up	Up
MELO3C003933	PREDICTED: cytochrome P450 CYP73A100- like[Cucumis melo]	Up	Up	Up	Up
MELO3C003934	PREDICTED: cytochrome P450 CYP73A100- like[Cucumis melo]	Up	Up	Up	Up
MELO3C007884	PREDICTED: cytochrome P450 84A1- like[Cucumis melo]	Down	Down	-----	Down
Note: "-----" refers to non significant different genes
