# Supplementary material for: Transcriptomic Analysis of Fusarium oxysporum Stress-Induced Pathosystem and Screening of Fom-2 Interaction Factors in Contrasted Melon Plants
Source: Front Plant Sci. 2022 Jul 22;13:961586. doi: 10.3389/fpls.2022.961586 (PMC9354789; doi:10.3389/fpls.2022.961586)
Supplement: Supplementary file 1 [file Data_Sheet_1.ZIP › Supplementary material/SUPPLEMENTARY TABLE S1-S10/Supplementary Table S9.xlsx]

## Sheet: Table S9
Supplementary Table S9 DEGs in response to Fusarium oxysporum infection of plant hormone signal transduction pathway
Gene ID	Gene description	Regulation
		A12h	A72h	B12h	B72h
MELO3C009007	PREDICTED: auxin-induced protein 6B-like [Cucumis melo]	-----	-----	Up	-----
MELO3C010999	PREDICTED: auxin-induced protein 15A-like [Cucumis melo]	Down	Down	-----	-----
MELO3C007597	PREDICTED: probable indole-3-acetic acid- amido synthetase GH3.1[Cucumis melo]	Up	Up	Up	-----
MELO3C015880	PREDICTED: gibberellin receptor GID1B [Cucumis melo]	-----	-----	Down	Down
MELO3C010832	PREDICTED: F-box protein GID2-like [Cucumis melo]	Down	Down	-----	Down
MELO3C025288	PREDICTED: DELLA protein SLR1-like [Cucumis melo]	Down	Down	-----	Down
MELO3C009136	PREDICTED: abscisic acid receptor PYL4-like [Cucumis melo]	Down	Down	Down	Down
MELO3C006852	PREDICTED: probable protein phosphatase 2C 75 isoform X1[Cucumis melo]	Down	Down	-----	-----
MELO3C006430	PREDICTED: ethylene-responsive transcription factor 1B[Cucumis melo]	Up	-----	Up	Up
MELO3C004499	PREDICTED: EIN3-binding F-box protein 1- like[Cucumis sativus]	Down	Down	-----	-----
MELO3C002143	PREDICTED: protein TIFY 6B-like isoform X1 [Cucumis melo]	Down	Down	Down	Down
MELO3C024336	PREDICTED: protein TIFY 10B-like [Cucumis melo]	Down	Down	Down	Down
MELO3C013851	PREDICTED: transcription factor MYC2-like [Cucumis melo]	-----	-----	Up	-----
MELO3C009647	PREDICTED: transcription factor HBP-1b(c38) isoform X2 [Cucumis melo]	-----	-----	Up	Up
MELO3C004385	PREDICTED: pathogenesis-related protein PR-4-like[Cucumis melo]	-----	-----	Up	Up
Note: "-----" refers to non significant different genes
