# Supplementary material for: Transcriptomic Analysis of Fusarium oxysporum Stress-Induced Pathosystem and Screening of Fom-2 Interaction Factors in Contrasted Melon Plants
Source: Front Plant Sci. 2022 Jul 22;13:961586. doi: 10.3389/fpls.2022.961586 (PMC9354789; doi:10.3389/fpls.2022.961586)
Supplement: Supplementary file 1 [file Data_Sheet_1.ZIP › Supplementary material/SUPPLEMENTARY TABLE S1-S10/Supplementary Table S2.xlsx]

## Sheet: Table S2
Supplementary Table S2 Candidate genes primer sequence used for qRT-PCR analysis
Gene ID	Sense primer	Antisense primer	bp
MELO3C009678	GCCATTGGAGACCTGCTGAGGATAC	CAGTTCTACCAGGAAATAAACGAGC	255
MELO3C014597	TTGGAAACAGATGGTCTCAAATTGC	AAGCCTTGTGATTGTTGTTGTTGGT	220
MELO3C011839	ATGGAGAATAAAGCACTCAAGCAAC	TAAGGTTGGAAGGTGGTGGTTGTGG	154
MELO3C019349	CGTCAGAGGTCGTATAAGCGAAAAA	TGACCTGTGCACTCTTGTTCTTCCT	196
4XM334FK014	GCGACGTGAAACGAACGAGTGAAAG	TAATCGCAATCAAAGCCCCGGTTCA	108
