# Supplementary material for: Transcriptomic Analysis of Fusarium oxysporum Stress-Induced Pathosystem and Screening of Fom-2 Interaction Factors in Contrasted Melon Plants
Source: Front Plant Sci. 2022 Jul 22;13:961586. doi: 10.3389/fpls.2022.961586 (PMC9354789; doi:10.3389/fpls.2022.961586)
Supplement: Supplementary file 1 [file Data_Sheet_1.ZIP › Supplementary material/SUPPLEMENTARY TABLE S1-S10/Supplementary Table S3.xlsx]

## Sheet: Table S3
Supplementary Table S3 Mapping of clean reads across the genome sequence
Sample	Sequencing Strategy	Clean reads	GC content	%≥Q30	Mapped reads	Unique Mapped Reads	Multiple Mapped Reads
ACK	T1（1）	23259977	43.45	92.31	42,074,955	41,643,526	431,429
					(90.44)	(89.52)	(0.93)
	T2（2）	22359261	44.09	92.39	39,498,706	39,090,142	408,564
					(88.33)	(87.41)	(0.91)
	T3（3）	25625160	43.58	92.46	46,710,017	46,207,883	502,134
					(91.14)	(90.16)	(0.98)
BCK	T4（1）	24327109	43.72	92.13	43,641,411	43,182,891	458,520
					(89.70)	(88.75)	(0.94)
	T5（2）	24722331	43.62	92.25	44,612,586	44,147,903	464,683
					(90.23)	(89.29)	(0.94)
	T6（3）	24112781	43.49	92.28	43,360,754	42,902,844	457,910
					(89.91)	(88.96)	(0.95)
A12h	T7（1）	24106998	43.69	92.36	43,533,535	43,007,729	525,806
					(90.29)	(89.20)	(1.09)
	T8（2）	23743825	43.73	92.45	42,179,409	41,661,716	517,693
					(88.82)	(87.73)	(1.09)
	T9（3）	23796122	43.76	92.06	42,899,246	42,357,590	541,656
					(90.14)	(89.00)	(1.14)
B12h	T10（1）	24806806	43.76	92.65	44,676,492	44,148,458	528,034
					(90.05)	(88.98)	(1.06)
	T11（2）	24594392	43.46	92.2	44,103,892	43,565,529	538,363
					(89.66)	(88.57)	(1.09)
	T12（3）	21528846	43.67	92.16	38,815,761	38,371,527	444,234
					(90.15)	(89.12)	(1.03)
A72h	T13（1）	32423748	44.78	91.85	51,345,667	50,706,195	639,472
					(79.18)	(78.19)	(0.99)
	T14（2）	22251884	44.39	92.09	37,700,882	37,236,146	464,736
					(84.71)	(83.67)	(1.04)
	T15（3）	23190219	44.41	92.16	38,556,793	38,102,365	454,428
					(83.13)	(82.15)	(0.98)
B72h	T16（1）	21334201	44.07	92.16	36,817,730	36,375,805	441,925
					(86.29)	(85.25)	(1.04)
	T17（2）	24672334	44.63	92.4	42,065,016	41,573,856	491,160
					(85.25)	(84.25)	(1.00)
	T18（3）	24343406	44.45	92.78	42,231,550	41,723,533	508,017
					(86.74)	(85.70)	(1.04)
Note :(1) (2) (3) are 3 repetitions of each treatment.
