# Supplementary material for: Transcriptomic Analysis of Fusarium oxysporum Stress-Induced Pathosystem and Screening of Fom-2 Interaction Factors in Contrasted Melon Plants
Source: Front Plant Sci. 2022 Jul 22;13:961586. doi: 10.3389/fpls.2022.961586 (PMC9354789; doi:10.3389/fpls.2022.961586)
Supplement: Supplementary file 1 [file Data_Sheet_1.ZIP › Supplementary material/SUPPLEMENTARY TABLE S1-S10/Supplementary Table S4.xls]

## Sheet: Table S4
Table S4 Detail of GFF format file Newly identified genes
#Seq_ID	Source	Type	Start	End	Score	Strand	Phase	Attributes
chr0	StringTie	gene	19675147	19675488	.	+	.	ID=Cucumis_melo_newGene_1011
chr0	StringTie	mRNA	19675147	19675488	.	+	.	ID=Cucumis_melo_newGene_1011.1;Parent=Cucumis_melo_newGene_1011
chr0	StringTie	CDS	19675147	19675262	.	+	.	Parent=Cucumis_melo_newGene_1011.1
chr0	StringTie	CDS	19675352	19675488	.	+	.	Parent=Cucumis_melo_newGene_1011.1
chr0	StringTie	gene	19745964	19746692	.	-	.	ID=Cucumis_melo_newGene_1021
chr0	StringTie	mRNA	19745964	19746692	.	-	.	ID=Cucumis_melo_newGene_1021.1;Parent=Cucumis_melo_newGene_1021
chr0	StringTie	CDS	19745964	19746083	.	-	.	Parent=Cucumis_melo_newGene_1021.1
chr0	StringTie	CDS	19746601	19746692	.	-	.	Parent=Cucumis_melo_newGene_1021.1
chr0	StringTie	mRNA	19745964	19746692	.	-	.	ID=Cucumis_melo_newGene_1021.2;Parent=Cucumis_melo_newGene_1021
chr0	StringTie	CDS	19745964	19746083	.	-	.	Parent=Cucumis_melo_newGene_1021.2
chr0	StringTie	CDS	19746232	19746692	.	-	.	Parent=Cucumis_melo_newGene_1021.2
chr0	StringTie	mRNA	19745964	19746692	.	-	.	ID=Cucumis_melo_newGene_1021.3;Parent=Cucumis_melo_newGene_1021
chr0	StringTie	CDS	19745964	19746083	.	-	.	Parent=Cucumis_melo_newGene_1021.3
chr0	StringTie	CDS	19746232	19746476	.	-	.	Parent=Cucumis_melo_newGene_1021.3
chr0	StringTie	CDS	19746601	19746692	.	-	.	Parent=Cucumis_melo_newGene_1021.3
chr0	StringTie	mRNA	19745964	19746692	.	-	.	ID=Cucumis_melo_newGene_1021.4;Parent=Cucumis_melo_newGene_1021
chr0	StringTie	CDS	19745964	19746476	.	-	.	Parent=Cucumis_melo_newGene_1021.4
chr0	StringTie	CDS	19746601	19746692	.	-	.	Parent=Cucumis_melo_newGene_1021.4
chr0	StringTie	gene	19797681	19798404	.	+	.	ID=Cucumis_melo_newGene_1028
chr0	StringTie	mRNA	19797681	19798404	.	+	.	ID=Cucumis_melo_newGene_1028.2;Parent=Cucumis_melo_newGene_1028
chr0	StringTie	CDS	19797681	19797828	.	+	.	Parent=Cucumis_melo_newGene_1028.2
chr0	StringTie	CDS	19798169	19798404	.	+	.	Parent=Cucumis_melo_newGene_1028.2
chr0	StringTie	gene	20048647	20049133	.	-	.	ID=Cucumis_melo_newGene_1073
chr0	StringTie	mRNA	20048647	20049133	.	-	.	ID=Cucumis_melo_newGene_1073.1;Parent=Cucumis_melo_newGene_1073
chr0	StringTie	CDS	20048647	20048677	.	-	.	Parent=Cucumis_melo_newGene_1073.1
chr0	StringTie	CDS	20048923	20049133	.	-	.	Parent=Cucumis_melo_newGene_1073.1
chr0	StringTie	gene	20224370	20225073	.	+	.	ID=Cucumis_melo_newGene_1093
chr0	StringTie	mRNA	20224370	20225073	.	+	.	ID=Cucumis_melo_newGene_1093.1;Parent=Cucumis_melo_newGene_1093
chr0	StringTie	CDS	20224370	20224669	.	+	.	Parent=Cucumis_melo_newGene_1093.1
chr0	StringTie	CDS	20224760	20225073	.	+	.	Parent=Cucumis_melo_newGene_1093.1
chr0	StringTie	gene	20742489	20743076	.	-	.	ID=Cucumis_melo_newGene_1148
chr0	StringTie	mRNA	20742489	20743076	.	-	.	ID=Cucumis_melo_newGene_1148.1;Parent=Cucumis_melo_newGene_1148
chr0	StringTie	CDS	20742489	20742879	.	-	.	Parent=Cucumis_melo_newGene_1148.1
chr0	StringTie	CDS	20742981	20743076	.	-	.	Parent=Cucumis_melo_newGene_1148.1
chr0	StringTie	gene	20987563	20988107	.	-	.	ID=Cucumis_melo_newGene_1179
chr0	StringTie	mRNA	20987563	20988107	.	-	.	ID=Cucumis_melo_newGene_1179.1;Parent=Cucumis_melo_newGene_1179
chr0	StringTie	CDS	20987563	20987897	.	-	.	Parent=Cucumis_melo_newGene_1179.1
chr0	StringTie	CDS	20987985	20988107	.	-	.	Parent=Cucumis_melo_newGene_1179.1
chr0	StringTie	gene	14731014	14732056	.	+	.	ID=Cucumis_melo_newGene_12
chr0	StringTie	mRNA	14731014	14732056	.	+	.	ID=Cucumis_melo_newGene_12.1;Parent=Cucumis_melo_newGene_12
chr0	StringTie	CDS	14731014	14731156	.	+	.	Parent=Cucumis_melo_newGene_12.1
chr0	StringTie	CDS	14731251	14731326	.	+	.	Parent=Cucumis_melo_newGene_12.1
chr0	StringTie	CDS	14731887	14732056	.	+	.	Parent=Cucumis_melo_newGene_12.1
chr0	StringTie	mRNA	14731014	14732054	.	+	.	ID=Cucumis_melo_newGene_12.2;Parent=Cucumis_melo_newGene_12
chr0	StringTie	CDS	14731014	14731156	.	+	.	Parent=Cucumis_melo_newGene_12.2
chr0	StringTie	CDS	14731251	14732054	.	+	.	Parent=Cucumis_melo_newGene_12.2
chr0	StringTie	mRNA	14731014	14732052	.	+	.	ID=Cucumis_melo_newGene_12.3;Parent=Cucumis_melo_newGene_12
chr0	StringTie	CDS	14731014	14731156	.	+	.	Parent=Cucumis_melo_newGene_12.3
chr0	StringTie	CDS	14731251	14731554	.	+	.	Parent=Cucumis_melo_newGene_12.3
chr0	StringTie	CDS	14731887	14732052	.	+	.	Parent=Cucumis_melo_newGene_12.3
chr0	StringTie	gene	3637341	3637764	.	-	.	ID=Cucumis_melo_newGene_1241
chr0	StringTie	mRNA	3637341	3637764	.	-	.	ID=Cucumis_melo_newGene_1241.1;Parent=Cucumis_melo_newGene_1241
chr0	StringTie	CDS	3637341	3637454	.	-	.	Parent=Cucumis_melo_newGene_1241.1
chr0	StringTie	CDS	3637628	3637764	.	-	.	Parent=Cucumis_melo_newGene_1241.1
chr0	StringTie	gene	21483557	21483882	.	-	.	ID=Cucumis_melo_newGene_1298
chr0	StringTie	mRNA	21483557	21483882	.	-	.	ID=Cucumis_melo_newGene_1298.1;Parent=Cucumis_melo_newGene_1298
chr0	StringTie	CDS	21483557	21483708	.	-	.	Parent=Cucumis_melo_newGene_1298.1
chr0	StringTie	CDS	21483820	21483882	.	-	.	Parent=Cucumis_melo_newGene_1298.1
chr0	StringTie	gene	22127878	22128477	.	-	.	ID=Cucumis_melo_newGene_1515
chr0	StringTie	mRNA	22127878	22128465	.	-	.	ID=Cucumis_melo_newGene_1515.2;Parent=Cucumis_melo_newGene_1515
chr0	StringTie	CDS	22127878	22128085	.	-	.	Parent=Cucumis_melo_newGene_1515.2
chr0	StringTie	CDS	22128169	22128465	.	-	.	Parent=Cucumis_melo_newGene_1515.2
chr0	StringTie	gene	22150985	22151341	.	+	.	ID=Cucumis_melo_newGene_1534
chr0	StringTie	mRNA	22150985	22151341	.	+	.	ID=Cucumis_melo_newGene_1534.1;Parent=Cucumis_melo_newGene_1534
chr0	StringTie	CDS	22150985	22151189	.	+	.	Parent=Cucumis_melo_newGene_1534.1
chr0	StringTie	CDS	22151265	22151341	.	+	.	Parent=Cucumis_melo_newGene_1534.1
chr0	StringTie	gene	3786584	3788784	.	-	.	ID=Cucumis_melo_newGene_1578
chr0	StringTie	mRNA	3786584	3788784	.	-	.	ID=Cucumis_melo_newGene_1578.1;Parent=Cucumis_melo_newGene_1578
chr0	StringTie	CDS	3786584	3786815	.	-	.	Parent=Cucumis_melo_newGene_1578.1
chr0	StringTie	CDS	3788536	3788572	.	-	.	Parent=Cucumis_melo_newGene_1578.1
chr0	StringTie	CDS	3788676	3788784	.	-	.	Parent=Cucumis_melo_newGene_1578.1
chr0	StringTie	mRNA	3786603	3788784	.	-	.	ID=Cucumis_melo_newGene_1578.2;Parent=Cucumis_melo_newGene_1578
chr0	StringTie	CDS	3786603	3786801	.	-	.	Parent=Cucumis_melo_newGene_1578.2
chr0	StringTie	CDS	3788536	3788572	.	-	.	Parent=Cucumis_melo_newGene_1578.2
chr0	StringTie	CDS	3788676	3788784	.	-	.	Parent=Cucumis_melo_newGene_1578.2
chr0	StringTie	gene	22517820	22521530	.	+	.	ID=Cucumis_melo_newGene_1585
chr0	StringTie	mRNA	22517820	22521530	.	+	.	ID=Cucumis_melo_newGene_1585.1;Parent=Cucumis_melo_newGene_1585
chr0	StringTie	CDS	22517820	22517871	.	+	.	Parent=Cucumis_melo_newGene_1585.1
chr0	StringTie	CDS	22521212	22521530	.	+	.	Parent=Cucumis_melo_newGene_1585.1
chr0	StringTie	gene	22595429	22596030	.	-	.	ID=Cucumis_melo_newGene_1598
chr0	StringTie	mRNA	22595429	22596030	.	-	.	ID=Cucumis_melo_newGene_1598.1;Parent=Cucumis_melo_newGene_1598
chr0	StringTie	CDS	22595429	22595823	.	-	.	Parent=Cucumis_melo_newGene_1598.1
chr0	StringTie	CDS	22595890	22596030	.	-	.	Parent=Cucumis_melo_newGene_1598.1
chr0	StringTie	gene	22601978	22602350	.	-	.	ID=Cucumis_melo_newGene_1603
chr0	StringTie	mRNA	22601978	22602350	.	-	.	ID=Cucumis_melo_newGene_1603.1;Parent=Cucumis_melo_newGene_1603
chr0	StringTie	CDS	22601978	22602170	.	-	.	Parent=Cucumis_melo_newGene_1603.1
chr0	StringTie	CDS	22602259	22602350	.	-	.	Parent=Cucumis_melo_newGene_1603.1
chr0	StringTie	gene	22656785	22657337	.	-	.	ID=Cucumis_melo_newGene_1607
chr0	StringTie	mRNA	22656785	22657337	.	-	.	ID=Cucumis_melo_newGene_1607.1;Parent=Cucumis_melo_newGene_1607
chr0	StringTie	CDS	22656785	22656868	.	-	.	Parent=Cucumis_melo_newGene_1607.1
chr0	StringTie	CDS	22656995	22657337	.	-	.	Parent=Cucumis_melo_newGene_1607.1
chr0	StringTie	gene	22748660	22749184	.	+	.	ID=Cucumis_melo_newGene_1617
chr0	StringTie	mRNA	22748660	22749184	.	+	.	ID=Cucumis_melo_newGene_1617.1;Parent=Cucumis_melo_newGene_1617
chr0	StringTie	CDS	22748660	22748905	.	+	.	Parent=Cucumis_melo_newGene_1617.1
chr0	StringTie	CDS	22749009	22749184	.	+	.	Parent=Cucumis_melo_newGene_1617.1
chr0	StringTie	gene	3845256	3846159	.	-	.	ID=Cucumis_melo_newGene_1618
chr0	StringTie	mRNA	3845256	3846159	.	-	.	ID=Cucumis_melo_newGene_1618.1;Parent=Cucumis_melo_newGene_1618
chr0	StringTie	CDS	3845256	3845313	.	-	.	Parent=Cucumis_melo_newGene_1618.1
chr0	StringTie	CDS	3845403	3845530	.	-	.	Parent=Cucumis_melo_newGene_1618.1
chr0	StringTie	CDS	3845728	3846159	.	-	.	Parent=Cucumis_melo_newGene_1618.1
chr0	StringTie	gene	3885323	3885838	.	-	.	ID=Cucumis_melo_newGene_1623
chr0	StringTie	mRNA	3885323	3885838	.	-	.	ID=Cucumis_melo_newGene_1623.1;Parent=Cucumis_melo_newGene_1623
chr0	StringTie	CDS	3885323	3885407	.	-	.	Parent=Cucumis_melo_newGene_1623.1
chr0	StringTie	CDS	3885605	3885838	.	-	.	Parent=Cucumis_melo_newGene_1623.1
chr0	StringTie	gene	3896717	3898312	.	+	.	ID=Cucumis_melo_newGene_1629
chr0	StringTie	mRNA	3896717	3898312	.	+	.	ID=Cucumis_melo_newGene_1629.1;Parent=Cucumis_melo_newGene_1629
chr0	StringTie	CDS	3896717	3897494	.	+	.	Parent=Cucumis_melo_newGene_1629.1
chr0	StringTie	CDS	3897601	3897671	.	+	.	Parent=Cucumis_melo_newGene_1629.1
chr0	StringTie	CDS	3897755	3898312	.	+	.	Parent=Cucumis_melo_newGene_1629.1
chr0	StringTie	gene	23346426	23347011	.	-	.	ID=Cucumis_melo_newGene_1658
chr0	StringTie	mRNA	23346426	23347011	.	-	.	ID=Cucumis_melo_newGene_1658.1;Parent=Cucumis_melo_newGene_1658
chr0	StringTie	CDS	23346426	23346637	.	-	.	Parent=Cucumis_melo_newGene_1658.1
chr0	StringTie	CDS	23346759	23347011	.	-	.	Parent=Cucumis_melo_newGene_1658.1
chr0	StringTie	gene	3978065	3979084	.	+	.	ID=Cucumis_melo_newGene_1684
chr0	StringTie	mRNA	3978065	3979084	.	+	.	ID=Cucumis_melo_newGene_1684.1;Parent=Cucumis_melo_newGene_1684
chr0	StringTie	CDS	3978065	3978464	.	+	.	Parent=Cucumis_melo_newGene_1684.1
chr0	StringTie	CDS	3978707	3978802	.	+	.	Parent=Cucumis_melo_newGene_1684.1
chr0	StringTie	CDS	3978889	3979084	.	+	.	Parent=Cucumis_melo_newGene_1684.1
chr0	StringTie	gene	4060345	4060837	.	+	.	ID=Cucumis_melo_newGene_1722
chr0	StringTie	mRNA	4060345	4060837	.	+	.	ID=Cucumis_melo_newGene_1722.1;Parent=Cucumis_melo_newGene_1722
chr0	StringTie	CDS	4060345	4060522	.	+	.	Parent=Cucumis_melo_newGene_1722.1
chr0	StringTie	CDS	4060653	4060837	.	+	.	Parent=Cucumis_melo_newGene_1722.1
chr0	StringTie	gene	4103179	4104757	.	-	.	ID=Cucumis_melo_newGene_1756
chr0	StringTie	mRNA	4103179	4104757	.	-	.	ID=Cucumis_melo_newGene_1756.1;Parent=Cucumis_melo_newGene_1756
chr0	StringTie	CDS	4103179	4103861	.	-	.	Parent=Cucumis_melo_newGene_1756.1
chr0	StringTie	CDS	4104003	4104192	.	-	.	Parent=Cucumis_melo_newGene_1756.1
chr0	StringTie	CDS	4104470	4104757	.	-	.	Parent=Cucumis_melo_newGene_1756.1
chr0	StringTie	gene	24243968	24244526	.	-	.	ID=Cucumis_melo_newGene_1826
chr0	StringTie	mRNA	24243968	24244526	.	-	.	ID=Cucumis_melo_newGene_1826.1;Parent=Cucumis_melo_newGene_1826
chr0	StringTie	CDS	24243968	24244239	.	-	.	Parent=Cucumis_melo_newGene_1826.1
chr0	StringTie	CDS	24244423	24244526	.	-	.	Parent=Cucumis_melo_newGene_1826.1
chr0	StringTie	gene	24348143	24348658	.	-	.	ID=Cucumis_melo_newGene_1843
chr0	StringTie	mRNA	24348143	24348658	.	-	.	ID=Cucumis_melo_newGene_1843.1;Parent=Cucumis_melo_newGene_1843
chr0	StringTie	CDS	24348143	24348326	.	-	.	Parent=Cucumis_melo_newGene_1843.1
chr0	StringTie	CDS	24348444	24348658	.	-	.	Parent=Cucumis_melo_newGene_1843.1
chr0	StringTie	gene	24447451	24448005	.	-	.	ID=Cucumis_melo_newGene_1880
chr0	StringTie	mRNA	24447451	24448005	.	-	.	ID=Cucumis_melo_newGene_1880.1;Parent=Cucumis_melo_newGene_1880
chr0	StringTie	CDS	24447451	24447629	.	-	.	Parent=Cucumis_melo_newGene_1880.1
chr0	StringTie	CDS	24447922	24448005	.	-	.	Parent=Cucumis_melo_newGene_1880.1
chr0	StringTie	gene	24481547	24482095	.	+	.	ID=Cucumis_melo_newGene_1907
chr0	StringTie	mRNA	24481547	24482095	.	+	.	ID=Cucumis_melo_newGene_1907.1;Parent=Cucumis_melo_newGene_1907
chr0	StringTie	CDS	24481547	24481706	.	+	.	Parent=Cucumis_melo_newGene_1907.1
chr0	StringTie	CDS	24481916	24482095	.	+	.	Parent=Cucumis_melo_newGene_1907.1
chr0	StringTie	gene	15725878	15726739	.	+	.	ID=Cucumis_melo_newGene_196
chr0	StringTie	mRNA	15725878	15726739	.	+	.	ID=Cucumis_melo_newGene_196.1;Parent=Cucumis_melo_newGene_196
chr0	StringTie	CDS	15725878	15726288	.	+	.	Parent=Cucumis_melo_newGene_196.1
chr0	StringTie	CDS	15726392	15726514	.	+	.	Parent=Cucumis_melo_newGene_196.1
chr0	StringTie	CDS	15726603	15726739	.	+	.	Parent=Cucumis_melo_newGene_196.1
chr0	StringTie	gene	24626956	24639851	.	-	.	ID=Cucumis_melo_newGene_1968
chr0	StringTie	mRNA	24626956	24639851	.	-	.	ID=Cucumis_melo_newGene_1968.1;Parent=Cucumis_melo_newGene_1968
chr0	StringTie	CDS	24626956	24627319	.	-	.	Parent=Cucumis_melo_newGene_1968.1
chr0	StringTie	CDS	24639672	24639851	.	-	.	Parent=Cucumis_melo_newGene_1968.1
chr0	StringTie	gene	24741181	24741634	.	-	.	ID=Cucumis_melo_newGene_1981
chr0	StringTie	mRNA	24741181	24741634	.	-	.	ID=Cucumis_melo_newGene_1981.1;Parent=Cucumis_melo_newGene_1981
chr0	StringTie	CDS	24741181	24741326	.	-	.	Parent=Cucumis_melo_newGene_1981.1
chr0	StringTie	CDS	24741437	24741634	.	-	.	Parent=Cucumis_melo_newGene_1981.1
chr0	StringTie	gene	24792072	24792472	.	-	.	ID=Cucumis_melo_newGene_1991
chr0	StringTie	mRNA	24792072	24792472	.	-	.	ID=Cucumis_melo_newGene_1991.1;Parent=Cucumis_melo_newGene_1991
chr0	StringTie	CDS	24792072	24792173	.	-	.	Parent=Cucumis_melo_newGene_1991.1
chr0	StringTie	CDS	24792273	24792472	.	-	.	Parent=Cucumis_melo_newGene_1991.1
chr0	StringTie	gene	24868879	24869419	.	-	.	ID=Cucumis_melo_newGene_2013
chr0	StringTie	mRNA	24868908	24869327	.	-	.	ID=Cucumis_melo_newGene_2013.2;Parent=Cucumis_melo_newGene_2013
chr0	StringTie	CDS	24868908	24868969	.	-	.	Parent=Cucumis_melo_newGene_2013.2
chr0	StringTie	CDS	24869045	24869110	.	-	.	Parent=Cucumis_melo_newGene_2013.2
chr0	StringTie	CDS	24869241	24869327	.	-	.	Parent=Cucumis_melo_newGene_2013.2
chr0	StringTie	gene	25425728	25426252	.	+	.	ID=Cucumis_melo_newGene_2171
chr0	StringTie	mRNA	25425728	25426248	.	+	.	ID=Cucumis_melo_newGene_2171.2;Parent=Cucumis_melo_newGene_2171
chr0	StringTie	CDS	25425728	25426007	.	+	.	Parent=Cucumis_melo_newGene_2171.2
chr0	StringTie	CDS	25426041	25426248	.	+	.	Parent=Cucumis_melo_newGene_2171.2
chr0	StringTie	gene	25443980	25444505	.	+	.	ID=Cucumis_melo_newGene_2175
chr0	StringTie	mRNA	25443980	25444505	.	+	.	ID=Cucumis_melo_newGene_2175.2;Parent=Cucumis_melo_newGene_2175
chr0	StringTie	CDS	25443980	25444173	.	+	.	Parent=Cucumis_melo_newGene_2175.2
chr0	StringTie	CDS	25444251	25444505	.	+	.	Parent=Cucumis_melo_newGene_2175.2
chr0	StringTie	gene	25469918	25470358	.	-	.	ID=Cucumis_melo_newGene_2180
chr0	StringTie	mRNA	25469918	25470358	.	-	.	ID=Cucumis_melo_newGene_2180.1;Parent=Cucumis_melo_newGene_2180
chr0	StringTie	CDS	25469918	25470112	.	-	.	Parent=Cucumis_melo_newGene_2180.1
chr0	StringTie	CDS	25470199	25470358	.	-	.	Parent=Cucumis_melo_newGene_2180.1
chr0	StringTie	gene	26459360	26459852	.	-	.	ID=Cucumis_melo_newGene_2245
chr0	StringTie	mRNA	26459360	26459852	.	-	.	ID=Cucumis_melo_newGene_2245.1;Parent=Cucumis_melo_newGene_2245
chr0	StringTie	CDS	26459360	26459520	.	-	.	Parent=Cucumis_melo_newGene_2245.1
chr0	StringTie	CDS	26459669	26459852	.	-	.	Parent=Cucumis_melo_newGene_2245.1
chr0	StringTie	gene	26505614	26506110	.	-	.	ID=Cucumis_melo_newGene_2246
chr0	StringTie	mRNA	26505614	26506110	.	-	.	ID=Cucumis_melo_newGene_2246.1;Parent=Cucumis_melo_newGene_2246
chr0	StringTie	CDS	26505614	26505947	.	-	.	Parent=Cucumis_melo_newGene_2246.1
chr0	StringTie	CDS	26506030	26506110	.	-	.	Parent=Cucumis_melo_newGene_2246.1
chr0	StringTie	gene	27489692	27490113	.	+	.	ID=Cucumis_melo_newGene_2258
chr0	StringTie	mRNA	27489692	27490113	.	+	.	ID=Cucumis_melo_newGene_2258.1;Parent=Cucumis_melo_newGene_2258
chr0	StringTie	CDS	27489692	27489811	.	+	.	Parent=Cucumis_melo_newGene_2258.1
chr0	StringTie	CDS	27489902	27490113	.	+	.	Parent=Cucumis_melo_newGene_2258.1
chr0	StringTie	gene	74434	81760	.	+	.	ID=Cucumis_melo_newGene_2281
chr0	StringTie	mRNA	74434	81760	.	+	.	ID=Cucumis_melo_newGene_2281.1;Parent=Cucumis_melo_newGene_2281
chr0	StringTie	CDS	74434	74799	.	+	.	Parent=Cucumis_melo_newGene_2281.1
chr0	StringTie	CDS	75113	77905	.	+	.	Parent=Cucumis_melo_newGene_2281.1
chr0	StringTie	CDS	77980	78106	.	+	.	Parent=Cucumis_melo_newGene_2281.1
chr0	StringTie	CDS	78208	78290	.	+	.	Parent=Cucumis_melo_newGene_2281.1
chr0	StringTie	CDS	78969	79213	.	+	.	Parent=Cucumis_melo_newGene_2281.1
chr0	StringTie	CDS	79536	79622	.	+	.	Parent=Cucumis_melo_newGene_2281.1
chr0	StringTie	CDS	79742	79841	.	+	.	Parent=Cucumis_melo_newGene_2281.1
chr0	StringTie	CDS	80091	80295	.	+	.	Parent=Cucumis_melo_newGene_2281.1
chr0	StringTie	CDS	80381	80510	.	+	.	Parent=Cucumis_melo_newGene_2281.1
chr0	StringTie	CDS	80940	80994	.	+	.	Parent=Cucumis_melo_newGene_2281.1
chr0	StringTie	CDS	81099	81760	.	+	.	Parent=Cucumis_melo_newGene_2281.1
chr0	StringTie	mRNA	74448	81538	.	+	.	ID=Cucumis_melo_newGene_2281.2;Parent=Cucumis_melo_newGene_2281
chr0	StringTie	CDS	74448	74799	.	+	.	Parent=Cucumis_melo_newGene_2281.2
chr0	StringTie	CDS	75113	77905	.	+	.	Parent=Cucumis_melo_newGene_2281.2
chr0	StringTie	CDS	77980	78106	.	+	.	Parent=Cucumis_melo_newGene_2281.2
chr0	StringTie	CDS	78208	78674	.	+	.	Parent=Cucumis_melo_newGene_2281.2
chr0	StringTie	CDS	78795	78881	.	+	.	Parent=Cucumis_melo_newGene_2281.2
chr0	StringTie	CDS	78969	79213	.	+	.	Parent=Cucumis_melo_newGene_2281.2
chr0	StringTie	CDS	79536	79622	.	+	.	Parent=Cucumis_melo_newGene_2281.2
chr0	StringTie	CDS	79742	79841	.	+	.	Parent=Cucumis_melo_newGene_2281.2
chr0	StringTie	CDS	80091	80295	.	+	.	Parent=Cucumis_melo_newGene_2281.2
chr0	StringTie	CDS	80381	80510	.	+	.	Parent=Cucumis_melo_newGene_2281.2
chr0	StringTie	CDS	80940	80994	.	+	.	Parent=Cucumis_melo_newGene_2281.2
chr0	StringTie	CDS	81099	81538	.	+	.	Parent=Cucumis_melo_newGene_2281.2
chr0	StringTie	mRNA	74449	81760	.	+	.	ID=Cucumis_melo_newGene_2281.3;Parent=Cucumis_melo_newGene_2281
chr0	StringTie	CDS	74449	74799	.	+	.	Parent=Cucumis_melo_newGene_2281.3
chr0	StringTie	CDS	75113	77905	.	+	.	Parent=Cucumis_melo_newGene_2281.3
chr0	StringTie	CDS	77980	78106	.	+	.	Parent=Cucumis_melo_newGene_2281.3
chr0	StringTie	CDS	78208	79213	.	+	.	Parent=Cucumis_melo_newGene_2281.3
chr0	StringTie	CDS	79536	79622	.	+	.	Parent=Cucumis_melo_newGene_2281.3
chr0	StringTie	CDS	79742	79841	.	+	.	Parent=Cucumis_melo_newGene_2281.3
chr0	StringTie	CDS	80091	80295	.	+	.	Parent=Cucumis_melo_newGene_2281.3
chr0	StringTie	CDS	80381	80510	.	+	.	Parent=Cucumis_melo_newGene_2281.3
chr0	StringTie	CDS	80940	80994	.	+	.	Parent=Cucumis_melo_newGene_2281.3
chr0	StringTie	CDS	81099	81760	.	+	.	Parent=Cucumis_melo_newGene_2281.3
chr0	StringTie	mRNA	74471	81552	.	+	.	ID=Cucumis_melo_newGene_2281.4;Parent=Cucumis_melo_newGene_2281
chr0	StringTie	CDS	74471	74799	.	+	.	Parent=Cucumis_melo_newGene_2281.4
chr0	StringTie	CDS	75113	77905	.	+	.	Parent=Cucumis_melo_newGene_2281.4
chr0	StringTie	CDS	77980	78106	.	+	.	Parent=Cucumis_melo_newGene_2281.4
chr0	StringTie	CDS	78195	78290	.	+	.	Parent=Cucumis_melo_newGene_2281.4
chr0	StringTie	CDS	78378	78674	.	+	.	Parent=Cucumis_melo_newGene_2281.4
chr0	StringTie	CDS	78749	78881	.	+	.	Parent=Cucumis_melo_newGene_2281.4
chr0	StringTie	CDS	78969	79213	.	+	.	Parent=Cucumis_melo_newGene_2281.4
chr0	StringTie	CDS	79536	79622	.	+	.	Parent=Cucumis_melo_newGene_2281.4
chr0	StringTie	CDS	79742	79841	.	+	.	Parent=Cucumis_melo_newGene_2281.4
chr0	StringTie	CDS	80091	80295	.	+	.	Parent=Cucumis_melo_newGene_2281.4
chr0	StringTie	CDS	80381	80510	.	+	.	Parent=Cucumis_melo_newGene_2281.4
chr0	StringTie	CDS	80940	80994	.	+	.	Parent=Cucumis_melo_newGene_2281.4
chr0	StringTie	CDS	81099	81552	.	+	.	Parent=Cucumis_melo_newGene_2281.4
chr0	StringTie	mRNA	74497	81539	.	+	.	ID=Cucumis_melo_newGene_2281.5;Parent=Cucumis_melo_newGene_2281
chr0	StringTie	CDS	74497	74799	.	+	.	Parent=Cucumis_melo_newGene_2281.5
chr0	StringTie	CDS	75113	77905	.	+	.	Parent=Cucumis_melo_newGene_2281.5
chr0	StringTie	CDS	77980	78106	.	+	.	Parent=Cucumis_melo_newGene_2281.5
chr0	StringTie	CDS	78208	78290	.	+	.	Parent=Cucumis_melo_newGene_2281.5
chr0	StringTie	CDS	78378	78674	.	+	.	Parent=Cucumis_melo_newGene_2281.5
chr0	StringTie	CDS	78749	78881	.	+	.	Parent=Cucumis_melo_newGene_2281.5
chr0	StringTie	CDS	78969	79213	.	+	.	Parent=Cucumis_melo_newGene_2281.5
chr0	StringTie	CDS	79536	79622	.	+	.	Parent=Cucumis_melo_newGene_2281.5
chr0	StringTie	CDS	79742	79841	.	+	.	Parent=Cucumis_melo_newGene_2281.5
chr0	StringTie	CDS	80091	80295	.	+	.	Parent=Cucumis_melo_newGene_2281.5
chr0	StringTie	CDS	80381	80510	.	+	.	Parent=Cucumis_melo_newGene_2281.5
chr0	StringTie	CDS	80940	80994	.	+	.	Parent=Cucumis_melo_newGene_2281.5
chr0	StringTie	CDS	81099	81539	.	+	.	Parent=Cucumis_melo_newGene_2281.5
chr0	StringTie	mRNA	74516	81539	.	+	.	ID=Cucumis_melo_newGene_2281.6;Parent=Cucumis_melo_newGene_2281
chr0	StringTie	CDS	74516	74799	.	+	.	Parent=Cucumis_melo_newGene_2281.6
chr0	StringTie	CDS	75113	77905	.	+	.	Parent=Cucumis_melo_newGene_2281.6
chr0	StringTie	CDS	77980	78106	.	+	.	Parent=Cucumis_melo_newGene_2281.6
chr0	StringTie	CDS	78208	78674	.	+	.	Parent=Cucumis_melo_newGene_2281.6
chr0	StringTie	CDS	78795	79213	.	+	.	Parent=Cucumis_melo_newGene_2281.6
chr0	StringTie	CDS	79536	79622	.	+	.	Parent=Cucumis_melo_newGene_2281.6
chr0	StringTie	CDS	79742	79841	.	+	.	Parent=Cucumis_melo_newGene_2281.6
chr0	StringTie	CDS	80091	80295	.	+	.	Parent=Cucumis_melo_newGene_2281.6
chr0	StringTie	CDS	80381	80510	.	+	.	Parent=Cucumis_melo_newGene_2281.6
chr0	StringTie	CDS	80940	80994	.	+	.	Parent=Cucumis_melo_newGene_2281.6
chr0	StringTie	CDS	81099	81539	.	+	.	Parent=Cucumis_melo_newGene_2281.6
chr0	StringTie	mRNA	74553	77906	.	+	.	ID=Cucumis_melo_newGene_2281.7;Parent=Cucumis_melo_newGene_2281
chr0	StringTie	CDS	74553	74799	.	+	.	Parent=Cucumis_melo_newGene_2281.7
chr0	StringTie	CDS	75113	77193	.	+	.	Parent=Cucumis_melo_newGene_2281.7
chr0	StringTie	CDS	77268	77906	.	+	.	Parent=Cucumis_melo_newGene_2281.7
chr0	StringTie	mRNA	78645	81539	.	+	.	ID=Cucumis_melo_newGene_2281.8;Parent=Cucumis_melo_newGene_2281
chr0	StringTie	CDS	78645	78881	.	+	.	Parent=Cucumis_melo_newGene_2281.8
chr0	StringTie	CDS	78969	79213	.	+	.	Parent=Cucumis_melo_newGene_2281.8
chr0	StringTie	CDS	79536	79622	.	+	.	Parent=Cucumis_melo_newGene_2281.8
chr0	StringTie	CDS	79742	79841	.	+	.	Parent=Cucumis_melo_newGene_2281.8
chr0	StringTie	CDS	80091	80295	.	+	.	Parent=Cucumis_melo_newGene_2281.8
chr0	StringTie	CDS	80381	80510	.	+	.	Parent=Cucumis_melo_newGene_2281.8
chr0	StringTie	CDS	80940	80994	.	+	.	Parent=Cucumis_melo_newGene_2281.8
chr0	StringTie	CDS	81099	81539	.	+	.	Parent=Cucumis_melo_newGene_2281.8
chr0	StringTie	mRNA	78800	81395	.	+	.	ID=Cucumis_melo_newGene_2281.9;Parent=Cucumis_melo_newGene_2281
chr0	StringTie	CDS	78800	79213	.	+	.	Parent=Cucumis_melo_newGene_2281.9
chr0	StringTie	CDS	79536	79622	.	+	.	Parent=Cucumis_melo_newGene_2281.9
chr0	StringTie	CDS	79742	79841	.	+	.	Parent=Cucumis_melo_newGene_2281.9
chr0	StringTie	CDS	80091	80510	.	+	.	Parent=Cucumis_melo_newGene_2281.9
chr0	StringTie	CDS	80940	80994	.	+	.	Parent=Cucumis_melo_newGene_2281.9
chr0	StringTie	CDS	81099	81395	.	+	.	Parent=Cucumis_melo_newGene_2281.9
chr0	StringTie	gene	581587	582432	.	-	.	ID=Cucumis_melo_newGene_2282
chr0	StringTie	mRNA	581587	582432	.	-	.	ID=Cucumis_melo_newGene_2282.1;Parent=Cucumis_melo_newGene_2282
chr0	StringTie	CDS	581587	581796	.	-	.	Parent=Cucumis_melo_newGene_2282.1
chr0	StringTie	CDS	582091	582432	.	-	.	Parent=Cucumis_melo_newGene_2282.1
chr0	StringTie	gene	27040239	27040701	.	-	.	ID=Cucumis_melo_newGene_2283
chr0	StringTie	mRNA	27040239	27040673	.	-	.	ID=Cucumis_melo_newGene_2283.1;Parent=Cucumis_melo_newGene_2283
chr0	StringTie	CDS	27040239	27040326	.	-	.	Parent=Cucumis_melo_newGene_2283.1
chr0	StringTie	CDS	27040413	27040673	.	-	.	Parent=Cucumis_melo_newGene_2283.1
chr0	StringTie	gene	27084663	27085052	.	+	.	ID=Cucumis_melo_newGene_2285
chr0	StringTie	mRNA	27084663	27085052	.	+	.	ID=Cucumis_melo_newGene_2285.1;Parent=Cucumis_melo_newGene_2285
chr0	StringTie	CDS	27084663	27084735	.	+	.	Parent=Cucumis_melo_newGene_2285.1
chr0	StringTie	CDS	27084826	27085052	.	+	.	Parent=Cucumis_melo_newGene_2285.1
chr0	StringTie	gene	4561959	4563035	.	+	.	ID=Cucumis_melo_newGene_2307
chr0	StringTie	mRNA	4561959	4563035	.	+	.	ID=Cucumis_melo_newGene_2307.1;Parent=Cucumis_melo_newGene_2307
chr0	StringTie	CDS	4561959	4562077	.	+	.	Parent=Cucumis_melo_newGene_2307.1
chr0	StringTie	CDS	4562323	4562444	.	+	.	Parent=Cucumis_melo_newGene_2307.1
chr0	StringTie	CDS	4562724	4563035	.	+	.	Parent=Cucumis_melo_newGene_2307.1
chr0	StringTie	mRNA	4561959	4563034	.	+	.	ID=Cucumis_melo_newGene_2307.3;Parent=Cucumis_melo_newGene_2307
chr0	StringTie	CDS	4561959	4562077	.	+	.	Parent=Cucumis_melo_newGene_2307.3
chr0	StringTie	CDS	4562323	4562444	.	+	.	Parent=Cucumis_melo_newGene_2307.3
chr0	StringTie	CDS	4562724	4562819	.	+	.	Parent=Cucumis_melo_newGene_2307.3
chr0	StringTie	CDS	4562913	4563034	.	+	.	Parent=Cucumis_melo_newGene_2307.3
chr0	StringTie	gene	27672729	27673076	.	-	.	ID=Cucumis_melo_newGene_2327
chr0	StringTie	mRNA	27672729	27673076	.	-	.	ID=Cucumis_melo_newGene_2327.1;Parent=Cucumis_melo_newGene_2327
chr0	StringTie	CDS	27672729	27672800	.	-	.	Parent=Cucumis_melo_newGene_2327.1
chr0	StringTie	CDS	27672891	27673076	.	-	.	Parent=Cucumis_melo_newGene_2327.1
chr0	StringTie	gene	27839153	27839615	.	+	.	ID=Cucumis_melo_newGene_2347
chr0	StringTie	mRNA	27839153	27839615	.	+	.	ID=Cucumis_melo_newGene_2347.1;Parent=Cucumis_melo_newGene_2347
chr0	StringTie	CDS	27839153	27839392	.	+	.	Parent=Cucumis_melo_newGene_2347.1
chr0	StringTie	CDS	27839498	27839615	.	+	.	Parent=Cucumis_melo_newGene_2347.1
chr0	StringTie	gene	27983296	27983754	.	+	.	ID=Cucumis_melo_newGene_2358
chr0	StringTie	mRNA	27983296	27983754	.	+	.	ID=Cucumis_melo_newGene_2358.1;Parent=Cucumis_melo_newGene_2358
chr0	StringTie	CDS	27983296	27983405	.	+	.	Parent=Cucumis_melo_newGene_2358.1
chr0	StringTie	CDS	27983647	27983754	.	+	.	Parent=Cucumis_melo_newGene_2358.1
chr0	StringTie	gene	33466230	33466547	.	+	.	ID=Cucumis_melo_newGene_2443
chr0	StringTie	mRNA	33466230	33466547	.	+	.	ID=Cucumis_melo_newGene_2443.1;Parent=Cucumis_melo_newGene_2443
chr0	StringTie	CDS	33466230	33466293	.	+	.	Parent=Cucumis_melo_newGene_2443.1
chr0	StringTie	CDS	33466384	33466547	.	+	.	Parent=Cucumis_melo_newGene_2443.1
chr0	StringTie	gene	28264750	28265200	.	-	.	ID=Cucumis_melo_newGene_2460
chr0	StringTie	mRNA	28264750	28265200	.	-	.	ID=Cucumis_melo_newGene_2460.1;Parent=Cucumis_melo_newGene_2460
chr0	StringTie	CDS	28264750	28265005	.	-	.	Parent=Cucumis_melo_newGene_2460.1
chr0	StringTie	CDS	28265087	28265200	.	-	.	Parent=Cucumis_melo_newGene_2460.1
chr0	StringTie	gene	28724754	28725198	.	-	.	ID=Cucumis_melo_newGene_2598
chr0	StringTie	mRNA	28724754	28725198	.	-	.	ID=Cucumis_melo_newGene_2598.1;Parent=Cucumis_melo_newGene_2598
chr0	StringTie	CDS	28724754	28724961	.	-	.	Parent=Cucumis_melo_newGene_2598.1
chr0	StringTie	CDS	28725043	28725198	.	-	.	Parent=Cucumis_melo_newGene_2598.1
chr0	StringTie	gene	28773584	28774027	.	-	.	ID=Cucumis_melo_newGene_2601
chr0	StringTie	mRNA	28773584	28774026	.	-	.	ID=Cucumis_melo_newGene_2601.1;Parent=Cucumis_melo_newGene_2601
chr0	StringTie	CDS	28773584	28773673	.	-	.	Parent=Cucumis_melo_newGene_2601.1
chr0	StringTie	CDS	28773829	28774026	.	-	.	Parent=Cucumis_melo_newGene_2601.1
chr0	StringTie	mRNA	28773584	28774027	.	-	.	ID=Cucumis_melo_newGene_2601.2;Parent=Cucumis_melo_newGene_2601
chr0	StringTie	CDS	28773584	28773819	.	-	.	Parent=Cucumis_melo_newGene_2601.2
chr0	StringTie	CDS	28773868	28774027	.	-	.	Parent=Cucumis_melo_newGene_2601.2
chr0	StringTie	mRNA	28773584	28774026	.	-	.	ID=Cucumis_melo_newGene_2601.3;Parent=Cucumis_melo_newGene_2601
chr0	StringTie	CDS	28773584	28773664	.	-	.	Parent=Cucumis_melo_newGene_2601.3
chr0	StringTie	CDS	28773868	28774026	.	-	.	Parent=Cucumis_melo_newGene_2601.3
chr0	StringTie	mRNA	28773584	28774026	.	-	.	ID=Cucumis_melo_newGene_2601.4;Parent=Cucumis_melo_newGene_2601
chr0	StringTie	CDS	28773584	28773718	.	-	.	Parent=Cucumis_melo_newGene_2601.4
chr0	StringTie	CDS	28773773	28773819	.	-	.	Parent=Cucumis_melo_newGene_2601.4
chr0	StringTie	CDS	28773868	28774026	.	-	.	Parent=Cucumis_melo_newGene_2601.4
chr0	StringTie	mRNA	28773584	28774025	.	-	.	ID=Cucumis_melo_newGene_2601.5;Parent=Cucumis_melo_newGene_2601
chr0	StringTie	CDS	28773584	28773715	.	-	.	Parent=Cucumis_melo_newGene_2601.5
chr0	StringTie	CDS	28773770	28773819	.	-	.	Parent=Cucumis_melo_newGene_2601.5
chr0	StringTie	CDS	28773868	28774025	.	-	.	Parent=Cucumis_melo_newGene_2601.5
chr0	StringTie	gene	28773584	28774024	.	+	.	ID=Cucumis_melo_newGene_2605
chr0	StringTie	mRNA	28773584	28774024	.	+	.	ID=Cucumis_melo_newGene_2605.1;Parent=Cucumis_melo_newGene_2605
chr0	StringTie	CDS	28773584	28773747	.	+	.	Parent=Cucumis_melo_newGene_2605.1
chr0	StringTie	CDS	28773807	28774024	.	+	.	Parent=Cucumis_melo_newGene_2605.1
chr0	StringTie	gene	4698350	4699391	.	+	.	ID=Cucumis_melo_newGene_2717
chr0	StringTie	mRNA	4698350	4699391	.	+	.	ID=Cucumis_melo_newGene_2717.1;Parent=Cucumis_melo_newGene_2717
chr0	StringTie	CDS	4698350	4698687	.	+	.	Parent=Cucumis_melo_newGene_2717.1
chr0	StringTie	CDS	4699108	4699391	.	+	.	Parent=Cucumis_melo_newGene_2717.1
chr0	StringTie	gene	16002671	16009179	.	+	.	ID=Cucumis_melo_newGene_273
chr0	StringTie	mRNA	16002671	16009179	.	+	.	ID=Cucumis_melo_newGene_273.1;Parent=Cucumis_melo_newGene_273
chr0	StringTie	CDS	16002671	16003075	.	+	.	Parent=Cucumis_melo_newGene_273.1
chr0	StringTie	CDS	16008890	16009179	.	+	.	Parent=Cucumis_melo_newGene_273.1
chr0	StringTie	gene	16002671	16008705	.	-	.	ID=Cucumis_melo_newGene_276
chr0	StringTie	mRNA	16002671	16008705	.	-	.	ID=Cucumis_melo_newGene_276.1;Parent=Cucumis_melo_newGene_276
chr0	StringTie	CDS	16002671	16002862	.	-	.	Parent=Cucumis_melo_newGene_276.1
chr0	StringTie	CDS	16008677	16008705	.	-	.	Parent=Cucumis_melo_newGene_276.1
chr0	StringTie	gene	4802629	4803724	.	-	.	ID=Cucumis_melo_newGene_2762
chr0	StringTie	mRNA	4802629	4803724	.	-	.	ID=Cucumis_melo_newGene_2762.1;Parent=Cucumis_melo_newGene_2762
chr0	StringTie	CDS	4802629	4802839	.	-	.	Parent=Cucumis_melo_newGene_2762.1
chr0	StringTie	CDS	4803565	4803724	.	-	.	Parent=Cucumis_melo_newGene_2762.1
chr0	StringTie	gene	30339447	30339792	.	+	.	ID=Cucumis_melo_newGene_2781
chr0	StringTie	mRNA	30339447	30339792	.	+	.	ID=Cucumis_melo_newGene_2781.1;Parent=Cucumis_melo_newGene_2781
chr0	StringTie	CDS	30339447	30339571	.	+	.	Parent=Cucumis_melo_newGene_2781.1
chr0	StringTie	CDS	30339662	30339792	.	+	.	Parent=Cucumis_melo_newGene_2781.1
chr0	StringTie	gene	30465412	30465813	.	-	.	ID=Cucumis_melo_newGene_2796
chr0	StringTie	mRNA	30465412	30465813	.	-	.	ID=Cucumis_melo_newGene_2796.1;Parent=Cucumis_melo_newGene_2796
chr0	StringTie	CDS	30465412	30465556	.	-	.	Parent=Cucumis_melo_newGene_2796.1
chr0	StringTie	CDS	30465645	30465813	.	-	.	Parent=Cucumis_melo_newGene_2796.1
chr0	StringTie	gene	30560487	30560885	.	+	.	ID=Cucumis_melo_newGene_2801
chr0	StringTie	mRNA	30560487	30560885	.	+	.	ID=Cucumis_melo_newGene_2801.1;Parent=Cucumis_melo_newGene_2801
chr0	StringTie	CDS	30560487	30560655	.	+	.	Parent=Cucumis_melo_newGene_2801.1
chr0	StringTie	CDS	30560744	30560885	.	+	.	Parent=Cucumis_melo_newGene_2801.1
chr0	StringTie	gene	30753006	30753398	.	+	.	ID=Cucumis_melo_newGene_2811
chr0	StringTie	mRNA	30753006	30753398	.	+	.	ID=Cucumis_melo_newGene_2811.1;Parent=Cucumis_melo_newGene_2811
chr0	StringTie	CDS	30753006	30753266	.	+	.	Parent=Cucumis_melo_newGene_2811.1
chr0	StringTie	CDS	30753369	30753398	.	+	.	Parent=Cucumis_melo_newGene_2811.1
chr0	StringTie	gene	31367334	31367686	.	+	.	ID=Cucumis_melo_newGene_2847
chr0	StringTie	mRNA	31367334	31367686	.	+	.	ID=Cucumis_melo_newGene_2847.1;Parent=Cucumis_melo_newGene_2847
chr0	StringTie	CDS	31367334	31367540	.	+	.	Parent=Cucumis_melo_newGene_2847.1
chr0	StringTie	CDS	31367625	31367686	.	+	.	Parent=Cucumis_melo_newGene_2847.1
chr0	StringTie	gene	650745	652597	.	+	.	ID=Cucumis_melo_newGene_2857
chr0	StringTie	mRNA	650745	652194	.	+	.	ID=Cucumis_melo_newGene_2857.1;Parent=Cucumis_melo_newGene_2857
chr0	StringTie	CDS	650745	651820	.	+	.	Parent=Cucumis_melo_newGene_2857.1
chr0	StringTie	CDS	651908	652194	.	+	.	Parent=Cucumis_melo_newGene_2857.1
chr0	StringTie	mRNA	650804	652597	.	+	.	ID=Cucumis_melo_newGene_2857.2;Parent=Cucumis_melo_newGene_2857
chr0	StringTie	CDS	650804	651820	.	+	.	Parent=Cucumis_melo_newGene_2857.2
chr0	StringTie	CDS	652459	652597	.	+	.	Parent=Cucumis_melo_newGene_2857.2
chr0	StringTie	gene	32274963	32275329	.	+	.	ID=Cucumis_melo_newGene_2935
chr0	StringTie	mRNA	32274963	32275329	.	+	.	ID=Cucumis_melo_newGene_2935.1;Parent=Cucumis_melo_newGene_2935
chr0	StringTie	CDS	32274963	32274985	.	+	.	Parent=Cucumis_melo_newGene_2935.1
chr0	StringTie	CDS	32275106	32275329	.	+	.	Parent=Cucumis_melo_newGene_2935.1
chr0	StringTie	gene	4946617	4947301	.	+	.	ID=Cucumis_melo_newGene_2970
chr0	StringTie	mRNA	4946617	4947301	.	+	.	ID=Cucumis_melo_newGene_2970.1;Parent=Cucumis_melo_newGene_2970
chr0	StringTie	CDS	4946617	4946808	.	+	.	Parent=Cucumis_melo_newGene_2970.1
chr0	StringTie	CDS	4947028	4947301	.	+	.	Parent=Cucumis_melo_newGene_2970.1
chr0	StringTie	gene	32891948	32892297	.	-	.	ID=Cucumis_melo_newGene_3026
chr0	StringTie	mRNA	32891948	32892297	.	-	.	ID=Cucumis_melo_newGene_3026.1;Parent=Cucumis_melo_newGene_3026
chr0	StringTie	CDS	32891948	32892106	.	-	.	Parent=Cucumis_melo_newGene_3026.1
chr0	StringTie	CDS	32892197	32892297	.	-	.	Parent=Cucumis_melo_newGene_3026.1
chr0	StringTie	gene	33289184	33315035	.	+	.	ID=Cucumis_melo_newGene_3120
chr0	StringTie	mRNA	33289184	33315035	.	+	.	ID=Cucumis_melo_newGene_3120.1;Parent=Cucumis_melo_newGene_3120
chr0	StringTie	CDS	33289184	33289275	.	+	.	Parent=Cucumis_melo_newGene_3120.1
chr0	StringTie	CDS	33314907	33315035	.	+	.	Parent=Cucumis_melo_newGene_3120.1
chr0	StringTie	gene	33594731	33595071	.	+	.	ID=Cucumis_melo_newGene_3209
chr0	StringTie	mRNA	33594731	33595071	.	+	.	ID=Cucumis_melo_newGene_3209.1;Parent=Cucumis_melo_newGene_3209
chr0	StringTie	CDS	33594731	33594791	.	+	.	Parent=Cucumis_melo_newGene_3209.1
chr0	StringTie	CDS	33594924	33595071	.	+	.	Parent=Cucumis_melo_newGene_3209.1
chr0	StringTie	gene	34071860	34072162	.	-	.	ID=Cucumis_melo_newGene_3244
chr0	StringTie	mRNA	34071860	34072162	.	-	.	ID=Cucumis_melo_newGene_3244.1;Parent=Cucumis_melo_newGene_3244
chr0	StringTie	CDS	34071860	34071973	.	-	.	Parent=Cucumis_melo_newGene_3244.1
chr0	StringTie	CDS	34072064	34072162	.	-	.	Parent=Cucumis_melo_newGene_3244.1
chr0	StringTie	gene	5106485	5108106	.	-	.	ID=Cucumis_melo_newGene_3251
chr0	StringTie	mRNA	5106485	5108098	.	-	.	ID=Cucumis_melo_newGene_3251.1;Parent=Cucumis_melo_newGene_3251
chr0	StringTie	CDS	5106485	5106680	.	-	.	Parent=Cucumis_melo_newGene_3251.1
chr0	StringTie	CDS	5107818	5108098	.	-	.	Parent=Cucumis_melo_newGene_3251.1
chr0	StringTie	mRNA	5106776	5108106	.	-	.	ID=Cucumis_melo_newGene_3251.2;Parent=Cucumis_melo_newGene_3251
chr0	StringTie	CDS	5106776	5106819	.	-	.	Parent=Cucumis_melo_newGene_3251.2
chr0	StringTie	CDS	5107818	5108106	.	-	.	Parent=Cucumis_melo_newGene_3251.2
chr0	StringTie	gene	34527390	34527687	.	+	.	ID=Cucumis_melo_newGene_3264
chr0	StringTie	mRNA	34527390	34527687	.	+	.	ID=Cucumis_melo_newGene_3264.1;Parent=Cucumis_melo_newGene_3264
chr0	StringTie	CDS	34527390	34527511	.	+	.	Parent=Cucumis_melo_newGene_3264.1
chr0	StringTie	CDS	34527598	34527687	.	+	.	Parent=Cucumis_melo_newGene_3264.1
chr0	StringTie	gene	3140951	3142321	.	-	.	ID=Cucumis_melo_newGene_327
chr0	StringTie	mRNA	3140951	3142321	.	-	.	ID=Cucumis_melo_newGene_327.1;Parent=Cucumis_melo_newGene_327
chr0	StringTie	CDS	3140951	3141283	.	-	.	Parent=Cucumis_melo_newGene_327.1
chr0	StringTie	CDS	3141384	3141434	.	-	.	Parent=Cucumis_melo_newGene_327.1
chr0	StringTie	CDS	3141573	3142321	.	-	.	Parent=Cucumis_melo_newGene_327.1
chr0	StringTie	mRNA	3141106	3142321	.	-	.	ID=Cucumis_melo_newGene_327.2;Parent=Cucumis_melo_newGene_327
chr0	StringTie	CDS	3141106	3141283	.	-	.	Parent=Cucumis_melo_newGene_327.2
chr0	StringTie	CDS	3141384	3141434	.	-	.	Parent=Cucumis_melo_newGene_327.2
chr0	StringTie	CDS	3141573	3141714	.	-	.	Parent=Cucumis_melo_newGene_327.2
chr0	StringTie	CDS	3141999	3142321	.	-	.	Parent=Cucumis_melo_newGene_327.2
chr0	StringTie	gene	16232454	16233375	.	+	.	ID=Cucumis_melo_newGene_328
chr0	StringTie	mRNA	16232454	16233375	.	+	.	ID=Cucumis_melo_newGene_328.1;Parent=Cucumis_melo_newGene_328
chr0	StringTie	CDS	16232454	16232767	.	+	.	Parent=Cucumis_melo_newGene_328.1
chr0	StringTie	CDS	16233043	16233115	.	+	.	Parent=Cucumis_melo_newGene_328.1
chr0	StringTie	CDS	16233223	16233375	.	+	.	Parent=Cucumis_melo_newGene_328.1
chr0	StringTie	gene	35045653	35045965	.	+	.	ID=Cucumis_melo_newGene_3353
chr0	StringTie	mRNA	35045653	35045965	.	+	.	ID=Cucumis_melo_newGene_3353.1;Parent=Cucumis_melo_newGene_3353
chr0	StringTie	CDS	35045653	35045727	.	+	.	Parent=Cucumis_melo_newGene_3353.1
chr0	StringTie	CDS	35045817	35045965	.	+	.	Parent=Cucumis_melo_newGene_3353.1
chr0	StringTie	gene	5143160	5144135	.	-	.	ID=Cucumis_melo_newGene_3389
chr0	StringTie	mRNA	5143160	5144135	.	-	.	ID=Cucumis_melo_newGene_3389.1;Parent=Cucumis_melo_newGene_3389
chr0	StringTie	CDS	5143160	5143387	.	-	.	Parent=Cucumis_melo_newGene_3389.1
chr0	StringTie	CDS	5143590	5144135	.	-	.	Parent=Cucumis_melo_newGene_3389.1
chr0	StringTie	gene	5209539	5211472	.	-	.	ID=Cucumis_melo_newGene_3421
chr0	StringTie	mRNA	5209539	5211472	.	-	.	ID=Cucumis_melo_newGene_3421.1;Parent=Cucumis_melo_newGene_3421
chr0	StringTie	CDS	5209539	5209752	.	-	.	Parent=Cucumis_melo_newGene_3421.1
chr0	StringTie	CDS	5209865	5211472	.	-	.	Parent=Cucumis_melo_newGene_3421.1
chr0	StringTie	gene	15020645	15021600	.	-	.	ID=Cucumis_melo_newGene_36
chr0	StringTie	mRNA	15020645	15021600	.	-	.	ID=Cucumis_melo_newGene_36.1;Parent=Cucumis_melo_newGene_36
chr0	StringTie	CDS	15020645	15020696	.	-	.	Parent=Cucumis_melo_newGene_36.1
chr0	StringTie	CDS	15021066	15021218	.	-	.	Parent=Cucumis_melo_newGene_36.1
chr0	StringTie	CDS	15021306	15021600	.	-	.	Parent=Cucumis_melo_newGene_36.1
chr0	StringTie	gene	5399909	5401092	.	+	.	ID=Cucumis_melo_newGene_3730
chr0	StringTie	mRNA	5399909	5401092	.	+	.	ID=Cucumis_melo_newGene_3730.1;Parent=Cucumis_melo_newGene_3730
chr0	StringTie	CDS	5399909	5400641	.	+	.	Parent=Cucumis_melo_newGene_3730.1
chr0	StringTie	CDS	5400740	5401092	.	+	.	Parent=Cucumis_melo_newGene_3730.1
chr0	StringTie	gene	47182566	47732733	.	+	.	ID=Cucumis_melo_newGene_3815
chr0	StringTie	mRNA	47182566	47732733	.	+	.	ID=Cucumis_melo_newGene_3815.1;Parent=Cucumis_melo_newGene_3815
chr0	StringTie	CDS	47182566	47182688	.	+	.	Parent=Cucumis_melo_newGene_3815.1
chr0	StringTie	CDS	47732631	47732733	.	+	.	Parent=Cucumis_melo_newGene_3815.1
chr0	StringTie	gene	5455086	5456048	.	-	.	ID=Cucumis_melo_newGene_3858
chr0	StringTie	mRNA	5455086	5456048	.	-	.	ID=Cucumis_melo_newGene_3858.1;Parent=Cucumis_melo_newGene_3858
chr0	StringTie	CDS	5455086	5455574	.	-	.	Parent=Cucumis_melo_newGene_3858.1
chr0	StringTie	CDS	5455659	5456048	.	-	.	Parent=Cucumis_melo_newGene_3858.1
chr0	StringTie	gene	5584138	5586309	.	+	.	ID=Cucumis_melo_newGene_3966
chr0	StringTie	mRNA	5584138	5586309	.	+	.	ID=Cucumis_melo_newGene_3966.1;Parent=Cucumis_melo_newGene_3966
chr0	StringTie	CDS	5584138	5584526	.	+	.	Parent=Cucumis_melo_newGene_3966.1
chr0	StringTie	CDS	5584621	5584901	.	+	.	Parent=Cucumis_melo_newGene_3966.1
chr0	StringTie	CDS	5585087	5585922	.	+	.	Parent=Cucumis_melo_newGene_3966.1
chr0	StringTie	CDS	5586011	5586309	.	+	.	Parent=Cucumis_melo_newGene_3966.1
chr0	StringTie	gene	5642281	5643600	.	+	.	ID=Cucumis_melo_newGene_3994
chr0	StringTie	mRNA	5642281	5643600	.	+	.	ID=Cucumis_melo_newGene_3994.1;Parent=Cucumis_melo_newGene_3994
chr0	StringTie	CDS	5642281	5643134	.	+	.	Parent=Cucumis_melo_newGene_3994.1
chr0	StringTie	CDS	5643407	5643600	.	+	.	Parent=Cucumis_melo_newGene_3994.1
chr0	StringTie	gene	6063743	6064510	.	-	.	ID=Cucumis_melo_newGene_4691
chr0	StringTie	mRNA	6063743	6064510	.	-	.	ID=Cucumis_melo_newGene_4691.1;Parent=Cucumis_melo_newGene_4691
chr0	StringTie	CDS	6063743	6064345	.	-	.	Parent=Cucumis_melo_newGene_4691.1
chr0	StringTie	CDS	6064486	6064510	.	-	.	Parent=Cucumis_melo_newGene_4691.1
chr0	StringTie	gene	6083628	6086394	.	-	.	ID=Cucumis_melo_newGene_4767
chr0	StringTie	mRNA	6083628	6086394	.	-	.	ID=Cucumis_melo_newGene_4767.1;Parent=Cucumis_melo_newGene_4767
chr0	StringTie	CDS	6083628	6085007	.	-	.	Parent=Cucumis_melo_newGene_4767.1
chr0	StringTie	CDS	6085586	6085625	.	-	.	Parent=Cucumis_melo_newGene_4767.1
chr0	StringTie	CDS	6085862	6086394	.	-	.	Parent=Cucumis_melo_newGene_4767.1
chr0	StringTie	mRNA	6083652	6086394	.	-	.	ID=Cucumis_melo_newGene_4767.2;Parent=Cucumis_melo_newGene_4767
chr0	StringTie	CDS	6083652	6084603	.	-	.	Parent=Cucumis_melo_newGene_4767.2
chr0	StringTie	CDS	6084990	6085007	.	-	.	Parent=Cucumis_melo_newGene_4767.2
chr0	StringTie	CDS	6085586	6085625	.	-	.	Parent=Cucumis_melo_newGene_4767.2
chr0	StringTie	CDS	6085862	6086394	.	-	.	Parent=Cucumis_melo_newGene_4767.2
chr0	StringTie	mRNA	6084202	6086394	.	-	.	ID=Cucumis_melo_newGene_4767.8;Parent=Cucumis_melo_newGene_4767
chr0	StringTie	CDS	6084202	6085625	.	-	.	Parent=Cucumis_melo_newGene_4767.8
chr0	StringTie	CDS	6085903	6085980	.	-	.	Parent=Cucumis_melo_newGene_4767.8
chr0	StringTie	CDS	6086131	6086394	.	-	.	Parent=Cucumis_melo_newGene_4767.8
chr0	StringTie	gene	6239287	6239861	.	-	.	ID=Cucumis_melo_newGene_4988
chr0	StringTie	mRNA	6239287	6239861	.	-	.	ID=Cucumis_melo_newGene_4988.1;Parent=Cucumis_melo_newGene_4988
chr0	StringTie	CDS	6239287	6239549	.	-	.	Parent=Cucumis_melo_newGene_4988.1
chr0	StringTie	CDS	6239571	6239861	.	-	.	Parent=Cucumis_melo_newGene_4988.1
chr0	StringTie	gene	6419377	6420444	.	+	.	ID=Cucumis_melo_newGene_5146
chr0	StringTie	mRNA	6419377	6420444	.	+	.	ID=Cucumis_melo_newGene_5146.1;Parent=Cucumis_melo_newGene_5146
chr0	StringTie	CDS	6419377	6420066	.	+	.	Parent=Cucumis_melo_newGene_5146.1
chr0	StringTie	CDS	6420173	6420257	.	+	.	Parent=Cucumis_melo_newGene_5146.1
chr0	StringTie	CDS	6420344	6420444	.	+	.	Parent=Cucumis_melo_newGene_5146.1
chr0	StringTie	mRNA	6419681	6420444	.	+	.	ID=Cucumis_melo_newGene_5146.2;Parent=Cucumis_melo_newGene_5146
chr0	StringTie	CDS	6419681	6420257	.	+	.	Parent=Cucumis_melo_newGene_5146.2
chr0	StringTie	CDS	6420344	6420444	.	+	.	Parent=Cucumis_melo_newGene_5146.2
chr0	StringTie	gene	724032	727075	.	-	.	ID=Cucumis_melo_newGene_5160
chr0	StringTie	mRNA	724032	727071	.	-	.	ID=Cucumis_melo_newGene_5160.1;Parent=Cucumis_melo_newGene_5160
chr0	StringTie	CDS	724032	724333	.	-	.	Parent=Cucumis_melo_newGene_5160.1
chr0	StringTie	CDS	726273	727071	.	-	.	Parent=Cucumis_melo_newGene_5160.1
chr0	StringTie	mRNA	724032	727075	.	-	.	ID=Cucumis_melo_newGene_5160.2;Parent=Cucumis_melo_newGene_5160
chr0	StringTie	CDS	724032	724333	.	-	.	Parent=Cucumis_melo_newGene_5160.2
chr0	StringTie	CDS	725733	727075	.	-	.	Parent=Cucumis_melo_newGene_5160.2
chr0	StringTie	mRNA	725349	726897	.	-	.	ID=Cucumis_melo_newGene_5160.3;Parent=Cucumis_melo_newGene_5160
chr0	StringTie	CDS	725349	726389	.	-	.	Parent=Cucumis_melo_newGene_5160.3
chr0	StringTie	CDS	726837	726897	.	-	.	Parent=Cucumis_melo_newGene_5160.3
chr0	StringTie	mRNA	725462	726918	.	-	.	ID=Cucumis_melo_newGene_5160.4;Parent=Cucumis_melo_newGene_5160
chr0	StringTie	CDS	725462	725966	.	-	.	Parent=Cucumis_melo_newGene_5160.4
chr0	StringTie	CDS	726273	726918	.	-	.	Parent=Cucumis_melo_newGene_5160.4
chr0	StringTie	gene	6519609	6521741	.	-	.	ID=Cucumis_melo_newGene_5189
chr0	StringTie	mRNA	6519609	6521741	.	-	.	ID=Cucumis_melo_newGene_5189.1;Parent=Cucumis_melo_newGene_5189
chr0	StringTie	CDS	6519609	6519804	.	-	.	Parent=Cucumis_melo_newGene_5189.1
chr0	StringTie	CDS	6519931	6520864	.	-	.	Parent=Cucumis_melo_newGene_5189.1
chr0	StringTie	CDS	6521087	6521741	.	-	.	Parent=Cucumis_melo_newGene_5189.1
chr0	StringTie	gene	6657715	6659695	.	+	.	ID=Cucumis_melo_newGene_5221
chr0	StringTie	mRNA	6657715	6659695	.	+	.	ID=Cucumis_melo_newGene_5221.1;Parent=Cucumis_melo_newGene_5221
chr0	StringTie	CDS	6657715	6657777	.	+	.	Parent=Cucumis_melo_newGene_5221.1
chr0	StringTie	CDS	6659417	6659695	.	+	.	Parent=Cucumis_melo_newGene_5221.1
chr0	StringTie	gene	6657715	6659705	.	-	.	ID=Cucumis_melo_newGene_5222
chr0	StringTie	mRNA	6657715	6659705	.	-	.	ID=Cucumis_melo_newGene_5222.1;Parent=Cucumis_melo_newGene_5222
chr0	StringTie	CDS	6657715	6657770	.	-	.	Parent=Cucumis_melo_newGene_5222.1
chr0	StringTie	CDS	6659409	6659705	.	-	.	Parent=Cucumis_melo_newGene_5222.1
chr0	StringTie	gene	7015071	7015666	.	+	.	ID=Cucumis_melo_newGene_5325
chr0	StringTie	mRNA	7015071	7015666	.	+	.	ID=Cucumis_melo_newGene_5325.1;Parent=Cucumis_melo_newGene_5325
chr0	StringTie	CDS	7015071	7015283	.	+	.	Parent=Cucumis_melo_newGene_5325.1
chr0	StringTie	CDS	7015404	7015666	.	+	.	Parent=Cucumis_melo_newGene_5325.1
chr0	StringTie	gene	17237037	17237898	.	+	.	ID=Cucumis_melo_newGene_533
chr0	StringTie	mRNA	17237037	17237898	.	+	.	ID=Cucumis_melo_newGene_533.1;Parent=Cucumis_melo_newGene_533
chr0	StringTie	CDS	17237037	17237159	.	+	.	Parent=Cucumis_melo_newGene_533.1
chr0	StringTie	CDS	17237270	17237359	.	+	.	Parent=Cucumis_melo_newGene_533.1
chr0	StringTie	CDS	17237433	17237511	.	+	.	Parent=Cucumis_melo_newGene_533.1
chr0	StringTie	CDS	17237836	17237898	.	+	.	Parent=Cucumis_melo_newGene_533.1
chr0	StringTie	gene	7105914	7106649	.	+	.	ID=Cucumis_melo_newGene_5352
chr0	StringTie	mRNA	7105914	7106649	.	+	.	ID=Cucumis_melo_newGene_5352.1;Parent=Cucumis_melo_newGene_5352
chr0	StringTie	CDS	7105914	7106120	.	+	.	Parent=Cucumis_melo_newGene_5352.1
chr0	StringTie	CDS	7106208	7106297	.	+	.	Parent=Cucumis_melo_newGene_5352.1
chr0	StringTie	CDS	7106374	7106649	.	+	.	Parent=Cucumis_melo_newGene_5352.1
chr0	StringTie	gene	17290868	17291722	.	-	.	ID=Cucumis_melo_newGene_536
chr0	StringTie	mRNA	17290868	17291722	.	-	.	ID=Cucumis_melo_newGene_536.1;Parent=Cucumis_melo_newGene_536
chr0	StringTie	CDS	17290868	17291186	.	-	.	Parent=Cucumis_melo_newGene_536.1
chr0	StringTie	CDS	17291507	17291722	.	-	.	Parent=Cucumis_melo_newGene_536.1
chr0	StringTie	gene	7400874	7403037	.	+	.	ID=Cucumis_melo_newGene_5415
chr0	StringTie	mRNA	7400874	7403037	.	+	.	ID=Cucumis_melo_newGene_5415.1;Parent=Cucumis_melo_newGene_5415
chr0	StringTie	CDS	7400874	7400975	.	+	.	Parent=Cucumis_melo_newGene_5415.1
chr0	StringTie	CDS	7401591	7401675	.	+	.	Parent=Cucumis_melo_newGene_5415.1
chr0	StringTie	CDS	7402045	7403037	.	+	.	Parent=Cucumis_melo_newGene_5415.1
chr0	StringTie	gene	7729794	7731834	.	-	.	ID=Cucumis_melo_newGene_5455
chr0	StringTie	mRNA	7729794	7731834	.	-	.	ID=Cucumis_melo_newGene_5455.1;Parent=Cucumis_melo_newGene_5455
chr0	StringTie	CDS	7729794	7730234	.	-	.	Parent=Cucumis_melo_newGene_5455.1
chr0	StringTie	CDS	7731489	7731834	.	-	.	Parent=Cucumis_melo_newGene_5455.1
chr0	StringTie	gene	7733376	7733723	.	-	.	ID=Cucumis_melo_newGene_5457
chr0	StringTie	mRNA	7733376	7733723	.	-	.	ID=Cucumis_melo_newGene_5457.1;Parent=Cucumis_melo_newGene_5457
chr0	StringTie	CDS	7733376	7733482	.	-	.	Parent=Cucumis_melo_newGene_5457.1
chr0	StringTie	CDS	7733575	7733723	.	-	.	Parent=Cucumis_melo_newGene_5457.1
chr0	StringTie	gene	7765656	7774204	.	+	.	ID=Cucumis_melo_newGene_5467
chr0	StringTie	mRNA	7765656	7773437	.	+	.	ID=Cucumis_melo_newGene_5467.1;Parent=Cucumis_melo_newGene_5467
chr0	StringTie	CDS	7765656	7766586	.	+	.	Parent=Cucumis_melo_newGene_5467.1
chr0	StringTie	CDS	7773097	7773437	.	+	.	Parent=Cucumis_melo_newGene_5467.1
chr0	StringTie	mRNA	7765656	7774204	.	+	.	ID=Cucumis_melo_newGene_5467.2;Parent=Cucumis_melo_newGene_5467
chr0	StringTie	CDS	7765656	7767099	.	+	.	Parent=Cucumis_melo_newGene_5467.2
chr0	StringTie	CDS	7773610	7774204	.	+	.	Parent=Cucumis_melo_newGene_5467.2
chr0	StringTie	mRNA	7765677	7773409	.	+	.	ID=Cucumis_melo_newGene_5467.3;Parent=Cucumis_melo_newGene_5467
chr0	StringTie	CDS	7765677	7766776	.	+	.	Parent=Cucumis_melo_newGene_5467.3
chr0	StringTie	CDS	7773287	7773409	.	+	.	Parent=Cucumis_melo_newGene_5467.3
chr0	StringTie	mRNA	7766648	7774144	.	+	.	ID=Cucumis_melo_newGene_5467.4;Parent=Cucumis_melo_newGene_5467
chr0	StringTie	CDS	7766648	7767387	.	+	.	Parent=Cucumis_melo_newGene_5467.4
chr0	StringTie	CDS	7773898	7774144	.	+	.	Parent=Cucumis_melo_newGene_5467.4
chr0	StringTie	gene	835988	837713	.	+	.	ID=Cucumis_melo_newGene_5491
chr0	StringTie	mRNA	835988	837713	.	+	.	ID=Cucumis_melo_newGene_5491.1;Parent=Cucumis_melo_newGene_5491
chr0	StringTie	CDS	835988	837324	.	+	.	Parent=Cucumis_melo_newGene_5491.1
chr0	StringTie	CDS	837445	837713	.	+	.	Parent=Cucumis_melo_newGene_5491.1
chr0	StringTie	gene	7901620	7903403	.	-	.	ID=Cucumis_melo_newGene_5499
chr0	StringTie	mRNA	7901620	7903403	.	-	.	ID=Cucumis_melo_newGene_5499.1;Parent=Cucumis_melo_newGene_5499
chr0	StringTie	CDS	7901620	7902433	.	-	.	Parent=Cucumis_melo_newGene_5499.1
chr0	StringTie	CDS	7902516	7903403	.	-	.	Parent=Cucumis_melo_newGene_5499.1
chr0	StringTie	gene	17431563	17432413	.	-	.	ID=Cucumis_melo_newGene_550
chr0	StringTie	mRNA	17431563	17432413	.	-	.	ID=Cucumis_melo_newGene_550.3;Parent=Cucumis_melo_newGene_550
chr0	StringTie	CDS	17431563	17431889	.	-	.	Parent=Cucumis_melo_newGene_550.3
chr0	StringTie	CDS	17432073	17432413	.	-	.	Parent=Cucumis_melo_newGene_550.3
chr0	StringTie	mRNA	17431563	17432413	.	-	.	ID=Cucumis_melo_newGene_550.4;Parent=Cucumis_melo_newGene_550
chr0	StringTie	CDS	17431563	17431889	.	-	.	Parent=Cucumis_melo_newGene_550.4
chr0	StringTie	CDS	17432038	17432413	.	-	.	Parent=Cucumis_melo_newGene_550.4
chr0	StringTie	gene	8128828	8130553	.	-	.	ID=Cucumis_melo_newGene_5604
chr0	StringTie	mRNA	8128828	8130553	.	-	.	ID=Cucumis_melo_newGene_5604.2;Parent=Cucumis_melo_newGene_5604
chr0	StringTie	CDS	8128828	8128997	.	-	.	Parent=Cucumis_melo_newGene_5604.2
chr0	StringTie	CDS	8130386	8130553	.	-	.	Parent=Cucumis_melo_newGene_5604.2
chr0	StringTie	mRNA	8128828	8130547	.	-	.	ID=Cucumis_melo_newGene_5604.3;Parent=Cucumis_melo_newGene_5604
chr0	StringTie	CDS	8128828	8129247	.	-	.	Parent=Cucumis_melo_newGene_5604.3
chr0	StringTie	CDS	8130386	8130547	.	-	.	Parent=Cucumis_melo_newGene_5604.3
chr0	StringTie	gene	8147585	8148123	.	-	.	ID=Cucumis_melo_newGene_5626
chr0	StringTie	mRNA	8147585	8148123	.	-	.	ID=Cucumis_melo_newGene_5626.1;Parent=Cucumis_melo_newGene_5626
chr0	StringTie	CDS	8147585	8147697	.	-	.	Parent=Cucumis_melo_newGene_5626.1
chr0	StringTie	CDS	8147810	8148123	.	-	.	Parent=Cucumis_melo_newGene_5626.1
chr0	StringTie	gene	8188086	8190187	.	-	.	ID=Cucumis_melo_newGene_5648
chr0	StringTie	mRNA	8188086	8190187	.	-	.	ID=Cucumis_melo_newGene_5648.1;Parent=Cucumis_melo_newGene_5648
chr0	StringTie	CDS	8188086	8188144	.	-	.	Parent=Cucumis_melo_newGene_5648.1
chr0	StringTie	CDS	8188895	8188960	.	-	.	Parent=Cucumis_melo_newGene_5648.1
chr0	StringTie	CDS	8189252	8189344	.	-	.	Parent=Cucumis_melo_newGene_5648.1
chr0	StringTie	CDS	8189440	8189758	.	-	.	Parent=Cucumis_melo_newGene_5648.1
chr0	StringTie	CDS	8189851	8190187	.	-	.	Parent=Cucumis_melo_newGene_5648.1
chr0	StringTie	mRNA	8188086	8190088	.	-	.	ID=Cucumis_melo_newGene_5648.2;Parent=Cucumis_melo_newGene_5648
chr0	StringTie	CDS	8188086	8188144	.	-	.	Parent=Cucumis_melo_newGene_5648.2
chr0	StringTie	CDS	8188895	8188960	.	-	.	Parent=Cucumis_melo_newGene_5648.2
chr0	StringTie	CDS	8189252	8189377	.	-	.	Parent=Cucumis_melo_newGene_5648.2
chr0	StringTie	CDS	8189440	8189758	.	-	.	Parent=Cucumis_melo_newGene_5648.2
chr0	StringTie	CDS	8189851	8190088	.	-	.	Parent=Cucumis_melo_newGene_5648.2
chr0	StringTie	gene	864336	865609	.	-	.	ID=Cucumis_melo_newGene_5677
chr0	StringTie	mRNA	864336	865609	.	-	.	ID=Cucumis_melo_newGene_5677.1;Parent=Cucumis_melo_newGene_5677
chr0	StringTie	CDS	864336	864792	.	-	.	Parent=Cucumis_melo_newGene_5677.1
chr0	StringTie	CDS	865560	865609	.	-	.	Parent=Cucumis_melo_newGene_5677.1
chr0	StringTie	gene	8278039	8279733	.	-	.	ID=Cucumis_melo_newGene_5696
chr0	StringTie	mRNA	8278039	8279733	.	-	.	ID=Cucumis_melo_newGene_5696.1;Parent=Cucumis_melo_newGene_5696
chr0	StringTie	CDS	8278039	8278314	.	-	.	Parent=Cucumis_melo_newGene_5696.1
chr0	StringTie	CDS	8279421	8279733	.	-	.	Parent=Cucumis_melo_newGene_5696.1
chr0	StringTie	gene	8407583	8407942	.	+	.	ID=Cucumis_melo_newGene_5744
chr0	StringTie	mRNA	8407583	8407942	.	+	.	ID=Cucumis_melo_newGene_5744.1;Parent=Cucumis_melo_newGene_5744
chr0	StringTie	CDS	8407583	8407802	.	+	.	Parent=Cucumis_melo_newGene_5744.1
chr0	StringTie	CDS	8407886	8407942	.	+	.	Parent=Cucumis_melo_newGene_5744.1
chr0	StringTie	gene	1152851	1154456	.	+	.	ID=Cucumis_melo_newGene_5773
chr0	StringTie	mRNA	1152851	1154456	.	+	.	ID=Cucumis_melo_newGene_5773.1;Parent=Cucumis_melo_newGene_5773
chr0	StringTie	CDS	1152851	1152921	.	+	.	Parent=Cucumis_melo_newGene_5773.1
chr0	StringTie	CDS	1153007	1153222	.	+	.	Parent=Cucumis_melo_newGene_5773.1
chr0	StringTie	CDS	1154026	1154456	.	+	.	Parent=Cucumis_melo_newGene_5773.1
chr0	StringTie	gene	1241065	1241414	.	+	.	ID=Cucumis_melo_newGene_5812
chr0	StringTie	mRNA	1241065	1241414	.	+	.	ID=Cucumis_melo_newGene_5812.1;Parent=Cucumis_melo_newGene_5812
chr0	StringTie	CDS	1241065	1241142	.	+	.	Parent=Cucumis_melo_newGene_5812.1
chr0	StringTie	CDS	1241222	1241414	.	+	.	Parent=Cucumis_melo_newGene_5812.1
chr0	StringTie	gene	1388242	1415647	.	-	.	ID=Cucumis_melo_newGene_5819
chr0	StringTie	mRNA	1388242	1392052	.	-	.	ID=Cucumis_melo_newGene_5819.1;Parent=Cucumis_melo_newGene_5819
chr0	StringTie	CDS	1388242	1388734	.	-	.	Parent=Cucumis_melo_newGene_5819.1
chr0	StringTie	CDS	1388844	1389630	.	-	.	Parent=Cucumis_melo_newGene_5819.1
chr0	StringTie	CDS	1391881	1392052	.	-	.	Parent=Cucumis_melo_newGene_5819.1
chr0	StringTie	mRNA	1390705	1415647	.	-	.	ID=Cucumis_melo_newGene_5819.2;Parent=Cucumis_melo_newGene_5819
chr0	StringTie	CDS	1390705	1391704	.	-	.	Parent=Cucumis_melo_newGene_5819.2
chr0	StringTie	CDS	1415519	1415647	.	-	.	Parent=Cucumis_melo_newGene_5819.2
chr0	StringTie	mRNA	1390729	1392052	.	-	.	ID=Cucumis_melo_newGene_5819.3;Parent=Cucumis_melo_newGene_5819
chr0	StringTie	CDS	1390729	1391572	.	-	.	Parent=Cucumis_melo_newGene_5819.3
chr0	StringTie	CDS	1391881	1392052	.	-	.	Parent=Cucumis_melo_newGene_5819.3
chr0	StringTie	mRNA	1390959	1404083	.	-	.	ID=Cucumis_melo_newGene_5819.4;Parent=Cucumis_melo_newGene_5819
chr0	StringTie	CDS	1390959	1391704	.	-	.	Parent=Cucumis_melo_newGene_5819.4
chr0	StringTie	CDS	1404000	1404083	.	-	.	Parent=Cucumis_melo_newGene_5819.4
chr0	StringTie	gene	9025657	9026167	.	+	.	ID=Cucumis_melo_newGene_5834
chr0	StringTie	mRNA	9025657	9026167	.	+	.	ID=Cucumis_melo_newGene_5834.1;Parent=Cucumis_melo_newGene_5834
chr0	StringTie	CDS	9025657	9025912	.	+	.	Parent=Cucumis_melo_newGene_5834.1
chr0	StringTie	CDS	9025994	9026167	.	+	.	Parent=Cucumis_melo_newGene_5834.1
chr0	StringTie	gene	9224042	9225749	.	+	.	ID=Cucumis_melo_newGene_5849
chr0	StringTie	mRNA	9224042	9225749	.	+	.	ID=Cucumis_melo_newGene_5849.1;Parent=Cucumis_melo_newGene_5849
chr0	StringTie	CDS	9224042	9224341	.	+	.	Parent=Cucumis_melo_newGene_5849.1
chr0	StringTie	CDS	9224462	9224548	.	+	.	Parent=Cucumis_melo_newGene_5849.1
chr0	StringTie	CDS	9225103	9225749	.	+	.	Parent=Cucumis_melo_newGene_5849.1
chr0	StringTie	gene	1553150	1555165	.	+	.	ID=Cucumis_melo_newGene_5902
chr0	StringTie	mRNA	1553150	1555165	.	+	.	ID=Cucumis_melo_newGene_5902.1;Parent=Cucumis_melo_newGene_5902
chr0	StringTie	CDS	1553150	1553793	.	+	.	Parent=Cucumis_melo_newGene_5902.1
chr0	StringTie	CDS	1554055	1554198	.	+	.	Parent=Cucumis_melo_newGene_5902.1
chr0	StringTie	CDS	1554290	1554616	.	+	.	Parent=Cucumis_melo_newGene_5902.1
chr0	StringTie	CDS	1554758	1555165	.	+	.	Parent=Cucumis_melo_newGene_5902.1
chr0	StringTie	gene	9996147	9997657	.	+	.	ID=Cucumis_melo_newGene_5910
chr0	StringTie	mRNA	9996147	9997657	.	+	.	ID=Cucumis_melo_newGene_5910.1;Parent=Cucumis_melo_newGene_5910
chr0	StringTie	CDS	9996147	9996898	.	+	.	Parent=Cucumis_melo_newGene_5910.1
chr0	StringTie	CDS	9997031	9997088	.	+	.	Parent=Cucumis_melo_newGene_5910.1
chr0	StringTie	CDS	9997469	9997657	.	+	.	Parent=Cucumis_melo_newGene_5910.1
chr0	StringTie	gene	10009321	10010725	.	+	.	ID=Cucumis_melo_newGene_5913
chr0	StringTie	mRNA	10009321	10010725	.	+	.	ID=Cucumis_melo_newGene_5913.1;Parent=Cucumis_melo_newGene_5913
chr0	StringTie	CDS	10009321	10009671	.	+	.	Parent=Cucumis_melo_newGene_5913.1
chr0	StringTie	CDS	10010289	10010725	.	+	.	Parent=Cucumis_melo_newGene_5913.1
chr0	StringTie	gene	10108026	10108524	.	-	.	ID=Cucumis_melo_newGene_5920
chr0	StringTie	mRNA	10108026	10108524	.	-	.	ID=Cucumis_melo_newGene_5920.1;Parent=Cucumis_melo_newGene_5920
chr0	StringTie	CDS	10108026	10108042	.	-	.	Parent=Cucumis_melo_newGene_5920.1
chr0	StringTie	CDS	10108142	10108524	.	-	.	Parent=Cucumis_melo_newGene_5920.1
chr0	StringTie	gene	10354961	10356303	.	+	.	ID=Cucumis_melo_newGene_5951
chr0	StringTie	mRNA	10354961	10356303	.	+	.	ID=Cucumis_melo_newGene_5951.1;Parent=Cucumis_melo_newGene_5951
chr0	StringTie	CDS	10354961	10355746	.	+	.	Parent=Cucumis_melo_newGene_5951.1
chr0	StringTie	CDS	10355853	10355950	.	+	.	Parent=Cucumis_melo_newGene_5951.1
chr0	StringTie	CDS	10356063	10356303	.	+	.	Parent=Cucumis_melo_newGene_5951.1
chr0	StringTie	mRNA	10354979	10356303	.	+	.	ID=Cucumis_melo_newGene_5951.2;Parent=Cucumis_melo_newGene_5951
chr0	StringTie	CDS	10354979	10355950	.	+	.	Parent=Cucumis_melo_newGene_5951.2
chr0	StringTie	CDS	10356063	10356303	.	+	.	Parent=Cucumis_melo_newGene_5951.2
chr0	StringTie	gene	1733058	1734802	.	+	.	ID=Cucumis_melo_newGene_5953
chr0	StringTie	mRNA	1733058	1734799	.	+	.	ID=Cucumis_melo_newGene_5953.1;Parent=Cucumis_melo_newGene_5953
chr0	StringTie	CDS	1733058	1733567	.	+	.	Parent=Cucumis_melo_newGene_5953.1
chr0	StringTie	CDS	1733688	1734799	.	+	.	Parent=Cucumis_melo_newGene_5953.1
chr0	StringTie	mRNA	1733058	1734799	.	+	.	ID=Cucumis_melo_newGene_5953.2;Parent=Cucumis_melo_newGene_5953
chr0	StringTie	CDS	1733058	1733567	.	+	.	Parent=Cucumis_melo_newGene_5953.2
chr0	StringTie	CDS	1733688	1733774	.	+	.	Parent=Cucumis_melo_newGene_5953.2
chr0	StringTie	CDS	1733918	1734799	.	+	.	Parent=Cucumis_melo_newGene_5953.2
chr0	StringTie	mRNA	1733082	1734802	.	+	.	ID=Cucumis_melo_newGene_5953.3;Parent=Cucumis_melo_newGene_5953
chr0	StringTie	CDS	1733082	1733567	.	+	.	Parent=Cucumis_melo_newGene_5953.3
chr0	StringTie	CDS	1733688	1733774	.	+	.	Parent=Cucumis_melo_newGene_5953.3
chr0	StringTie	CDS	1734338	1734802	.	+	.	Parent=Cucumis_melo_newGene_5953.3
chr0	StringTie	mRNA	1733082	1734760	.	+	.	ID=Cucumis_melo_newGene_5953.4;Parent=Cucumis_melo_newGene_5953
chr0	StringTie	CDS	1733082	1733774	.	+	.	Parent=Cucumis_melo_newGene_5953.4
chr0	StringTie	CDS	1734338	1734760	.	+	.	Parent=Cucumis_melo_newGene_5953.4
chr0	StringTie	gene	10537422	10538786	.	+	.	ID=Cucumis_melo_newGene_5993
chr0	StringTie	mRNA	10537422	10538786	.	+	.	ID=Cucumis_melo_newGene_5993.1;Parent=Cucumis_melo_newGene_5993
chr0	StringTie	CDS	10537422	10538361	.	+	.	Parent=Cucumis_melo_newGene_5993.1
chr0	StringTie	CDS	10538502	10538786	.	+	.	Parent=Cucumis_melo_newGene_5993.1
chr0	StringTie	gene	1877288	1878442	.	-	.	ID=Cucumis_melo_newGene_6011
chr0	StringTie	mRNA	1877288	1878442	.	-	.	ID=Cucumis_melo_newGene_6011.2;Parent=Cucumis_melo_newGene_6011
chr0	StringTie	CDS	1877288	1877400	.	-	.	Parent=Cucumis_melo_newGene_6011.2
chr0	StringTie	CDS	1878081	1878442	.	-	.	Parent=Cucumis_melo_newGene_6011.2
chr0	StringTie	gene	17815301	17816123	.	+	.	ID=Cucumis_melo_newGene_603
chr0	StringTie	mRNA	17815301	17816123	.	+	.	ID=Cucumis_melo_newGene_603.1;Parent=Cucumis_melo_newGene_603
chr0	StringTie	CDS	17815301	17815348	.	+	.	Parent=Cucumis_melo_newGene_603.1
chr0	StringTie	CDS	17815660	17816123	.	+	.	Parent=Cucumis_melo_newGene_603.1
chr0	StringTie	gene	10894236	10895585	.	-	.	ID=Cucumis_melo_newGene_6072
chr0	StringTie	mRNA	10894236	10895585	.	-	.	ID=Cucumis_melo_newGene_6072.1;Parent=Cucumis_melo_newGene_6072
chr0	StringTie	CDS	10894236	10894314	.	-	.	Parent=Cucumis_melo_newGene_6072.1
chr0	StringTie	CDS	10894519	10894583	.	-	.	Parent=Cucumis_melo_newGene_6072.1
chr0	StringTie	CDS	10895162	10895286	.	-	.	Parent=Cucumis_melo_newGene_6072.1
chr0	StringTie	CDS	10895384	10895585	.	-	.	Parent=Cucumis_melo_newGene_6072.1
chr0	StringTie	gene	17873785	17874404	.	-	.	ID=Cucumis_melo_newGene_608
chr0	StringTie	mRNA	17873785	17874404	.	-	.	ID=Cucumis_melo_newGene_608.1;Parent=Cucumis_melo_newGene_608
chr0	StringTie	CDS	17873785	17874118	.	-	.	Parent=Cucumis_melo_newGene_608.1
chr0	StringTie	CDS	17874140	17874404	.	-	.	Parent=Cucumis_melo_newGene_608.1
chr0	StringTie	gene	11036087	11036981	.	+	.	ID=Cucumis_melo_newGene_6092
chr0	StringTie	mRNA	11036087	11036981	.	+	.	ID=Cucumis_melo_newGene_6092.1;Parent=Cucumis_melo_newGene_6092
chr0	StringTie	CDS	11036087	11036435	.	+	.	Parent=Cucumis_melo_newGene_6092.1
chr0	StringTie	CDS	11036517	11036981	.	+	.	Parent=Cucumis_melo_newGene_6092.1
chr0	StringTie	gene	11075729	11076248	.	+	.	ID=Cucumis_melo_newGene_6114
chr0	StringTie	mRNA	11075729	11076248	.	+	.	ID=Cucumis_melo_newGene_6114.1;Parent=Cucumis_melo_newGene_6114
chr0	StringTie	CDS	11075729	11075985	.	+	.	Parent=Cucumis_melo_newGene_6114.1
chr0	StringTie	CDS	11076076	11076132	.	+	.	Parent=Cucumis_melo_newGene_6114.1
chr0	StringTie	CDS	11076220	11076248	.	+	.	Parent=Cucumis_melo_newGene_6114.1
chr0	StringTie	gene	17924586	17925158	.	-	.	ID=Cucumis_melo_newGene_612
chr0	StringTie	mRNA	17924586	17925158	.	-	.	ID=Cucumis_melo_newGene_612.1;Parent=Cucumis_melo_newGene_612
chr0	StringTie	CDS	17924586	17924654	.	-	.	Parent=Cucumis_melo_newGene_612.1
chr0	StringTie	CDS	17924741	17924825	.	-	.	Parent=Cucumis_melo_newGene_612.1
chr0	StringTie	CDS	17924932	17925158	.	-	.	Parent=Cucumis_melo_newGene_612.1
chr0	StringTie	gene	2021447	2021862	.	-	.	ID=Cucumis_melo_newGene_6179
chr0	StringTie	mRNA	2021447	2021862	.	-	.	ID=Cucumis_melo_newGene_6179.1;Parent=Cucumis_melo_newGene_6179
chr0	StringTie	CDS	2021447	2021725	.	-	.	Parent=Cucumis_melo_newGene_6179.1
chr0	StringTie	CDS	2021845	2021862	.	-	.	Parent=Cucumis_melo_newGene_6179.1
chr0	StringTie	gene	11288226	11289655	.	+	.	ID=Cucumis_melo_newGene_6210
chr0	StringTie	mRNA	11288226	11289655	.	+	.	ID=Cucumis_melo_newGene_6210.1;Parent=Cucumis_melo_newGene_6210
chr0	StringTie	CDS	11288226	11288252	.	+	.	Parent=Cucumis_melo_newGene_6210.1
chr0	StringTie	CDS	11288619	11288830	.	+	.	Parent=Cucumis_melo_newGene_6210.1
chr0	StringTie	CDS	11289089	11289655	.	+	.	Parent=Cucumis_melo_newGene_6210.1
chr0	StringTie	mRNA	11288226	11289655	.	+	.	ID=Cucumis_melo_newGene_6210.2;Parent=Cucumis_melo_newGene_6210
chr0	StringTie	CDS	11288226	11288830	.	+	.	Parent=Cucumis_melo_newGene_6210.2
chr0	StringTie	CDS	11289089	11289655	.	+	.	Parent=Cucumis_melo_newGene_6210.2
chr0	StringTie	mRNA	11288226	11289650	.	+	.	ID=Cucumis_melo_newGene_6210.3;Parent=Cucumis_melo_newGene_6210
chr0	StringTie	CDS	11288226	11288252	.	+	.	Parent=Cucumis_melo_newGene_6210.3
chr0	StringTie	CDS	11288619	11289650	.	+	.	Parent=Cucumis_melo_newGene_6210.3
chr0	StringTie	gene	11368810	11369516	.	+	.	ID=Cucumis_melo_newGene_6223
chr0	StringTie	mRNA	11368810	11369516	.	+	.	ID=Cucumis_melo_newGene_6223.1;Parent=Cucumis_melo_newGene_6223
chr0	StringTie	CDS	11368810	11369340	.	+	.	Parent=Cucumis_melo_newGene_6223.1
chr0	StringTie	CDS	11369436	11369516	.	+	.	Parent=Cucumis_melo_newGene_6223.1
chr0	StringTie	mRNA	11368938	11369481	.	+	.	ID=Cucumis_melo_newGene_6223.2;Parent=Cucumis_melo_newGene_6223
chr0	StringTie	CDS	11368938	11369329	.	+	.	Parent=Cucumis_melo_newGene_6223.2
chr0	StringTie	CDS	11369436	11369481	.	+	.	Parent=Cucumis_melo_newGene_6223.2
chr0	StringTie	gene	11409084	11410490	.	+	.	ID=Cucumis_melo_newGene_6244
chr0	StringTie	mRNA	11409084	11410490	.	+	.	ID=Cucumis_melo_newGene_6244.1;Parent=Cucumis_melo_newGene_6244
chr0	StringTie	CDS	11409084	11409271	.	+	.	Parent=Cucumis_melo_newGene_6244.1
chr0	StringTie	CDS	11409439	11410490	.	+	.	Parent=Cucumis_melo_newGene_6244.1
chr0	StringTie	mRNA	11409084	11410490	.	+	.	ID=Cucumis_melo_newGene_6244.2;Parent=Cucumis_melo_newGene_6244
chr0	StringTie	CDS	11409084	11409209	.	+	.	Parent=Cucumis_melo_newGene_6244.2
chr0	StringTie	CDS	11409439	11410490	.	+	.	Parent=Cucumis_melo_newGene_6244.2
chr0	StringTie	gene	18058747	18059563	.	-	.	ID=Cucumis_melo_newGene_634
chr0	StringTie	mRNA	18058747	18059563	.	-	.	ID=Cucumis_melo_newGene_634.1;Parent=Cucumis_melo_newGene_634
chr0	StringTie	CDS	18058747	18058915	.	-	.	Parent=Cucumis_melo_newGene_634.1
chr0	StringTie	CDS	18059505	18059563	.	-	.	Parent=Cucumis_melo_newGene_634.1
chr0	StringTie	gene	12375810	12376929	.	+	.	ID=Cucumis_melo_newGene_6428
chr0	StringTie	mRNA	12375810	12376929	.	+	.	ID=Cucumis_melo_newGene_6428.1;Parent=Cucumis_melo_newGene_6428
chr0	StringTie	CDS	12375810	12375900	.	+	.	Parent=Cucumis_melo_newGene_6428.1
chr0	StringTie	CDS	12376009	12376107	.	+	.	Parent=Cucumis_melo_newGene_6428.1
chr0	StringTie	CDS	12376828	12376929	.	+	.	Parent=Cucumis_melo_newGene_6428.1
chr0	StringTie	gene	2197647	2200714	.	+	.	ID=Cucumis_melo_newGene_6432
chr0	StringTie	mRNA	2197647	2200714	.	+	.	ID=Cucumis_melo_newGene_6432.1;Parent=Cucumis_melo_newGene_6432
chr0	StringTie	CDS	2197647	2199499	.	+	.	Parent=Cucumis_melo_newGene_6432.1
chr0	StringTie	CDS	2200150	2200714	.	+	.	Parent=Cucumis_melo_newGene_6432.1
chr0	StringTie	mRNA	2197647	2200708	.	+	.	ID=Cucumis_melo_newGene_6432.2;Parent=Cucumis_melo_newGene_6432
chr0	StringTie	CDS	2197647	2197906	.	+	.	Parent=Cucumis_melo_newGene_6432.2
chr0	StringTie	CDS	2200150	2200708	.	+	.	Parent=Cucumis_melo_newGene_6432.2
chr0	StringTie	gene	2213508	2214734	.	+	.	ID=Cucumis_melo_newGene_6487
chr0	StringTie	mRNA	2213595	2214734	.	+	.	ID=Cucumis_melo_newGene_6487.2;Parent=Cucumis_melo_newGene_6487
chr0	StringTie	CDS	2213595	2214033	.	+	.	Parent=Cucumis_melo_newGene_6487.2
chr0	StringTie	CDS	2214394	2214734	.	+	.	Parent=Cucumis_melo_newGene_6487.2
chr0	StringTie	gene	12960876	12962060	.	+	.	ID=Cucumis_melo_newGene_6514
chr0	StringTie	mRNA	12960876	12962060	.	+	.	ID=Cucumis_melo_newGene_6514.1;Parent=Cucumis_melo_newGene_6514
chr0	StringTie	CDS	12960876	12961016	.	+	.	Parent=Cucumis_melo_newGene_6514.1
chr0	StringTie	CDS	12961769	12962060	.	+	.	Parent=Cucumis_melo_newGene_6514.1
chr0	StringTie	gene	13936502	13937619	.	-	.	ID=Cucumis_melo_newGene_6812
chr0	StringTie	mRNA	13936502	13937617	.	-	.	ID=Cucumis_melo_newGene_6812.1;Parent=Cucumis_melo_newGene_6812
chr0	StringTie	CDS	13936502	13937100	.	-	.	Parent=Cucumis_melo_newGene_6812.1
chr0	StringTie	CDS	13937453	13937617	.	-	.	Parent=Cucumis_melo_newGene_6812.1
chr0	StringTie	mRNA	13936511	13937619	.	-	.	ID=Cucumis_melo_newGene_6812.2;Parent=Cucumis_melo_newGene_6812
chr0	StringTie	CDS	13936511	13936655	.	-	.	Parent=Cucumis_melo_newGene_6812.2
chr0	StringTie	CDS	13937453	13937619	.	-	.	Parent=Cucumis_melo_newGene_6812.2
chr0	StringTie	mRNA	13936612	13937616	.	-	.	ID=Cucumis_melo_newGene_6812.3;Parent=Cucumis_melo_newGene_6812
chr0	StringTie	CDS	13936612	13936676	.	-	.	Parent=Cucumis_melo_newGene_6812.3
chr0	StringTie	CDS	13937453	13937616	.	-	.	Parent=Cucumis_melo_newGene_6812.3
chr0	StringTie	gene	13991391	13992438	.	-	.	ID=Cucumis_melo_newGene_6827
chr0	StringTie	mRNA	13991391	13992438	.	-	.	ID=Cucumis_melo_newGene_6827.1;Parent=Cucumis_melo_newGene_6827
chr0	StringTie	CDS	13991391	13991585	.	-	.	Parent=Cucumis_melo_newGene_6827.1
chr0	StringTie	CDS	13992192	13992438	.	-	.	Parent=Cucumis_melo_newGene_6827.1
chr0	StringTie	gene	14006130	14007179	.	-	.	ID=Cucumis_melo_newGene_6831
chr0	StringTie	mRNA	14006130	14007179	.	-	.	ID=Cucumis_melo_newGene_6831.1;Parent=Cucumis_melo_newGene_6831
chr0	StringTie	CDS	14006130	14006471	.	-	.	Parent=Cucumis_melo_newGene_6831.1
chr0	StringTie	CDS	14006860	14007179	.	-	.	Parent=Cucumis_melo_newGene_6831.1
chr0	StringTie	gene	14608515	14609457	.	-	.	ID=Cucumis_melo_newGene_6906
chr0	StringTie	mRNA	14608515	14609457	.	-	.	ID=Cucumis_melo_newGene_6906.1;Parent=Cucumis_melo_newGene_6906
chr0	StringTie	CDS	14608515	14608617	.	-	.	Parent=Cucumis_melo_newGene_6906.1
chr0	StringTie	CDS	14608969	14609457	.	-	.	Parent=Cucumis_melo_newGene_6906.1
chr0	StringTie	gene	3491833	3779804	.	+	.	ID=Cucumis_melo_newGene_818
chr0	StringTie	mRNA	3777406	3779789	.	+	.	ID=Cucumis_melo_newGene_818.1;Parent=Cucumis_melo_newGene_818
chr0	StringTie	CDS	3777406	3777498	.	+	.	Parent=Cucumis_melo_newGene_818.1
chr0	StringTie	CDS	3777611	3777765	.	+	.	Parent=Cucumis_melo_newGene_818.1
chr0	StringTie	CDS	3778302	3778376	.	+	.	Parent=Cucumis_melo_newGene_818.1
chr0	StringTie	CDS	3778477	3778607	.	+	.	Parent=Cucumis_melo_newGene_818.1
chr0	StringTie	CDS	3778739	3778819	.	+	.	Parent=Cucumis_melo_newGene_818.1
chr0	StringTie	CDS	3778935	3779006	.	+	.	Parent=Cucumis_melo_newGene_818.1
chr0	StringTie	CDS	3779681	3779789	.	+	.	Parent=Cucumis_melo_newGene_818.1
chr0	StringTie	mRNA	3777074	3779794	.	+	.	ID=Cucumis_melo_newGene_818.10;Parent=Cucumis_melo_newGene_818
chr0	StringTie	CDS	3777074	3777299	.	+	.	Parent=Cucumis_melo_newGene_818.10
chr0	StringTie	CDS	3777401	3777498	.	+	.	Parent=Cucumis_melo_newGene_818.10
chr0	StringTie	CDS	3777611	3777765	.	+	.	Parent=Cucumis_melo_newGene_818.10
chr0	StringTie	CDS	3778935	3779006	.	+	.	Parent=Cucumis_melo_newGene_818.10
chr0	StringTie	CDS	3779681	3779794	.	+	.	Parent=Cucumis_melo_newGene_818.10
chr0	StringTie	mRNA	3491833	3495908	.	+	.	ID=Cucumis_melo_newGene_818.4;Parent=Cucumis_melo_newGene_818
chr0	StringTie	CDS	3491833	3492135	.	+	.	Parent=Cucumis_melo_newGene_818.4
chr0	StringTie	CDS	3492256	3492342	.	+	.	Parent=Cucumis_melo_newGene_818.4
chr0	StringTie	CDS	3495582	3495656	.	+	.	Parent=Cucumis_melo_newGene_818.4
chr0	StringTie	CDS	3495754	3495908	.	+	.	Parent=Cucumis_melo_newGene_818.4
chr0	StringTie	mRNA	3775070	3778814	.	+	.	ID=Cucumis_melo_newGene_818.6;Parent=Cucumis_melo_newGene_818
chr0	StringTie	CDS	3775070	3775158	.	+	.	Parent=Cucumis_melo_newGene_818.6
chr0	StringTie	CDS	3775742	3775886	.	+	.	Parent=Cucumis_melo_newGene_818.6
chr0	StringTie	CDS	3777611	3777765	.	+	.	Parent=Cucumis_melo_newGene_818.6
chr0	StringTie	CDS	3778302	3778376	.	+	.	Parent=Cucumis_melo_newGene_818.6
chr0	StringTie	CDS	3778477	3778607	.	+	.	Parent=Cucumis_melo_newGene_818.6
chr0	StringTie	CDS	3778739	3778814	.	+	.	Parent=Cucumis_melo_newGene_818.6
chr0	StringTie	mRNA	3775741	3779804	.	+	.	ID=Cucumis_melo_newGene_818.8;Parent=Cucumis_melo_newGene_818
chr0	StringTie	CDS	3775741	3775886	.	+	.	Parent=Cucumis_melo_newGene_818.8
chr0	StringTie	CDS	3777611	3777765	.	+	.	Parent=Cucumis_melo_newGene_818.8
chr0	StringTie	CDS	3778302	3778376	.	+	.	Parent=Cucumis_melo_newGene_818.8
chr0	StringTie	CDS	3778477	3778640	.	+	.	Parent=Cucumis_melo_newGene_818.8
chr0	StringTie	CDS	3778739	3778819	.	+	.	Parent=Cucumis_melo_newGene_818.8
chr0	StringTie	CDS	3778935	3779006	.	+	.	Parent=Cucumis_melo_newGene_818.8
chr0	StringTie	CDS	3779221	3779593	.	+	.	Parent=Cucumis_melo_newGene_818.8
chr0	StringTie	CDS	3779681	3779804	.	+	.	Parent=Cucumis_melo_newGene_818.8
chr0	StringTie	gene	19458342	19459084	.	-	.	ID=Cucumis_melo_newGene_965
chr0	StringTie	mRNA	19458342	19459084	.	-	.	ID=Cucumis_melo_newGene_965.1;Parent=Cucumis_melo_newGene_965
chr0	StringTie	CDS	19458342	19458752	.	-	.	Parent=Cucumis_melo_newGene_965.1
chr0	StringTie	CDS	19458883	19458945	.	-	.	Parent=Cucumis_melo_newGene_965.1
chr0	StringTie	CDS	19459048	19459084	.	-	.	Parent=Cucumis_melo_newGene_965.1
chr0	StringTie	gene	19484420	19485125	.	-	.	ID=Cucumis_melo_newGene_981
chr0	StringTie	mRNA	19484420	19485125	.	-	.	ID=Cucumis_melo_newGene_981.1;Parent=Cucumis_melo_newGene_981
chr0	StringTie	CDS	19484420	19484499	.	-	.	Parent=Cucumis_melo_newGene_981.1
chr0	StringTie	CDS	19484591	19484686	.	-	.	Parent=Cucumis_melo_newGene_981.1
chr0	StringTie	CDS	19484774	19485125	.	-	.	Parent=Cucumis_melo_newGene_981.1
chr1	StringTie	gene	159181	161156	.	+	.	ID=Cucumis_melo_newGene_3850
chr1	StringTie	mRNA	159181	161012	.	+	.	ID=Cucumis_melo_newGene_3850.1;Parent=Cucumis_melo_newGene_3850
chr1	StringTie	CDS	159181	159746	.	+	.	Parent=Cucumis_melo_newGene_3850.1
chr1	StringTie	CDS	160158	160494	.	+	.	Parent=Cucumis_melo_newGene_3850.1
chr1	StringTie	CDS	160611	161012	.	+	.	Parent=Cucumis_melo_newGene_3850.1
chr1	StringTie	mRNA	159182	161156	.	+	.	ID=Cucumis_melo_newGene_3850.2;Parent=Cucumis_melo_newGene_3850
chr1	StringTie	CDS	159182	159746	.	+	.	Parent=Cucumis_melo_newGene_3850.2
chr1	StringTie	CDS	160167	160494	.	+	.	Parent=Cucumis_melo_newGene_3850.2
chr1	StringTie	CDS	160611	161156	.	+	.	Parent=Cucumis_melo_newGene_3850.2
chr1	StringTie	gene	212158	214964	.	+	.	ID=Cucumis_melo_newGene_3868
chr1	StringTie	mRNA	212158	214964	.	+	.	ID=Cucumis_melo_newGene_3868.1;Parent=Cucumis_melo_newGene_3868
chr1	StringTie	CDS	212158	212814	.	+	.	Parent=Cucumis_melo_newGene_3868.1
chr1	StringTie	CDS	214673	214964	.	+	.	Parent=Cucumis_melo_newGene_3868.1
chr1	StringTie	mRNA	212158	214895	.	+	.	ID=Cucumis_melo_newGene_3868.2;Parent=Cucumis_melo_newGene_3868
chr1	StringTie	CDS	212158	212814	.	+	.	Parent=Cucumis_melo_newGene_3868.2
chr1	StringTie	CDS	214679	214895	.	+	.	Parent=Cucumis_melo_newGene_3868.2
chr1	StringTie	gene	635265	663056	.	+	.	ID=Cucumis_melo_newGene_3968
chr1	StringTie	mRNA	635265	663056	.	+	.	ID=Cucumis_melo_newGene_3968.1;Parent=Cucumis_melo_newGene_3968
chr1	StringTie	CDS	635265	635652	.	+	.	Parent=Cucumis_melo_newGene_3968.1
chr1	StringTie	CDS	635750	635893	.	+	.	Parent=Cucumis_melo_newGene_3968.1
chr1	StringTie	CDS	635993	636119	.	+	.	Parent=Cucumis_melo_newGene_3968.1
chr1	StringTie	CDS	636202	636327	.	+	.	Parent=Cucumis_melo_newGene_3968.1
chr1	StringTie	CDS	636982	637139	.	+	.	Parent=Cucumis_melo_newGene_3968.1
chr1	StringTie	CDS	637800	637901	.	+	.	Parent=Cucumis_melo_newGene_3968.1
chr1	StringTie	CDS	662605	663056	.	+	.	Parent=Cucumis_melo_newGene_3968.1
chr1	StringTie	mRNA	635373	638070	.	+	.	ID=Cucumis_melo_newGene_3968.2;Parent=Cucumis_melo_newGene_3968
chr1	StringTie	CDS	635373	635652	.	+	.	Parent=Cucumis_melo_newGene_3968.2
chr1	StringTie	CDS	635750	635893	.	+	.	Parent=Cucumis_melo_newGene_3968.2
chr1	StringTie	CDS	635993	636119	.	+	.	Parent=Cucumis_melo_newGene_3968.2
chr1	StringTie	CDS	636202	636327	.	+	.	Parent=Cucumis_melo_newGene_3968.2
chr1	StringTie	CDS	636986	637139	.	+	.	Parent=Cucumis_melo_newGene_3968.2
chr1	StringTie	CDS	637800	638070	.	+	.	Parent=Cucumis_melo_newGene_3968.2
chr1	StringTie	gene	700802	704183	.	+	.	ID=Cucumis_melo_newGene_3975
chr1	StringTie	mRNA	700802	704183	.	+	.	ID=Cucumis_melo_newGene_3975.1;Parent=Cucumis_melo_newGene_3975
chr1	StringTie	CDS	700802	701213	.	+	.	Parent=Cucumis_melo_newGene_3975.1
chr1	StringTie	CDS	701320	704183	.	+	.	Parent=Cucumis_melo_newGene_3975.1
chr1	StringTie	gene	715382	716471	.	-	.	ID=Cucumis_melo_newGene_3981
chr1	StringTie	mRNA	715382	716471	.	-	.	ID=Cucumis_melo_newGene_3981.1;Parent=Cucumis_melo_newGene_3981
chr1	StringTie	CDS	715382	715645	.	-	.	Parent=Cucumis_melo_newGene_3981.1
chr1	StringTie	CDS	715982	716251	.	-	.	Parent=Cucumis_melo_newGene_3981.1
chr1	StringTie	CDS	716340	716471	.	-	.	Parent=Cucumis_melo_newGene_3981.1
chr1	StringTie	gene	871785	872183	.	+	.	ID=Cucumis_melo_newGene_3997
chr1	StringTie	mRNA	871785	872183	.	+	.	ID=Cucumis_melo_newGene_3997.1;Parent=Cucumis_melo_newGene_3997
chr1	StringTie	CDS	871785	871974	.	+	.	Parent=Cucumis_melo_newGene_3997.1
chr1	StringTie	CDS	872086	872183	.	+	.	Parent=Cucumis_melo_newGene_3997.1
chr1	StringTie	gene	900636	901367	.	-	.	ID=Cucumis_melo_newGene_4000
chr1	StringTie	mRNA	900636	901367	.	-	.	ID=Cucumis_melo_newGene_4000.1;Parent=Cucumis_melo_newGene_4000
chr1	StringTie	CDS	900636	900813	.	-	.	Parent=Cucumis_melo_newGene_4000.1
chr1	StringTie	CDS	900942	901086	.	-	.	Parent=Cucumis_melo_newGene_4000.1
chr1	StringTie	CDS	901266	901367	.	-	.	Parent=Cucumis_melo_newGene_4000.1
chr1	StringTie	gene	1449293	1465384	.	-	.	ID=Cucumis_melo_newGene_4190
chr1	StringTie	mRNA	1449293	1465384	.	-	.	ID=Cucumis_melo_newGene_4190.1;Parent=Cucumis_melo_newGene_4190
chr1	StringTie	CDS	1449293	1449627	.	-	.	Parent=Cucumis_melo_newGene_4190.1
chr1	StringTie	CDS	1450668	1450764	.	-	.	Parent=Cucumis_melo_newGene_4190.1
chr1	StringTie	CDS	1451704	1451797	.	-	.	Parent=Cucumis_melo_newGene_4190.1
chr1	StringTie	CDS	1452064	1452119	.	-	.	Parent=Cucumis_melo_newGene_4190.1
chr1	StringTie	CDS	1452206	1452406	.	-	.	Parent=Cucumis_melo_newGene_4190.1
chr1	StringTie	CDS	1454802	1454933	.	-	.	Parent=Cucumis_melo_newGene_4190.1
chr1	StringTie	CDS	1456101	1456181	.	-	.	Parent=Cucumis_melo_newGene_4190.1
chr1	StringTie	CDS	1456835	1459047	.	-	.	Parent=Cucumis_melo_newGene_4190.1
chr1	StringTie	CDS	1462728	1462813	.	-	.	Parent=Cucumis_melo_newGene_4190.1
chr1	StringTie	CDS	1463043	1463120	.	-	.	Parent=Cucumis_melo_newGene_4190.1
chr1	StringTie	CDS	1463910	1463981	.	-	.	Parent=Cucumis_melo_newGene_4190.1
chr1	StringTie	CDS	1464248	1464313	.	-	.	Parent=Cucumis_melo_newGene_4190.1
chr1	StringTie	CDS	1465150	1465384	.	-	.	Parent=Cucumis_melo_newGene_4190.1
chr1	StringTie	gene	1538987	1539505	.	-	.	ID=Cucumis_melo_newGene_4314
chr1	StringTie	mRNA	1538987	1539505	.	-	.	ID=Cucumis_melo_newGene_4314.1;Parent=Cucumis_melo_newGene_4314
chr1	StringTie	CDS	1538987	1539258	.	-	.	Parent=Cucumis_melo_newGene_4314.1
chr1	StringTie	CDS	1539449	1539505	.	-	.	Parent=Cucumis_melo_newGene_4314.1
chr1	StringTie	gene	1650219	1654755	.	-	.	ID=Cucumis_melo_newGene_4377
chr1	StringTie	mRNA	1650219	1654755	.	-	.	ID=Cucumis_melo_newGene_4377.1;Parent=Cucumis_melo_newGene_4377
chr1	StringTie	CDS	1650219	1650398	.	-	.	Parent=Cucumis_melo_newGene_4377.1
chr1	StringTie	CDS	1654642	1654755	.	-	.	Parent=Cucumis_melo_newGene_4377.1
chr1	StringTie	gene	1924609	1933390	.	-	.	ID=Cucumis_melo_newGene_4526
chr1	StringTie	mRNA	1924609	1933390	.	-	.	ID=Cucumis_melo_newGene_4526.1;Parent=Cucumis_melo_newGene_4526
chr1	StringTie	CDS	1924609	1925402	.	-	.	Parent=Cucumis_melo_newGene_4526.1
chr1	StringTie	CDS	1925908	1926110	.	-	.	Parent=Cucumis_melo_newGene_4526.1
chr1	StringTie	CDS	1926425	1926607	.	-	.	Parent=Cucumis_melo_newGene_4526.1
chr1	StringTie	CDS	1927395	1927487	.	-	.	Parent=Cucumis_melo_newGene_4526.1
chr1	StringTie	CDS	1927681	1927839	.	-	.	Parent=Cucumis_melo_newGene_4526.1
chr1	StringTie	CDS	1927927	1928097	.	-	.	Parent=Cucumis_melo_newGene_4526.1
chr1	StringTie	CDS	1929338	1929446	.	-	.	Parent=Cucumis_melo_newGene_4526.1
chr1	StringTie	CDS	1929536	1929588	.	-	.	Parent=Cucumis_melo_newGene_4526.1
chr1	StringTie	CDS	1929690	1929758	.	-	.	Parent=Cucumis_melo_newGene_4526.1
chr1	StringTie	CDS	1929950	1930073	.	-	.	Parent=Cucumis_melo_newGene_4526.1
chr1	StringTie	CDS	1930205	1930263	.	-	.	Parent=Cucumis_melo_newGene_4526.1
chr1	StringTie	CDS	1932117	1932207	.	-	.	Parent=Cucumis_melo_newGene_4526.1
chr1	StringTie	CDS	1932357	1933390	.	-	.	Parent=Cucumis_melo_newGene_4526.1
chr1	StringTie	gene	2298378	2301858	.	-	.	ID=Cucumis_melo_newGene_4685
chr1	StringTie	mRNA	2298378	2301858	.	-	.	ID=Cucumis_melo_newGene_4685.1;Parent=Cucumis_melo_newGene_4685
chr1	StringTie	CDS	2298378	2299201	.	-	.	Parent=Cucumis_melo_newGene_4685.1
chr1	StringTie	CDS	2300931	2301240	.	-	.	Parent=Cucumis_melo_newGene_4685.1
chr1	StringTie	CDS	2301369	2301446	.	-	.	Parent=Cucumis_melo_newGene_4685.1
chr1	StringTie	CDS	2301535	2301858	.	-	.	Parent=Cucumis_melo_newGene_4685.1
chr1	StringTie	gene	2865046	2867476	.	+	.	ID=Cucumis_melo_newGene_4937
chr1	StringTie	mRNA	2865046	2867450	.	+	.	ID=Cucumis_melo_newGene_4937.1;Parent=Cucumis_melo_newGene_4937
chr1	StringTie	CDS	2865046	2865152	.	+	.	Parent=Cucumis_melo_newGene_4937.1
chr1	StringTie	CDS	2865255	2867450	.	+	.	Parent=Cucumis_melo_newGene_4937.1
chr1	StringTie	mRNA	2865563	2867476	.	+	.	ID=Cucumis_melo_newGene_4937.2;Parent=Cucumis_melo_newGene_4937
chr1	StringTie	CDS	2865563	2865752	.	+	.	Parent=Cucumis_melo_newGene_4937.2
chr1	StringTie	CDS	2865859	2866007	.	+	.	Parent=Cucumis_melo_newGene_4937.2
chr1	StringTie	CDS	2866079	2867476	.	+	.	Parent=Cucumis_melo_newGene_4937.2
chr1	StringTie	gene	3025624	3033512	.	+	.	ID=Cucumis_melo_newGene_4984
chr1	StringTie	mRNA	3025624	3033512	.	+	.	ID=Cucumis_melo_newGene_4984.1;Parent=Cucumis_melo_newGene_4984
chr1	StringTie	CDS	3025624	3025649	.	+	.	Parent=Cucumis_melo_newGene_4984.1
chr1	StringTie	CDS	3033193	3033512	.	+	.	Parent=Cucumis_melo_newGene_4984.1
chr1	StringTie	gene	3029774	3031006	.	-	.	ID=Cucumis_melo_newGene_4987
chr1	StringTie	mRNA	3029774	3031006	.	-	.	ID=Cucumis_melo_newGene_4987.1;Parent=Cucumis_melo_newGene_4987
chr1	StringTie	CDS	3029774	3030071	.	-	.	Parent=Cucumis_melo_newGene_4987.1
chr1	StringTie	CDS	3030511	3030597	.	-	.	Parent=Cucumis_melo_newGene_4987.1
chr1	StringTie	CDS	3030784	3030902	.	-	.	Parent=Cucumis_melo_newGene_4987.1
chr1	StringTie	CDS	3030979	3031006	.	-	.	Parent=Cucumis_melo_newGene_4987.1
chr1	StringTie	gene	3132170	3134326	.	-	.	ID=Cucumis_melo_newGene_5017
chr1	StringTie	mRNA	3132170	3134326	.	-	.	ID=Cucumis_melo_newGene_5017.1;Parent=Cucumis_melo_newGene_5017
chr1	StringTie	CDS	3132170	3132852	.	-	.	Parent=Cucumis_melo_newGene_5017.1
chr1	StringTie	CDS	3133644	3134326	.	-	.	Parent=Cucumis_melo_newGene_5017.1
chr1	StringTie	gene	3382400	3383189	.	+	.	ID=Cucumis_melo_newGene_5084
chr1	StringTie	mRNA	3382400	3383189	.	+	.	ID=Cucumis_melo_newGene_5084.1;Parent=Cucumis_melo_newGene_5084
chr1	StringTie	CDS	3382400	3382672	.	+	.	Parent=Cucumis_melo_newGene_5084.1
chr1	StringTie	CDS	3382759	3382819	.	+	.	Parent=Cucumis_melo_newGene_5084.1
chr1	StringTie	CDS	3382934	3383189	.	+	.	Parent=Cucumis_melo_newGene_5084.1
chr1	StringTie	gene	3749426	3750084	.	+	.	ID=Cucumis_melo_newGene_5132
chr1	StringTie	mRNA	3749426	3750084	.	+	.	ID=Cucumis_melo_newGene_5132.1;Parent=Cucumis_melo_newGene_5132
chr1	StringTie	CDS	3749426	3749583	.	+	.	Parent=Cucumis_melo_newGene_5132.1
chr1	StringTie	CDS	3749696	3750084	.	+	.	Parent=Cucumis_melo_newGene_5132.1
chr1	StringTie	gene	3948231	3949438	.	+	.	ID=Cucumis_melo_newGene_5143
chr1	StringTie	mRNA	3948231	3949438	.	+	.	ID=Cucumis_melo_newGene_5143.1;Parent=Cucumis_melo_newGene_5143
chr1	StringTie	CDS	3948231	3948619	.	+	.	Parent=Cucumis_melo_newGene_5143.1
chr1	StringTie	CDS	3949307	3949438	.	+	.	Parent=Cucumis_melo_newGene_5143.1
chr1	StringTie	mRNA	3948231	3949438	.	+	.	ID=Cucumis_melo_newGene_5143.2;Parent=Cucumis_melo_newGene_5143
chr1	StringTie	CDS	3948231	3948848	.	+	.	Parent=Cucumis_melo_newGene_5143.2
chr1	StringTie	CDS	3949307	3949438	.	+	.	Parent=Cucumis_melo_newGene_5143.2
chr1	StringTie	gene	4083520	4087725	.	-	.	ID=Cucumis_melo_newGene_5150
chr1	StringTie	mRNA	4083520	4087696	.	-	.	ID=Cucumis_melo_newGene_5150.1;Parent=Cucumis_melo_newGene_5150
chr1	StringTie	CDS	4083520	4084902	.	-	.	Parent=Cucumis_melo_newGene_5150.1
chr1	StringTie	CDS	4085006	4086578	.	-	.	Parent=Cucumis_melo_newGene_5150.1
chr1	StringTie	CDS	4087596	4087696	.	-	.	Parent=Cucumis_melo_newGene_5150.1
chr1	StringTie	mRNA	4083928	4087244	.	-	.	ID=Cucumis_melo_newGene_5150.10;Parent=Cucumis_melo_newGene_5150
chr1	StringTie	CDS	4083928	4084897	.	-	.	Parent=Cucumis_melo_newGene_5150.10
chr1	StringTie	CDS	4085006	4085449	.	-	.	Parent=Cucumis_melo_newGene_5150.10
chr1	StringTie	CDS	4085527	4087244	.	-	.	Parent=Cucumis_melo_newGene_5150.10
chr1	StringTie	mRNA	4083933	4087663	.	-	.	ID=Cucumis_melo_newGene_5150.11;Parent=Cucumis_melo_newGene_5150
chr1	StringTie	CDS	4083933	4084902	.	-	.	Parent=Cucumis_melo_newGene_5150.11
chr1	StringTie	CDS	4085006	4086578	.	-	.	Parent=Cucumis_melo_newGene_5150.11
chr1	StringTie	CDS	4086760	4087277	.	-	.	Parent=Cucumis_melo_newGene_5150.11
chr1	StringTie	CDS	4087596	4087663	.	-	.	Parent=Cucumis_melo_newGene_5150.11
chr1	StringTie	mRNA	4083625	4087725	.	-	.	ID=Cucumis_melo_newGene_5150.12;Parent=Cucumis_melo_newGene_5150
chr1	StringTie	CDS	4083625	4084902	.	-	.	Parent=Cucumis_melo_newGene_5150.12
chr1	StringTie	CDS	4085006	4086578	.	-	.	Parent=Cucumis_melo_newGene_5150.12
chr1	StringTie	CDS	4086760	4086820	.	-	.	Parent=Cucumis_melo_newGene_5150.12
chr1	StringTie	CDS	4087596	4087725	.	-	.	Parent=Cucumis_melo_newGene_5150.12
chr1	StringTie	mRNA	4083625	4087667	.	-	.	ID=Cucumis_melo_newGene_5150.13;Parent=Cucumis_melo_newGene_5150
chr1	StringTie	CDS	4083625	4084902	.	-	.	Parent=Cucumis_melo_newGene_5150.13
chr1	StringTie	CDS	4085006	4085449	.	-	.	Parent=Cucumis_melo_newGene_5150.13
chr1	StringTie	CDS	4085527	4086578	.	-	.	Parent=Cucumis_melo_newGene_5150.13
chr1	StringTie	CDS	4086760	4087667	.	-	.	Parent=Cucumis_melo_newGene_5150.13
chr1	StringTie	mRNA	4083625	4087664	.	-	.	ID=Cucumis_melo_newGene_5150.14;Parent=Cucumis_melo_newGene_5150
chr1	StringTie	CDS	4083625	4084902	.	-	.	Parent=Cucumis_melo_newGene_5150.14
chr1	StringTie	CDS	4085006	4085449	.	-	.	Parent=Cucumis_melo_newGene_5150.14
chr1	StringTie	CDS	4085527	4086578	.	-	.	Parent=Cucumis_melo_newGene_5150.14
chr1	StringTie	CDS	4086760	4086820	.	-	.	Parent=Cucumis_melo_newGene_5150.14
chr1	StringTie	CDS	4087278	4087664	.	-	.	Parent=Cucumis_melo_newGene_5150.14
chr1	StringTie	mRNA	4083796	4087725	.	-	.	ID=Cucumis_melo_newGene_5150.15;Parent=Cucumis_melo_newGene_5150
chr1	StringTie	CDS	4083796	4084902	.	-	.	Parent=Cucumis_melo_newGene_5150.15
chr1	StringTie	CDS	4085006	4085449	.	-	.	Parent=Cucumis_melo_newGene_5150.15
chr1	StringTie	CDS	4085527	4086578	.	-	.	Parent=Cucumis_melo_newGene_5150.15
chr1	StringTie	CDS	4087596	4087725	.	-	.	Parent=Cucumis_melo_newGene_5150.15
chr1	StringTie	mRNA	4083811	4087664	.	-	.	ID=Cucumis_melo_newGene_5150.16;Parent=Cucumis_melo_newGene_5150
chr1	StringTie	CDS	4083811	4084902	.	-	.	Parent=Cucumis_melo_newGene_5150.16
chr1	StringTie	CDS	4085006	4085449	.	-	.	Parent=Cucumis_melo_newGene_5150.16
chr1	StringTie	CDS	4085527	4086578	.	-	.	Parent=Cucumis_melo_newGene_5150.16
chr1	StringTie	CDS	4086760	4086820	.	-	.	Parent=Cucumis_melo_newGene_5150.16
chr1	StringTie	CDS	4087596	4087664	.	-	.	Parent=Cucumis_melo_newGene_5150.16
chr1	StringTie	mRNA	4083811	4087030	.	-	.	ID=Cucumis_melo_newGene_5150.17;Parent=Cucumis_melo_newGene_5150
chr1	StringTie	CDS	4083811	4084902	.	-	.	Parent=Cucumis_melo_newGene_5150.17
chr1	StringTie	CDS	4085006	4086026	.	-	.	Parent=Cucumis_melo_newGene_5150.17
chr1	StringTie	CDS	4086098	4086578	.	-	.	Parent=Cucumis_melo_newGene_5150.17
chr1	StringTie	CDS	4086760	4087030	.	-	.	Parent=Cucumis_melo_newGene_5150.17
chr1	StringTie	mRNA	4083821	4087106	.	-	.	ID=Cucumis_melo_newGene_5150.18;Parent=Cucumis_melo_newGene_5150
chr1	StringTie	CDS	4083821	4084902	.	-	.	Parent=Cucumis_melo_newGene_5150.18
chr1	StringTie	CDS	4085006	4086578	.	-	.	Parent=Cucumis_melo_newGene_5150.18
chr1	StringTie	CDS	4086760	4086820	.	-	.	Parent=Cucumis_melo_newGene_5150.18
chr1	StringTie	CDS	4086933	4087106	.	-	.	Parent=Cucumis_melo_newGene_5150.18
chr1	StringTie	mRNA	4083835	4087664	.	-	.	ID=Cucumis_melo_newGene_5150.19;Parent=Cucumis_melo_newGene_5150
chr1	StringTie	CDS	4083835	4085449	.	-	.	Parent=Cucumis_melo_newGene_5150.19
chr1	StringTie	CDS	4085527	4086578	.	-	.	Parent=Cucumis_melo_newGene_5150.19
chr1	StringTie	CDS	4087596	4087664	.	-	.	Parent=Cucumis_melo_newGene_5150.19
chr1	StringTie	mRNA	4083848	4087696	.	-	.	ID=Cucumis_melo_newGene_5150.2;Parent=Cucumis_melo_newGene_5150
chr1	StringTie	CDS	4083848	4084902	.	-	.	Parent=Cucumis_melo_newGene_5150.2
chr1	StringTie	CDS	4085527	4086578	.	-	.	Parent=Cucumis_melo_newGene_5150.2
chr1	StringTie	CDS	4087596	4087696	.	-	.	Parent=Cucumis_melo_newGene_5150.2
chr1	StringTie	mRNA	4083887	4087667	.	-	.	ID=Cucumis_melo_newGene_5150.3;Parent=Cucumis_melo_newGene_5150
chr1	StringTie	CDS	4083887	4084902	.	-	.	Parent=Cucumis_melo_newGene_5150.3
chr1	StringTie	CDS	4085006	4087277	.	-	.	Parent=Cucumis_melo_newGene_5150.3
chr1	StringTie	CDS	4087596	4087667	.	-	.	Parent=Cucumis_melo_newGene_5150.3
chr1	StringTie	mRNA	4083887	4087667	.	-	.	ID=Cucumis_melo_newGene_5150.4;Parent=Cucumis_melo_newGene_5150
chr1	StringTie	CDS	4083887	4084902	.	-	.	Parent=Cucumis_melo_newGene_5150.4
chr1	StringTie	CDS	4085006	4085064	.	-	.	Parent=Cucumis_melo_newGene_5150.4
chr1	StringTie	CDS	4085527	4087667	.	-	.	Parent=Cucumis_melo_newGene_5150.4
chr1	StringTie	mRNA	4083894	4087540	.	-	.	ID=Cucumis_melo_newGene_5150.5;Parent=Cucumis_melo_newGene_5150
chr1	StringTie	CDS	4083894	4084902	.	-	.	Parent=Cucumis_melo_newGene_5150.5
chr1	StringTie	CDS	4085006	4085449	.	-	.	Parent=Cucumis_melo_newGene_5150.5
chr1	StringTie	CDS	4085527	4086026	.	-	.	Parent=Cucumis_melo_newGene_5150.5
chr1	StringTie	CDS	4086098	4086578	.	-	.	Parent=Cucumis_melo_newGene_5150.5
chr1	StringTie	CDS	4086760	4087540	.	-	.	Parent=Cucumis_melo_newGene_5150.5
chr1	StringTie	mRNA	4083922	4087663	.	-	.	ID=Cucumis_melo_newGene_5150.6;Parent=Cucumis_melo_newGene_5150
chr1	StringTie	CDS	4083922	4084897	.	-	.	Parent=Cucumis_melo_newGene_5150.6
chr1	StringTie	CDS	4085006	4086578	.	-	.	Parent=Cucumis_melo_newGene_5150.6
chr1	StringTie	CDS	4087596	4087663	.	-	.	Parent=Cucumis_melo_newGene_5150.6
chr1	StringTie	mRNA	4083922	4087197	.	-	.	ID=Cucumis_melo_newGene_5150.7;Parent=Cucumis_melo_newGene_5150
chr1	StringTie	CDS	4083922	4086578	.	-	.	Parent=Cucumis_melo_newGene_5150.7
chr1	StringTie	CDS	4086760	4087197	.	-	.	Parent=Cucumis_melo_newGene_5150.7
chr1	StringTie	mRNA	4083924	4087664	.	-	.	ID=Cucumis_melo_newGene_5150.8;Parent=Cucumis_melo_newGene_5150
chr1	StringTie	CDS	4083924	4084902	.	-	.	Parent=Cucumis_melo_newGene_5150.8
chr1	StringTie	CDS	4085006	4086578	.	-	.	Parent=Cucumis_melo_newGene_5150.8
chr1	StringTie	CDS	4086760	4086820	.	-	.	Parent=Cucumis_melo_newGene_5150.8
chr1	StringTie	CDS	4087278	4087664	.	-	.	Parent=Cucumis_melo_newGene_5150.8
chr1	StringTie	mRNA	4083925	4087664	.	-	.	ID=Cucumis_melo_newGene_5150.9;Parent=Cucumis_melo_newGene_5150
chr1	StringTie	CDS	4083925	4086578	.	-	.	Parent=Cucumis_melo_newGene_5150.9
chr1	StringTie	CDS	4087596	4087664	.	-	.	Parent=Cucumis_melo_newGene_5150.9
chr1	StringTie	gene	4157832	4163734	.	-	.	ID=Cucumis_melo_newGene_5151
chr1	StringTie	mRNA	4157832	4159838	.	-	.	ID=Cucumis_melo_newGene_5151.1;Parent=Cucumis_melo_newGene_5151
chr1	StringTie	CDS	4157832	4158174	.	-	.	Parent=Cucumis_melo_newGene_5151.1
chr1	StringTie	CDS	4158937	4159838	.	-	.	Parent=Cucumis_melo_newGene_5151.1
chr1	StringTie	mRNA	4157871	4163734	.	-	.	ID=Cucumis_melo_newGene_5151.2;Parent=Cucumis_melo_newGene_5151
chr1	StringTie	CDS	4157871	4158174	.	-	.	Parent=Cucumis_melo_newGene_5151.2
chr1	StringTie	CDS	4158937	4159044	.	-	.	Parent=Cucumis_melo_newGene_5151.2
chr1	StringTie	CDS	4159125	4159311	.	-	.	Parent=Cucumis_melo_newGene_5151.2
chr1	StringTie	CDS	4162453	4163734	.	-	.	Parent=Cucumis_melo_newGene_5151.2
chr1	StringTie	gene	4252401	4253603	.	-	.	ID=Cucumis_melo_newGene_5157
chr1	StringTie	mRNA	4252401	4253603	.	-	.	ID=Cucumis_melo_newGene_5157.1;Parent=Cucumis_melo_newGene_5157
chr1	StringTie	CDS	4252401	4252972	.	-	.	Parent=Cucumis_melo_newGene_5157.1
chr1	StringTie	CDS	4253064	4253152	.	-	.	Parent=Cucumis_melo_newGene_5157.1
chr1	StringTie	CDS	4253247	4253603	.	-	.	Parent=Cucumis_melo_newGene_5157.1
chr1	StringTie	mRNA	4252401	4253292	.	-	.	ID=Cucumis_melo_newGene_5157.2;Parent=Cucumis_melo_newGene_5157
chr1	StringTie	CDS	4252401	4253152	.	-	.	Parent=Cucumis_melo_newGene_5157.2
chr1	StringTie	CDS	4253247	4253292	.	-	.	Parent=Cucumis_melo_newGene_5157.2
chr1	StringTie	gene	4602823	4607237	.	+	.	ID=Cucumis_melo_newGene_5171
chr1	StringTie	mRNA	4602839	4607228	.	+	.	ID=Cucumis_melo_newGene_5171.10;Parent=Cucumis_melo_newGene_5171
chr1	StringTie	CDS	4602839	4603064	.	+	.	Parent=Cucumis_melo_newGene_5171.10
chr1	StringTie	CDS	4603210	4603286	.	+	.	Parent=Cucumis_melo_newGene_5171.10
chr1	StringTie	CDS	4603372	4603722	.	+	.	Parent=Cucumis_melo_newGene_5171.10
chr1	StringTie	CDS	4605318	4607228	.	+	.	Parent=Cucumis_melo_newGene_5171.10
chr1	StringTie	mRNA	4602839	4607228	.	+	.	ID=Cucumis_melo_newGene_5171.11;Parent=Cucumis_melo_newGene_5171
chr1	StringTie	CDS	4602839	4603064	.	+	.	Parent=Cucumis_melo_newGene_5171.11
chr1	StringTie	CDS	4603210	4603286	.	+	.	Parent=Cucumis_melo_newGene_5171.11
chr1	StringTie	CDS	4603372	4603481	.	+	.	Parent=Cucumis_melo_newGene_5171.11
chr1	StringTie	CDS	4603584	4603722	.	+	.	Parent=Cucumis_melo_newGene_5171.11
chr1	StringTie	CDS	4605318	4605394	.	+	.	Parent=Cucumis_melo_newGene_5171.11
chr1	StringTie	CDS	4606188	4606263	.	+	.	Parent=Cucumis_melo_newGene_5171.11
chr1	StringTie	CDS	4606986	4607228	.	+	.	Parent=Cucumis_melo_newGene_5171.11
chr1	StringTie	mRNA	4602823	4607235	.	+	.	ID=Cucumis_melo_newGene_5171.12;Parent=Cucumis_melo_newGene_5171
chr1	StringTie	CDS	4602823	4603286	.	+	.	Parent=Cucumis_melo_newGene_5171.12
chr1	StringTie	CDS	4603372	4603722	.	+	.	Parent=Cucumis_melo_newGene_5171.12
chr1	StringTie	CDS	4605318	4605394	.	+	.	Parent=Cucumis_melo_newGene_5171.12
chr1	StringTie	CDS	4606188	4606263	.	+	.	Parent=Cucumis_melo_newGene_5171.12
chr1	StringTie	CDS	4606986	4607235	.	+	.	Parent=Cucumis_melo_newGene_5171.12
chr1	StringTie	mRNA	4602839	4607185	.	+	.	ID=Cucumis_melo_newGene_5171.13;Parent=Cucumis_melo_newGene_5171
chr1	StringTie	CDS	4602839	4603286	.	+	.	Parent=Cucumis_melo_newGene_5171.13
chr1	StringTie	CDS	4603372	4603722	.	+	.	Parent=Cucumis_melo_newGene_5171.13
chr1	StringTie	CDS	4606188	4606263	.	+	.	Parent=Cucumis_melo_newGene_5171.13
chr1	StringTie	CDS	4606516	4606565	.	+	.	Parent=Cucumis_melo_newGene_5171.13
chr1	StringTie	CDS	4606772	4607185	.	+	.	Parent=Cucumis_melo_newGene_5171.13
chr1	StringTie	mRNA	4602863	4604400	.	+	.	ID=Cucumis_melo_newGene_5171.14;Parent=Cucumis_melo_newGene_5171
chr1	StringTie	CDS	4602863	4603064	.	+	.	Parent=Cucumis_melo_newGene_5171.14
chr1	StringTie	CDS	4603213	4603286	.	+	.	Parent=Cucumis_melo_newGene_5171.14
chr1	StringTie	CDS	4603372	4604400	.	+	.	Parent=Cucumis_melo_newGene_5171.14
chr1	StringTie	mRNA	4602823	4607236	.	+	.	ID=Cucumis_melo_newGene_5171.16;Parent=Cucumis_melo_newGene_5171
chr1	StringTie	CDS	4602823	4603286	.	+	.	Parent=Cucumis_melo_newGene_5171.16
chr1	StringTie	CDS	4603372	4603481	.	+	.	Parent=Cucumis_melo_newGene_5171.16
chr1	StringTie	CDS	4603584	4603722	.	+	.	Parent=Cucumis_melo_newGene_5171.16
chr1	StringTie	CDS	4605318	4606263	.	+	.	Parent=Cucumis_melo_newGene_5171.16
chr1	StringTie	CDS	4606765	4607236	.	+	.	Parent=Cucumis_melo_newGene_5171.16
chr1	StringTie	mRNA	4602823	4607235	.	+	.	ID=Cucumis_melo_newGene_5171.17;Parent=Cucumis_melo_newGene_5171
chr1	StringTie	CDS	4602823	4603286	.	+	.	Parent=Cucumis_melo_newGene_5171.17
chr1	StringTie	CDS	4603372	4603481	.	+	.	Parent=Cucumis_melo_newGene_5171.17
chr1	StringTie	CDS	4603584	4603722	.	+	.	Parent=Cucumis_melo_newGene_5171.17
chr1	StringTie	CDS	4605318	4606263	.	+	.	Parent=Cucumis_melo_newGene_5171.17
chr1	StringTie	CDS	4606986	4607235	.	+	.	Parent=Cucumis_melo_newGene_5171.17
chr1	StringTie	mRNA	4602823	4607114	.	+	.	ID=Cucumis_melo_newGene_5171.18;Parent=Cucumis_melo_newGene_5171
chr1	StringTie	CDS	4602823	4603286	.	+	.	Parent=Cucumis_melo_newGene_5171.18
chr1	StringTie	CDS	4603372	4603481	.	+	.	Parent=Cucumis_melo_newGene_5171.18
chr1	StringTie	CDS	4603584	4603722	.	+	.	Parent=Cucumis_melo_newGene_5171.18
chr1	StringTie	CDS	4605318	4605394	.	+	.	Parent=Cucumis_melo_newGene_5171.18
chr1	StringTie	CDS	4606188	4606565	.	+	.	Parent=Cucumis_melo_newGene_5171.18
chr1	StringTie	CDS	4606765	4607114	.	+	.	Parent=Cucumis_melo_newGene_5171.18
chr1	StringTie	mRNA	4602825	4607235	.	+	.	ID=Cucumis_melo_newGene_5171.19;Parent=Cucumis_melo_newGene_5171
chr1	StringTie	CDS	4602825	4603064	.	+	.	Parent=Cucumis_melo_newGene_5171.19
chr1	StringTie	CDS	4603210	4603286	.	+	.	Parent=Cucumis_melo_newGene_5171.19
chr1	StringTie	CDS	4606188	4606263	.	+	.	Parent=Cucumis_melo_newGene_5171.19
chr1	StringTie	CDS	4606986	4607235	.	+	.	Parent=Cucumis_melo_newGene_5171.19
chr1	StringTie	mRNA	4602828	4607237	.	+	.	ID=Cucumis_melo_newGene_5171.2;Parent=Cucumis_melo_newGene_5171
chr1	StringTie	CDS	4602828	4603064	.	+	.	Parent=Cucumis_melo_newGene_5171.2
chr1	StringTie	CDS	4603210	4603286	.	+	.	Parent=Cucumis_melo_newGene_5171.2
chr1	StringTie	CDS	4603372	4603483	.	+	.	Parent=Cucumis_melo_newGene_5171.2
chr1	StringTie	CDS	4605224	4606263	.	+	.	Parent=Cucumis_melo_newGene_5171.2
chr1	StringTie	CDS	4606986	4607237	.	+	.	Parent=Cucumis_melo_newGene_5171.2
chr1	StringTie	mRNA	4602825	4607235	.	+	.	ID=Cucumis_melo_newGene_5171.20;Parent=Cucumis_melo_newGene_5171
chr1	StringTie	CDS	4602825	4603286	.	+	.	Parent=Cucumis_melo_newGene_5171.20
chr1	StringTie	CDS	4603372	4603481	.	+	.	Parent=Cucumis_melo_newGene_5171.20
chr1	StringTie	CDS	4606188	4606263	.	+	.	Parent=Cucumis_melo_newGene_5171.20
chr1	StringTie	CDS	4606986	4607235	.	+	.	Parent=Cucumis_melo_newGene_5171.20
chr1	StringTie	mRNA	4602828	4607237	.	+	.	ID=Cucumis_melo_newGene_5171.22;Parent=Cucumis_melo_newGene_5171
chr1	StringTie	CDS	4602828	4603064	.	+	.	Parent=Cucumis_melo_newGene_5171.22
chr1	StringTie	CDS	4603210	4603286	.	+	.	Parent=Cucumis_melo_newGene_5171.22
chr1	StringTie	CDS	4603372	4603483	.	+	.	Parent=Cucumis_melo_newGene_5171.22
chr1	StringTie	CDS	4605224	4607237	.	+	.	Parent=Cucumis_melo_newGene_5171.22
chr1	StringTie	mRNA	4602828	4607237	.	+	.	ID=Cucumis_melo_newGene_5171.3;Parent=Cucumis_melo_newGene_5171
chr1	StringTie	CDS	4602828	4603064	.	+	.	Parent=Cucumis_melo_newGene_5171.3
chr1	StringTie	CDS	4603210	4603286	.	+	.	Parent=Cucumis_melo_newGene_5171.3
chr1	StringTie	CDS	4603372	4603483	.	+	.	Parent=Cucumis_melo_newGene_5171.3
chr1	StringTie	CDS	4605224	4606263	.	+	.	Parent=Cucumis_melo_newGene_5171.3
chr1	StringTie	CDS	4606765	4607237	.	+	.	Parent=Cucumis_melo_newGene_5171.3
chr1	StringTie	mRNA	4602830	4607222	.	+	.	ID=Cucumis_melo_newGene_5171.4;Parent=Cucumis_melo_newGene_5171
chr1	StringTie	CDS	4602830	4603286	.	+	.	Parent=Cucumis_melo_newGene_5171.4
chr1	StringTie	CDS	4603372	4603722	.	+	.	Parent=Cucumis_melo_newGene_5171.4
chr1	StringTie	CDS	4605318	4605394	.	+	.	Parent=Cucumis_melo_newGene_5171.4
chr1	StringTie	CDS	4606188	4606263	.	+	.	Parent=Cucumis_melo_newGene_5171.4
chr1	StringTie	CDS	4606765	4607222	.	+	.	Parent=Cucumis_melo_newGene_5171.4
chr1	StringTie	mRNA	4602831	4607210	.	+	.	ID=Cucumis_melo_newGene_5171.5;Parent=Cucumis_melo_newGene_5171
chr1	StringTie	CDS	4602831	4603064	.	+	.	Parent=Cucumis_melo_newGene_5171.5
chr1	StringTie	CDS	4603372	4603481	.	+	.	Parent=Cucumis_melo_newGene_5171.5
chr1	StringTie	CDS	4606188	4606263	.	+	.	Parent=Cucumis_melo_newGene_5171.5
chr1	StringTie	CDS	4606986	4607210	.	+	.	Parent=Cucumis_melo_newGene_5171.5
chr1	StringTie	mRNA	4602833	4607235	.	+	.	ID=Cucumis_melo_newGene_5171.6;Parent=Cucumis_melo_newGene_5171
chr1	StringTie	CDS	4602833	4603286	.	+	.	Parent=Cucumis_melo_newGene_5171.6
chr1	StringTie	CDS	4603372	4603481	.	+	.	Parent=Cucumis_melo_newGene_5171.6
chr1	StringTie	CDS	4603584	4603722	.	+	.	Parent=Cucumis_melo_newGene_5171.6
chr1	StringTie	CDS	4605318	4605394	.	+	.	Parent=Cucumis_melo_newGene_5171.6
chr1	StringTie	CDS	4606188	4606263	.	+	.	Parent=Cucumis_melo_newGene_5171.6
chr1	StringTie	CDS	4606986	4607235	.	+	.	Parent=Cucumis_melo_newGene_5171.6
chr1	StringTie	mRNA	4602835	4607234	.	+	.	ID=Cucumis_melo_newGene_5171.7;Parent=Cucumis_melo_newGene_5171
chr1	StringTie	CDS	4602835	4603064	.	+	.	Parent=Cucumis_melo_newGene_5171.7
chr1	StringTie	CDS	4603210	4603286	.	+	.	Parent=Cucumis_melo_newGene_5171.7
chr1	StringTie	CDS	4603372	4603481	.	+	.	Parent=Cucumis_melo_newGene_5171.7
chr1	StringTie	CDS	4603584	4603722	.	+	.	Parent=Cucumis_melo_newGene_5171.7
chr1	StringTie	CDS	4605318	4606263	.	+	.	Parent=Cucumis_melo_newGene_5171.7
chr1	StringTie	CDS	4606986	4607234	.	+	.	Parent=Cucumis_melo_newGene_5171.7
chr1	StringTie	mRNA	4602835	4607220	.	+	.	ID=Cucumis_melo_newGene_5171.8;Parent=Cucumis_melo_newGene_5171
chr1	StringTie	CDS	4602835	4603064	.	+	.	Parent=Cucumis_melo_newGene_5171.8
chr1	StringTie	CDS	4603210	4603286	.	+	.	Parent=Cucumis_melo_newGene_5171.8
chr1	StringTie	CDS	4603372	4603722	.	+	.	Parent=Cucumis_melo_newGene_5171.8
chr1	StringTie	CDS	4606188	4606263	.	+	.	Parent=Cucumis_melo_newGene_5171.8
chr1	StringTie	CDS	4606986	4607220	.	+	.	Parent=Cucumis_melo_newGene_5171.8
chr1	StringTie	mRNA	4602835	4607220	.	+	.	ID=Cucumis_melo_newGene_5171.9;Parent=Cucumis_melo_newGene_5171
chr1	StringTie	CDS	4602835	4603286	.	+	.	Parent=Cucumis_melo_newGene_5171.9
chr1	StringTie	CDS	4603372	4603481	.	+	.	Parent=Cucumis_melo_newGene_5171.9
chr1	StringTie	CDS	4603584	4603722	.	+	.	Parent=Cucumis_melo_newGene_5171.9
chr1	StringTie	CDS	4605318	4605398	.	+	.	Parent=Cucumis_melo_newGene_5171.9
chr1	StringTie	CDS	4606188	4607220	.	+	.	Parent=Cucumis_melo_newGene_5171.9
chr1	StringTie	gene	4682796	4686359	.	+	.	ID=Cucumis_melo_newGene_5172
chr1	StringTie	mRNA	4682796	4686359	.	+	.	ID=Cucumis_melo_newGene_5172.1;Parent=Cucumis_melo_newGene_5172
chr1	StringTie	CDS	4682796	4683158	.	+	.	Parent=Cucumis_melo_newGene_5172.1
chr1	StringTie	CDS	4683186	4686359	.	+	.	Parent=Cucumis_melo_newGene_5172.1
chr1	StringTie	gene	4682876	4686483	.	-	.	ID=Cucumis_melo_newGene_5173
chr1	StringTie	mRNA	4682876	4686380	.	-	.	ID=Cucumis_melo_newGene_5173.1;Parent=Cucumis_melo_newGene_5173
chr1	StringTie	CDS	4682876	4683440	.	-	.	Parent=Cucumis_melo_newGene_5173.1
chr1	StringTie	CDS	4684153	4686380	.	-	.	Parent=Cucumis_melo_newGene_5173.1
chr1	StringTie	mRNA	4682882	4686344	.	-	.	ID=Cucumis_melo_newGene_5173.10;Parent=Cucumis_melo_newGene_5173
chr1	StringTie	CDS	4682882	4683440	.	-	.	Parent=Cucumis_melo_newGene_5173.10
chr1	StringTie	CDS	4686073	4686344	.	-	.	Parent=Cucumis_melo_newGene_5173.10
chr1	StringTie	mRNA	4682882	4686348	.	-	.	ID=Cucumis_melo_newGene_5173.11;Parent=Cucumis_melo_newGene_5173
chr1	StringTie	CDS	4682882	4684217	.	-	.	Parent=Cucumis_melo_newGene_5173.11
chr1	StringTie	CDS	4686073	4686348	.	-	.	Parent=Cucumis_melo_newGene_5173.11
chr1	StringTie	mRNA	4682882	4686322	.	-	.	ID=Cucumis_melo_newGene_5173.12;Parent=Cucumis_melo_newGene_5173
chr1	StringTie	CDS	4682882	4683037	.	-	.	Parent=Cucumis_melo_newGene_5173.12
chr1	StringTie	CDS	4683192	4683440	.	-	.	Parent=Cucumis_melo_newGene_5173.12
chr1	StringTie	CDS	4684153	4686322	.	-	.	Parent=Cucumis_melo_newGene_5173.12
chr1	StringTie	mRNA	4682882	4686345	.	-	.	ID=Cucumis_melo_newGene_5173.13;Parent=Cucumis_melo_newGene_5173
chr1	StringTie	CDS	4682882	4683037	.	-	.	Parent=Cucumis_melo_newGene_5173.13
chr1	StringTie	CDS	4684153	4684211	.	-	.	Parent=Cucumis_melo_newGene_5173.13
chr1	StringTie	CDS	4686073	4686345	.	-	.	Parent=Cucumis_melo_newGene_5173.13
chr1	StringTie	mRNA	4682882	4686315	.	-	.	ID=Cucumis_melo_newGene_5173.2;Parent=Cucumis_melo_newGene_5173
chr1	StringTie	CDS	4682882	4683440	.	-	.	Parent=Cucumis_melo_newGene_5173.2
chr1	StringTie	CDS	4684153	4685137	.	-	.	Parent=Cucumis_melo_newGene_5173.2
chr1	StringTie	CDS	4686073	4686315	.	-	.	Parent=Cucumis_melo_newGene_5173.2
chr1	StringTie	mRNA	4682885	4686483	.	-	.	ID=Cucumis_melo_newGene_5173.3;Parent=Cucumis_melo_newGene_5173
chr1	StringTie	CDS	4682885	4684211	.	-	.	Parent=Cucumis_melo_newGene_5173.3
chr1	StringTie	CDS	4686073	4686483	.	-	.	Parent=Cucumis_melo_newGene_5173.3
chr1	StringTie	mRNA	4682885	4686322	.	-	.	ID=Cucumis_melo_newGene_5173.4;Parent=Cucumis_melo_newGene_5173
chr1	StringTie	CDS	4682885	4683037	.	-	.	Parent=Cucumis_melo_newGene_5173.4
chr1	StringTie	CDS	4683192	4683440	.	-	.	Parent=Cucumis_melo_newGene_5173.4
chr1	StringTie	CDS	4684153	4684211	.	-	.	Parent=Cucumis_melo_newGene_5173.4
chr1	StringTie	CDS	4686073	4686322	.	-	.	Parent=Cucumis_melo_newGene_5173.4
chr1	StringTie	mRNA	4682888	4686378	.	-	.	ID=Cucumis_melo_newGene_5173.5;Parent=Cucumis_melo_newGene_5173
chr1	StringTie	CDS	4682888	4685137	.	-	.	Parent=Cucumis_melo_newGene_5173.5
chr1	StringTie	CDS	4686073	4686378	.	-	.	Parent=Cucumis_melo_newGene_5173.5
chr1	StringTie	mRNA	4682876	4686380	.	-	.	ID=Cucumis_melo_newGene_5173.6;Parent=Cucumis_melo_newGene_5173
chr1	StringTie	CDS	4682876	4683440	.	-	.	Parent=Cucumis_melo_newGene_5173.6
chr1	StringTie	CDS	4684153	4684211	.	-	.	Parent=Cucumis_melo_newGene_5173.6
chr1	StringTie	CDS	4686073	4686380	.	-	.	Parent=Cucumis_melo_newGene_5173.6
chr1	StringTie	mRNA	4682876	4686359	.	-	.	ID=Cucumis_melo_newGene_5173.7;Parent=Cucumis_melo_newGene_5173
chr1	StringTie	CDS	4682876	4683037	.	-	.	Parent=Cucumis_melo_newGene_5173.7
chr1	StringTie	CDS	4684153	4685137	.	-	.	Parent=Cucumis_melo_newGene_5173.7
chr1	StringTie	CDS	4686073	4686359	.	-	.	Parent=Cucumis_melo_newGene_5173.7
chr1	StringTie	mRNA	4682876	4686380	.	-	.	ID=Cucumis_melo_newGene_5173.8;Parent=Cucumis_melo_newGene_5173
chr1	StringTie	CDS	4682876	4683440	.	-	.	Parent=Cucumis_melo_newGene_5173.8
chr1	StringTie	CDS	4684153	4684217	.	-	.	Parent=Cucumis_melo_newGene_5173.8
chr1	StringTie	CDS	4686073	4686380	.	-	.	Parent=Cucumis_melo_newGene_5173.8
chr1	StringTie	mRNA	4682882	4686380	.	-	.	ID=Cucumis_melo_newGene_5173.9;Parent=Cucumis_melo_newGene_5173
chr1	StringTie	CDS	4682882	4683037	.	-	.	Parent=Cucumis_melo_newGene_5173.9
chr1	StringTie	CDS	4684153	4686380	.	-	.	Parent=Cucumis_melo_newGene_5173.9
chr1	StringTie	gene	4707004	4707381	.	-	.	ID=Cucumis_melo_newGene_5175
chr1	StringTie	mRNA	4707004	4707381	.	-	.	ID=Cucumis_melo_newGene_5175.1;Parent=Cucumis_melo_newGene_5175
chr1	StringTie	CDS	4707004	4707075	.	-	.	Parent=Cucumis_melo_newGene_5175.1
chr1	StringTie	CDS	4707193	4707381	.	-	.	Parent=Cucumis_melo_newGene_5175.1
chr1	StringTie	gene	4800801	4801592	.	+	.	ID=Cucumis_melo_newGene_5179
chr1	StringTie	mRNA	4800801	4801592	.	+	.	ID=Cucumis_melo_newGene_5179.1;Parent=Cucumis_melo_newGene_5179
chr1	StringTie	CDS	4800801	4801118	.	+	.	Parent=Cucumis_melo_newGene_5179.1
chr1	StringTie	CDS	4801352	4801592	.	+	.	Parent=Cucumis_melo_newGene_5179.1
chr1	StringTie	gene	4945680	4951329	.	-	.	ID=Cucumis_melo_newGene_5185
chr1	StringTie	mRNA	4945680	4951329	.	-	.	ID=Cucumis_melo_newGene_5185.1;Parent=Cucumis_melo_newGene_5185
chr1	StringTie	CDS	4945680	4945873	.	-	.	Parent=Cucumis_melo_newGene_5185.1
chr1	StringTie	CDS	4946465	4946576	.	-	.	Parent=Cucumis_melo_newGene_5185.1
chr1	StringTie	CDS	4950302	4951329	.	-	.	Parent=Cucumis_melo_newGene_5185.1
chr1	StringTie	mRNA	4945680	4951329	.	-	.	ID=Cucumis_melo_newGene_5185.2;Parent=Cucumis_melo_newGene_5185
chr1	StringTie	CDS	4945680	4945873	.	-	.	Parent=Cucumis_melo_newGene_5185.2
chr1	StringTie	CDS	4950302	4951329	.	-	.	Parent=Cucumis_melo_newGene_5185.2
chr1	StringTie	mRNA	4948522	4951329	.	-	.	ID=Cucumis_melo_newGene_5185.3;Parent=Cucumis_melo_newGene_5185
chr1	StringTie	CDS	4948522	4949705	.	-	.	Parent=Cucumis_melo_newGene_5185.3
chr1	StringTie	CDS	4950302	4951329	.	-	.	Parent=Cucumis_melo_newGene_5185.3
chr1	StringTie	gene	4992562	4993092	.	-	.	ID=Cucumis_melo_newGene_5186
chr1	StringTie	mRNA	4992562	4993092	.	-	.	ID=Cucumis_melo_newGene_5186.1;Parent=Cucumis_melo_newGene_5186
chr1	StringTie	CDS	4992562	4992810	.	-	.	Parent=Cucumis_melo_newGene_5186.1
chr1	StringTie	CDS	4992884	4993092	.	-	.	Parent=Cucumis_melo_newGene_5186.1
chr1	StringTie	gene	5115847	5130563	.	-	.	ID=Cucumis_melo_newGene_5187
chr1	StringTie	mRNA	5128617	5130563	.	-	.	ID=Cucumis_melo_newGene_5187.1;Parent=Cucumis_melo_newGene_5187
chr1	StringTie	CDS	5128617	5128742	.	-	.	Parent=Cucumis_melo_newGene_5187.1
chr1	StringTie	CDS	5128914	5129048	.	-	.	Parent=Cucumis_melo_newGene_5187.1
chr1	StringTie	CDS	5129252	5129362	.	-	.	Parent=Cucumis_melo_newGene_5187.1
chr1	StringTie	CDS	5130451	5130563	.	-	.	Parent=Cucumis_melo_newGene_5187.1
chr1	StringTie	mRNA	5115847	5127655	.	-	.	ID=Cucumis_melo_newGene_5187.2;Parent=Cucumis_melo_newGene_5187
chr1	StringTie	CDS	5115847	5116071	.	-	.	Parent=Cucumis_melo_newGene_5187.2
chr1	StringTie	CDS	5127581	5127655	.	-	.	Parent=Cucumis_melo_newGene_5187.2
chr1	StringTie	gene	5591336	5594290	.	+	.	ID=Cucumis_melo_newGene_5192
chr1	StringTie	mRNA	5591518	5594156	.	+	.	ID=Cucumis_melo_newGene_5192.1;Parent=Cucumis_melo_newGene_5192
chr1	StringTie	CDS	5591518	5591876	.	+	.	Parent=Cucumis_melo_newGene_5192.1
chr1	StringTie	CDS	5592422	5592535	.	+	.	Parent=Cucumis_melo_newGene_5192.1
chr1	StringTie	CDS	5592663	5594156	.	+	.	Parent=Cucumis_melo_newGene_5192.1
chr1	StringTie	mRNA	5591742	5594259	.	+	.	ID=Cucumis_melo_newGene_5192.2;Parent=Cucumis_melo_newGene_5192
chr1	StringTie	CDS	5591742	5592132	.	+	.	Parent=Cucumis_melo_newGene_5192.2
chr1	StringTie	CDS	5592422	5592535	.	+	.	Parent=Cucumis_melo_newGene_5192.2
chr1	StringTie	CDS	5592663	5594259	.	+	.	Parent=Cucumis_melo_newGene_5192.2
chr1	StringTie	mRNA	5591336	5594290	.	+	.	ID=Cucumis_melo_newGene_5192.3;Parent=Cucumis_melo_newGene_5192
chr1	StringTie	CDS	5591336	5591876	.	+	.	Parent=Cucumis_melo_newGene_5192.3
chr1	StringTie	CDS	5592422	5592535	.	+	.	Parent=Cucumis_melo_newGene_5192.3
chr1	StringTie	CDS	5592663	5592744	.	+	.	Parent=Cucumis_melo_newGene_5192.3
chr1	StringTie	CDS	5593796	5594290	.	+	.	Parent=Cucumis_melo_newGene_5192.3
chr1	StringTie	gene	5601229	5602199	.	-	.	ID=Cucumis_melo_newGene_5195
chr1	StringTie	mRNA	5601229	5602199	.	-	.	ID=Cucumis_melo_newGene_5195.1;Parent=Cucumis_melo_newGene_5195
chr1	StringTie	CDS	5601229	5601953	.	-	.	Parent=Cucumis_melo_newGene_5195.1
chr1	StringTie	CDS	5602027	5602199	.	-	.	Parent=Cucumis_melo_newGene_5195.1
chr1	StringTie	gene	5634960	5641174	.	+	.	ID=Cucumis_melo_newGene_5200
chr1	StringTie	mRNA	5634960	5641174	.	+	.	ID=Cucumis_melo_newGene_5200.1;Parent=Cucumis_melo_newGene_5200
chr1	StringTie	CDS	5634960	5635215	.	+	.	Parent=Cucumis_melo_newGene_5200.1
chr1	StringTie	CDS	5640509	5641174	.	+	.	Parent=Cucumis_melo_newGene_5200.1
chr1	StringTie	gene	5670050	5688615	.	-	.	ID=Cucumis_melo_newGene_5205
chr1	StringTie	mRNA	5670050	5688615	.	-	.	ID=Cucumis_melo_newGene_5205.1;Parent=Cucumis_melo_newGene_5205
chr1	StringTie	CDS	5670050	5670783	.	-	.	Parent=Cucumis_melo_newGene_5205.1
chr1	StringTie	CDS	5672490	5672565	.	-	.	Parent=Cucumis_melo_newGene_5205.1
chr1	StringTie	CDS	5673377	5673451	.	-	.	Parent=Cucumis_melo_newGene_5205.1
chr1	StringTie	CDS	5674399	5674523	.	-	.	Parent=Cucumis_melo_newGene_5205.1
chr1	StringTie	CDS	5674689	5674728	.	-	.	Parent=Cucumis_melo_newGene_5205.1
chr1	StringTie	CDS	5687975	5688015	.	-	.	Parent=Cucumis_melo_newGene_5205.1
chr1	StringTie	CDS	5688171	5688307	.	-	.	Parent=Cucumis_melo_newGene_5205.1
chr1	StringTie	CDS	5688402	5688615	.	-	.	Parent=Cucumis_melo_newGene_5205.1
chr1	StringTie	mRNA	5670143	5688601	.	-	.	ID=Cucumis_melo_newGene_5205.2;Parent=Cucumis_melo_newGene_5205
chr1	StringTie	CDS	5670143	5670783	.	-	.	Parent=Cucumis_melo_newGene_5205.2
chr1	StringTie	CDS	5672490	5672565	.	-	.	Parent=Cucumis_melo_newGene_5205.2
chr1	StringTie	CDS	5673377	5673451	.	-	.	Parent=Cucumis_melo_newGene_5205.2
chr1	StringTie	CDS	5674399	5674523	.	-	.	Parent=Cucumis_melo_newGene_5205.2
chr1	StringTie	CDS	5674689	5674727	.	-	.	Parent=Cucumis_melo_newGene_5205.2
chr1	StringTie	CDS	5687975	5688015	.	-	.	Parent=Cucumis_melo_newGene_5205.2
chr1	StringTie	CDS	5688171	5688307	.	-	.	Parent=Cucumis_melo_newGene_5205.2
chr1	StringTie	CDS	5688402	5688601	.	-	.	Parent=Cucumis_melo_newGene_5205.2
chr1	StringTie	mRNA	5670249	5688610	.	-	.	ID=Cucumis_melo_newGene_5205.3;Parent=Cucumis_melo_newGene_5205
chr1	StringTie	CDS	5670249	5670783	.	-	.	Parent=Cucumis_melo_newGene_5205.3
chr1	StringTie	CDS	5672490	5672565	.	-	.	Parent=Cucumis_melo_newGene_5205.3
chr1	StringTie	CDS	5673377	5673451	.	-	.	Parent=Cucumis_melo_newGene_5205.3
chr1	StringTie	CDS	5674399	5674523	.	-	.	Parent=Cucumis_melo_newGene_5205.3
chr1	StringTie	CDS	5674689	5674728	.	-	.	Parent=Cucumis_melo_newGene_5205.3
chr1	StringTie	CDS	5687975	5688015	.	-	.	Parent=Cucumis_melo_newGene_5205.3
chr1	StringTie	CDS	5688171	5688610	.	-	.	Parent=Cucumis_melo_newGene_5205.3
chr1	StringTie	gene	5711486	5718651	.	-	.	ID=Cucumis_melo_newGene_5211
chr1	StringTie	mRNA	5711486	5718651	.	-	.	ID=Cucumis_melo_newGene_5211.1;Parent=Cucumis_melo_newGene_5211
chr1	StringTie	CDS	5711486	5712891	.	-	.	Parent=Cucumis_melo_newGene_5211.1
chr1	StringTie	CDS	5712970	5713146	.	-	.	Parent=Cucumis_melo_newGene_5211.1
chr1	StringTie	CDS	5713789	5714115	.	-	.	Parent=Cucumis_melo_newGene_5211.1
chr1	StringTie	CDS	5714206	5714342	.	-	.	Parent=Cucumis_melo_newGene_5211.1
chr1	StringTie	CDS	5714500	5715209	.	-	.	Parent=Cucumis_melo_newGene_5211.1
chr1	StringTie	CDS	5718547	5718651	.	-	.	Parent=Cucumis_melo_newGene_5211.1
chr1	StringTie	mRNA	5711572	5712938	.	-	.	ID=Cucumis_melo_newGene_5211.2;Parent=Cucumis_melo_newGene_5211
chr1	StringTie	CDS	5711572	5712072	.	-	.	Parent=Cucumis_melo_newGene_5211.2
chr1	StringTie	CDS	5712357	5712938	.	-	.	Parent=Cucumis_melo_newGene_5211.2
chr1	StringTie	gene	5796179	5800221	.	+	.	ID=Cucumis_melo_newGene_5214
chr1	StringTie	mRNA	5796179	5800221	.	+	.	ID=Cucumis_melo_newGene_5214.1;Parent=Cucumis_melo_newGene_5214
chr1	StringTie	CDS	5796179	5796442	.	+	.	Parent=Cucumis_melo_newGene_5214.1
chr1	StringTie	CDS	5799732	5800221	.	+	.	Parent=Cucumis_melo_newGene_5214.1
chr1	StringTie	mRNA	5796258	5800031	.	+	.	ID=Cucumis_melo_newGene_5214.2;Parent=Cucumis_melo_newGene_5214
chr1	StringTie	CDS	5796258	5796442	.	+	.	Parent=Cucumis_melo_newGene_5214.2
chr1	StringTie	CDS	5799742	5800031	.	+	.	Parent=Cucumis_melo_newGene_5214.2
chr1	StringTie	gene	6210722	6212903	.	-	.	ID=Cucumis_melo_newGene_5218
chr1	StringTie	mRNA	6210722	6212903	.	-	.	ID=Cucumis_melo_newGene_5218.1;Parent=Cucumis_melo_newGene_5218
chr1	StringTie	CDS	6210722	6211092	.	-	.	Parent=Cucumis_melo_newGene_5218.1
chr1	StringTie	CDS	6211239	6211322	.	-	.	Parent=Cucumis_melo_newGene_5218.1
chr1	StringTie	CDS	6212515	6212903	.	-	.	Parent=Cucumis_melo_newGene_5218.1
chr1	StringTie	gene	7512397	7513687	.	+	.	ID=Cucumis_melo_newGene_5227
chr1	StringTie	mRNA	7512397	7512679	.	+	.	ID=Cucumis_melo_newGene_5227.2;Parent=Cucumis_melo_newGene_5227
chr1	StringTie	CDS	7512397	7512540	.	+	.	Parent=Cucumis_melo_newGene_5227.2
chr1	StringTie	CDS	7512622	7512679	.	+	.	Parent=Cucumis_melo_newGene_5227.2
chr1	StringTie	gene	8230269	8232258	.	+	.	ID=Cucumis_melo_newGene_5229
chr1	StringTie	mRNA	8230269	8232258	.	+	.	ID=Cucumis_melo_newGene_5229.1;Parent=Cucumis_melo_newGene_5229
chr1	StringTie	CDS	8230269	8231702	.	+	.	Parent=Cucumis_melo_newGene_5229.1
chr1	StringTie	CDS	8231870	8232258	.	+	.	Parent=Cucumis_melo_newGene_5229.1
chr1	StringTie	gene	8272807	8285819	.	+	.	ID=Cucumis_melo_newGene_5230
chr1	StringTie	mRNA	8272807	8285819	.	+	.	ID=Cucumis_melo_newGene_5230.1;Parent=Cucumis_melo_newGene_5230
chr1	StringTie	CDS	8272807	8273728	.	+	.	Parent=Cucumis_melo_newGene_5230.1
chr1	StringTie	CDS	8284897	8285015	.	+	.	Parent=Cucumis_melo_newGene_5230.1
chr1	StringTie	CDS	8285273	8285819	.	+	.	Parent=Cucumis_melo_newGene_5230.1
chr1	StringTie	mRNA	8273536	8285782	.	+	.	ID=Cucumis_melo_newGene_5230.10;Parent=Cucumis_melo_newGene_5230
chr1	StringTie	CDS	8273536	8273728	.	+	.	Parent=Cucumis_melo_newGene_5230.10
chr1	StringTie	CDS	8283839	8284809	.	+	.	Parent=Cucumis_melo_newGene_5230.10
chr1	StringTie	CDS	8284897	8285015	.	+	.	Parent=Cucumis_melo_newGene_5230.10
chr1	StringTie	CDS	8285273	8285782	.	+	.	Parent=Cucumis_melo_newGene_5230.10
chr1	StringTie	mRNA	8280341	8285792	.	+	.	ID=Cucumis_melo_newGene_5230.2;Parent=Cucumis_melo_newGene_5230
chr1	StringTie	CDS	8280341	8284221	.	+	.	Parent=Cucumis_melo_newGene_5230.2
chr1	StringTie	CDS	8284757	8284809	.	+	.	Parent=Cucumis_melo_newGene_5230.2
chr1	StringTie	CDS	8284897	8285015	.	+	.	Parent=Cucumis_melo_newGene_5230.2
chr1	StringTie	CDS	8285273	8285792	.	+	.	Parent=Cucumis_melo_newGene_5230.2
chr1	StringTie	mRNA	8272807	8285819	.	+	.	ID=Cucumis_melo_newGene_5230.3;Parent=Cucumis_melo_newGene_5230
chr1	StringTie	CDS	8272807	8273728	.	+	.	Parent=Cucumis_melo_newGene_5230.3
chr1	StringTie	CDS	8282838	8284221	.	+	.	Parent=Cucumis_melo_newGene_5230.3
chr1	StringTie	CDS	8284897	8285015	.	+	.	Parent=Cucumis_melo_newGene_5230.3
chr1	StringTie	CDS	8285273	8285819	.	+	.	Parent=Cucumis_melo_newGene_5230.3
chr1	StringTie	mRNA	8272807	8285819	.	+	.	ID=Cucumis_melo_newGene_5230.4;Parent=Cucumis_melo_newGene_5230
chr1	StringTie	CDS	8272807	8273728	.	+	.	Parent=Cucumis_melo_newGene_5230.4
chr1	StringTie	CDS	8282838	8284809	.	+	.	Parent=Cucumis_melo_newGene_5230.4
chr1	StringTie	CDS	8284897	8285015	.	+	.	Parent=Cucumis_melo_newGene_5230.4
chr1	StringTie	CDS	8285273	8285819	.	+	.	Parent=Cucumis_melo_newGene_5230.4
chr1	StringTie	mRNA	8272807	8285796	.	+	.	ID=Cucumis_melo_newGene_5230.5;Parent=Cucumis_melo_newGene_5230
chr1	StringTie	CDS	8272807	8273728	.	+	.	Parent=Cucumis_melo_newGene_5230.5
chr1	StringTie	CDS	8282838	8282880	.	+	.	Parent=Cucumis_melo_newGene_5230.5
chr1	StringTie	CDS	8284896	8285015	.	+	.	Parent=Cucumis_melo_newGene_5230.5
chr1	StringTie	CDS	8285273	8285796	.	+	.	Parent=Cucumis_melo_newGene_5230.5
chr1	StringTie	mRNA	8273363	8285804	.	+	.	ID=Cucumis_melo_newGene_5230.6;Parent=Cucumis_melo_newGene_5230
chr1	StringTie	CDS	8273363	8273728	.	+	.	Parent=Cucumis_melo_newGene_5230.6
chr1	StringTie	CDS	8282838	8282880	.	+	.	Parent=Cucumis_melo_newGene_5230.6
chr1	StringTie	CDS	8284784	8284809	.	+	.	Parent=Cucumis_melo_newGene_5230.6
chr1	StringTie	CDS	8284897	8285015	.	+	.	Parent=Cucumis_melo_newGene_5230.6
chr1	StringTie	CDS	8285273	8285804	.	+	.	Parent=Cucumis_melo_newGene_5230.6
chr1	StringTie	mRNA	8273475	8285774	.	+	.	ID=Cucumis_melo_newGene_5230.7;Parent=Cucumis_melo_newGene_5230
chr1	StringTie	CDS	8273475	8273728	.	+	.	Parent=Cucumis_melo_newGene_5230.7
chr1	StringTie	CDS	8282838	8282867	.	+	.	Parent=Cucumis_melo_newGene_5230.7
chr1	StringTie	CDS	8283839	8285015	.	+	.	Parent=Cucumis_melo_newGene_5230.7
chr1	StringTie	CDS	8285273	8285774	.	+	.	Parent=Cucumis_melo_newGene_5230.7
chr1	StringTie	mRNA	8273480	8285799	.	+	.	ID=Cucumis_melo_newGene_5230.8;Parent=Cucumis_melo_newGene_5230
chr1	StringTie	CDS	8273480	8273728	.	+	.	Parent=Cucumis_melo_newGene_5230.8
chr1	StringTie	CDS	8282838	8282880	.	+	.	Parent=Cucumis_melo_newGene_5230.8
chr1	StringTie	CDS	8284790	8284809	.	+	.	Parent=Cucumis_melo_newGene_5230.8
chr1	StringTie	CDS	8284897	8285015	.	+	.	Parent=Cucumis_melo_newGene_5230.8
chr1	StringTie	CDS	8285273	8285799	.	+	.	Parent=Cucumis_melo_newGene_5230.8
chr1	StringTie	mRNA	8273523	8285774	.	+	.	ID=Cucumis_melo_newGene_5230.9;Parent=Cucumis_melo_newGene_5230
chr1	StringTie	CDS	8273523	8273728	.	+	.	Parent=Cucumis_melo_newGene_5230.9
chr1	StringTie	CDS	8283839	8284221	.	+	.	Parent=Cucumis_melo_newGene_5230.9
chr1	StringTie	CDS	8284897	8285015	.	+	.	Parent=Cucumis_melo_newGene_5230.9
chr1	StringTie	CDS	8285273	8285774	.	+	.	Parent=Cucumis_melo_newGene_5230.9
chr1	StringTie	gene	8828325	8831158	.	-	.	ID=Cucumis_melo_newGene_5240
chr1	StringTie	mRNA	8828328	8831158	.	-	.	ID=Cucumis_melo_newGene_5240.2;Parent=Cucumis_melo_newGene_5240
chr1	StringTie	CDS	8828328	8828692	.	-	.	Parent=Cucumis_melo_newGene_5240.2
chr1	StringTie	CDS	8829530	8829581	.	-	.	Parent=Cucumis_melo_newGene_5240.2
chr1	StringTie	CDS	8830753	8830799	.	-	.	Parent=Cucumis_melo_newGene_5240.2
chr1	StringTie	CDS	8830924	8831158	.	-	.	Parent=Cucumis_melo_newGene_5240.2
chr1	StringTie	mRNA	8828328	8831158	.	-	.	ID=Cucumis_melo_newGene_5240.3;Parent=Cucumis_melo_newGene_5240
chr1	StringTie	CDS	8828328	8828692	.	-	.	Parent=Cucumis_melo_newGene_5240.3
chr1	StringTie	CDS	8829530	8829581	.	-	.	Parent=Cucumis_melo_newGene_5240.3
chr1	StringTie	CDS	8830924	8831158	.	-	.	Parent=Cucumis_melo_newGene_5240.3
chr1	StringTie	gene	9090858	9094151	.	+	.	ID=Cucumis_melo_newGene_5246
chr1	StringTie	mRNA	9090858	9094151	.	+	.	ID=Cucumis_melo_newGene_5246.1;Parent=Cucumis_melo_newGene_5246
chr1	StringTie	CDS	9090858	9091024	.	+	.	Parent=Cucumis_melo_newGene_5246.1
chr1	StringTie	CDS	9091439	9091549	.	+	.	Parent=Cucumis_melo_newGene_5246.1
chr1	StringTie	CDS	9093098	9093155	.	+	.	Parent=Cucumis_melo_newGene_5246.1
chr1	StringTie	CDS	9093734	9093876	.	+	.	Parent=Cucumis_melo_newGene_5246.1
chr1	StringTie	CDS	9094106	9094151	.	+	.	Parent=Cucumis_melo_newGene_5246.1
chr1	StringTie	gene	9172869	9178766	.	+	.	ID=Cucumis_melo_newGene_5250
chr1	StringTie	mRNA	9172869	9178766	.	+	.	ID=Cucumis_melo_newGene_5250.1;Parent=Cucumis_melo_newGene_5250
chr1	StringTie	CDS	9172869	9173102	.	+	.	Parent=Cucumis_melo_newGene_5250.1
chr1	StringTie	CDS	9173268	9173337	.	+	.	Parent=Cucumis_melo_newGene_5250.1
chr1	StringTie	CDS	9177650	9178766	.	+	.	Parent=Cucumis_melo_newGene_5250.1
chr1	StringTie	gene	9312433	9318005	.	+	.	ID=Cucumis_melo_newGene_5251
chr1	StringTie	mRNA	9312521	9313900	.	+	.	ID=Cucumis_melo_newGene_5251.2;Parent=Cucumis_melo_newGene_5251
chr1	StringTie	CDS	9312521	9312685	.	+	.	Parent=Cucumis_melo_newGene_5251.2
chr1	StringTie	CDS	9313164	9313900	.	+	.	Parent=Cucumis_melo_newGene_5251.2
chr1	StringTie	gene	9325158	9326484	.	+	.	ID=Cucumis_melo_newGene_5253
chr1	StringTie	mRNA	9325158	9326484	.	+	.	ID=Cucumis_melo_newGene_5253.1;Parent=Cucumis_melo_newGene_5253
chr1	StringTie	CDS	9325158	9325852	.	+	.	Parent=Cucumis_melo_newGene_5253.1
chr1	StringTie	CDS	9326052	9326484	.	+	.	Parent=Cucumis_melo_newGene_5253.1
chr1	StringTie	gene	9401798	9403498	.	+	.	ID=Cucumis_melo_newGene_5256
chr1	StringTie	mRNA	9401798	9403498	.	+	.	ID=Cucumis_melo_newGene_5256.2;Parent=Cucumis_melo_newGene_5256
chr1	StringTie	CDS	9401798	9402162	.	+	.	Parent=Cucumis_melo_newGene_5256.2
chr1	StringTie	CDS	9402423	9403498	.	+	.	Parent=Cucumis_melo_newGene_5256.2
chr1	StringTie	mRNA	9401798	9403498	.	+	.	ID=Cucumis_melo_newGene_5256.3;Parent=Cucumis_melo_newGene_5256
chr1	StringTie	CDS	9401798	9402189	.	+	.	Parent=Cucumis_melo_newGene_5256.3
chr1	StringTie	CDS	9402423	9403498	.	+	.	Parent=Cucumis_melo_newGene_5256.3
chr1	StringTie	mRNA	9401799	9403498	.	+	.	ID=Cucumis_melo_newGene_5256.4;Parent=Cucumis_melo_newGene_5256
chr1	StringTie	CDS	9401799	9402035	.	+	.	Parent=Cucumis_melo_newGene_5256.4
chr1	StringTie	CDS	9402423	9403498	.	+	.	Parent=Cucumis_melo_newGene_5256.4
chr1	StringTie	gene	9688809	9692923	.	-	.	ID=Cucumis_melo_newGene_5268
chr1	StringTie	mRNA	9688809	9692923	.	-	.	ID=Cucumis_melo_newGene_5268.1;Parent=Cucumis_melo_newGene_5268
chr1	StringTie	CDS	9688809	9689348	.	-	.	Parent=Cucumis_melo_newGene_5268.1
chr1	StringTie	CDS	9691357	9691424	.	-	.	Parent=Cucumis_melo_newGene_5268.1
chr1	StringTie	CDS	9691499	9691691	.	-	.	Parent=Cucumis_melo_newGene_5268.1
chr1	StringTie	CDS	9691772	9692923	.	-	.	Parent=Cucumis_melo_newGene_5268.1
chr1	StringTie	gene	9711001	9731598	.	-	.	ID=Cucumis_melo_newGene_5274
chr1	StringTie	mRNA	9711001	9731571	.	-	.	ID=Cucumis_melo_newGene_5274.1;Parent=Cucumis_melo_newGene_5274
chr1	StringTie	CDS	9711001	9711904	.	-	.	Parent=Cucumis_melo_newGene_5274.1
chr1	StringTie	CDS	9711984	9712483	.	-	.	Parent=Cucumis_melo_newGene_5274.1
chr1	StringTie	CDS	9712571	9712827	.	-	.	Parent=Cucumis_melo_newGene_5274.1
chr1	StringTie	CDS	9712918	9713304	.	-	.	Parent=Cucumis_melo_newGene_5274.1
chr1	StringTie	CDS	9713396	9713542	.	-	.	Parent=Cucumis_melo_newGene_5274.1
chr1	StringTie	CDS	9730819	9730889	.	-	.	Parent=Cucumis_melo_newGene_5274.1
chr1	StringTie	CDS	9731533	9731571	.	-	.	Parent=Cucumis_melo_newGene_5274.1
chr1	StringTie	mRNA	9711110	9731580	.	-	.	ID=Cucumis_melo_newGene_5274.2;Parent=Cucumis_melo_newGene_5274
chr1	StringTie	CDS	9711110	9711904	.	-	.	Parent=Cucumis_melo_newGene_5274.2
chr1	StringTie	CDS	9711984	9712085	.	-	.	Parent=Cucumis_melo_newGene_5274.2
chr1	StringTie	CDS	9712162	9712483	.	-	.	Parent=Cucumis_melo_newGene_5274.2
chr1	StringTie	CDS	9712571	9712827	.	-	.	Parent=Cucumis_melo_newGene_5274.2
chr1	StringTie	CDS	9712918	9713304	.	-	.	Parent=Cucumis_melo_newGene_5274.2
chr1	StringTie	CDS	9713396	9713542	.	-	.	Parent=Cucumis_melo_newGene_5274.2
chr1	StringTie	CDS	9730819	9730889	.	-	.	Parent=Cucumis_melo_newGene_5274.2
chr1	StringTie	CDS	9731533	9731580	.	-	.	Parent=Cucumis_melo_newGene_5274.2
chr1	StringTie	mRNA	9718869	9731598	.	-	.	ID=Cucumis_melo_newGene_5274.3;Parent=Cucumis_melo_newGene_5274
chr1	StringTie	CDS	9718869	9719732	.	-	.	Parent=Cucumis_melo_newGene_5274.3
chr1	StringTie	CDS	9730624	9730677	.	-	.	Parent=Cucumis_melo_newGene_5274.3
chr1	StringTie	CDS	9730819	9730889	.	-	.	Parent=Cucumis_melo_newGene_5274.3
chr1	StringTie	CDS	9731533	9731598	.	-	.	Parent=Cucumis_melo_newGene_5274.3
chr1	StringTie	gene	9815154	9817690	.	-	.	ID=Cucumis_melo_newGene_5279
chr1	StringTie	mRNA	9815154	9817690	.	-	.	ID=Cucumis_melo_newGene_5279.1;Parent=Cucumis_melo_newGene_5279
chr1	StringTie	CDS	9815154	9815855	.	-	.	Parent=Cucumis_melo_newGene_5279.1
chr1	StringTie	CDS	9816317	9816425	.	-	.	Parent=Cucumis_melo_newGene_5279.1
chr1	StringTie	CDS	9816598	9816665	.	-	.	Parent=Cucumis_melo_newGene_5279.1
chr1	StringTie	CDS	9816997	9817078	.	-	.	Parent=Cucumis_melo_newGene_5279.1
chr1	StringTie	CDS	9817516	9817690	.	-	.	Parent=Cucumis_melo_newGene_5279.1
chr1	StringTie	gene	9823445	9826909	.	-	.	ID=Cucumis_melo_newGene_5280
chr1	StringTie	mRNA	9823445	9826909	.	-	.	ID=Cucumis_melo_newGene_5280.1;Parent=Cucumis_melo_newGene_5280
chr1	StringTie	CDS	9823445	9824267	.	-	.	Parent=Cucumis_melo_newGene_5280.1
chr1	StringTie	CDS	9826643	9826909	.	-	.	Parent=Cucumis_melo_newGene_5280.1
chr1	StringTie	mRNA	9823765	9826830	.	-	.	ID=Cucumis_melo_newGene_5280.2;Parent=Cucumis_melo_newGene_5280
chr1	StringTie	CDS	9823765	9824267	.	-	.	Parent=Cucumis_melo_newGene_5280.2
chr1	StringTie	CDS	9824782	9824863	.	-	.	Parent=Cucumis_melo_newGene_5280.2
chr1	StringTie	CDS	9826642	9826830	.	-	.	Parent=Cucumis_melo_newGene_5280.2
chr1	StringTie	gene	9974300	9974854	.	-	.	ID=Cucumis_melo_newGene_5284
chr1	StringTie	mRNA	9974300	9974854	.	-	.	ID=Cucumis_melo_newGene_5284.1;Parent=Cucumis_melo_newGene_5284
chr1	StringTie	CDS	9974300	9974589	.	-	.	Parent=Cucumis_melo_newGene_5284.1
chr1	StringTie	CDS	9974676	9974854	.	-	.	Parent=Cucumis_melo_newGene_5284.1
chr1	StringTie	gene	10060717	10061210	.	-	.	ID=Cucumis_melo_newGene_5286
chr1	StringTie	mRNA	10060717	10061210	.	-	.	ID=Cucumis_melo_newGene_5286.1;Parent=Cucumis_melo_newGene_5286
chr1	StringTie	CDS	10060717	10060993	.	-	.	Parent=Cucumis_melo_newGene_5286.1
chr1	StringTie	CDS	10061094	10061210	.	-	.	Parent=Cucumis_melo_newGene_5286.1
chr1	StringTie	gene	10066721	10069703	.	-	.	ID=Cucumis_melo_newGene_5288
chr1	StringTie	mRNA	10066721	10069703	.	-	.	ID=Cucumis_melo_newGene_5288.1;Parent=Cucumis_melo_newGene_5288
chr1	StringTie	CDS	10066721	10068192	.	-	.	Parent=Cucumis_melo_newGene_5288.1
chr1	StringTie	CDS	10068875	10068937	.	-	.	Parent=Cucumis_melo_newGene_5288.1
chr1	StringTie	CDS	10069022	10069092	.	-	.	Parent=Cucumis_melo_newGene_5288.1
chr1	StringTie	CDS	10069192	10069703	.	-	.	Parent=Cucumis_melo_newGene_5288.1
chr1	StringTie	mRNA	10066764	10069703	.	-	.	ID=Cucumis_melo_newGene_5288.2;Parent=Cucumis_melo_newGene_5288
chr1	StringTie	CDS	10066764	10068192	.	-	.	Parent=Cucumis_melo_newGene_5288.2
chr1	StringTie	CDS	10068875	10068937	.	-	.	Parent=Cucumis_melo_newGene_5288.2
chr1	StringTie	CDS	10069022	10069703	.	-	.	Parent=Cucumis_melo_newGene_5288.2
chr1	StringTie	mRNA	10066774	10069703	.	-	.	ID=Cucumis_melo_newGene_5288.3;Parent=Cucumis_melo_newGene_5288
chr1	StringTie	CDS	10066774	10067022	.	-	.	Parent=Cucumis_melo_newGene_5288.3
chr1	StringTie	CDS	10068096	10068192	.	-	.	Parent=Cucumis_melo_newGene_5288.3
chr1	StringTie	CDS	10068875	10068937	.	-	.	Parent=Cucumis_melo_newGene_5288.3
chr1	StringTie	CDS	10069022	10069092	.	-	.	Parent=Cucumis_melo_newGene_5288.3
chr1	StringTie	CDS	10069192	10069703	.	-	.	Parent=Cucumis_melo_newGene_5288.3
chr1	StringTie	gene	10275228	10277598	.	+	.	ID=Cucumis_melo_newGene_5292
chr1	StringTie	mRNA	10275228	10277598	.	+	.	ID=Cucumis_melo_newGene_5292.1;Parent=Cucumis_melo_newGene_5292
chr1	StringTie	CDS	10275228	10277230	.	+	.	Parent=Cucumis_melo_newGene_5292.1
chr1	StringTie	CDS	10277341	10277598	.	+	.	Parent=Cucumis_melo_newGene_5292.1
chr1	StringTie	mRNA	10275238	10277598	.	+	.	ID=Cucumis_melo_newGene_5292.2;Parent=Cucumis_melo_newGene_5292
chr1	StringTie	CDS	10275238	10275854	.	+	.	Parent=Cucumis_melo_newGene_5292.2
chr1	StringTie	CDS	10277210	10277230	.	+	.	Parent=Cucumis_melo_newGene_5292.2
chr1	StringTie	CDS	10277341	10277598	.	+	.	Parent=Cucumis_melo_newGene_5292.2
chr1	StringTie	gene	10425441	10428328	.	+	.	ID=Cucumis_melo_newGene_5293
chr1	StringTie	mRNA	10425441	10428328	.	+	.	ID=Cucumis_melo_newGene_5293.1;Parent=Cucumis_melo_newGene_5293
chr1	StringTie	CDS	10425441	10425490	.	+	.	Parent=Cucumis_melo_newGene_5293.1
chr1	StringTie	CDS	10425592	10425691	.	+	.	Parent=Cucumis_melo_newGene_5293.1
chr1	StringTie	CDS	10426226	10426299	.	+	.	Parent=Cucumis_melo_newGene_5293.1
chr1	StringTie	CDS	10426393	10426494	.	+	.	Parent=Cucumis_melo_newGene_5293.1
chr1	StringTie	CDS	10426712	10426785	.	+	.	Parent=Cucumis_melo_newGene_5293.1
chr1	StringTie	CDS	10427053	10427422	.	+	.	Parent=Cucumis_melo_newGene_5293.1
chr1	StringTie	CDS	10427513	10427549	.	+	.	Parent=Cucumis_melo_newGene_5293.1
chr1	StringTie	CDS	10427801	10428328	.	+	.	Parent=Cucumis_melo_newGene_5293.1
chr1	StringTie	gene	10712186	10721420	.	+	.	ID=Cucumis_melo_newGene_5299
chr1	StringTie	mRNA	10712186	10721420	.	+	.	ID=Cucumis_melo_newGene_5299.1;Parent=Cucumis_melo_newGene_5299
chr1	StringTie	CDS	10712186	10712564	.	+	.	Parent=Cucumis_melo_newGene_5299.1
chr1	StringTie	CDS	10721182	10721420	.	+	.	Parent=Cucumis_melo_newGene_5299.1
chr1	StringTie	gene	10995191	10996268	.	+	.	ID=Cucumis_melo_newGene_5305
chr1	StringTie	mRNA	10995191	10996268	.	+	.	ID=Cucumis_melo_newGene_5305.1;Parent=Cucumis_melo_newGene_5305
chr1	StringTie	CDS	10995191	10995340	.	+	.	Parent=Cucumis_melo_newGene_5305.1
chr1	StringTie	CDS	10995460	10995663	.	+	.	Parent=Cucumis_melo_newGene_5305.1
chr1	StringTie	CDS	10995764	10996102	.	+	.	Parent=Cucumis_melo_newGene_5305.1
chr1	StringTie	CDS	10996203	10996268	.	+	.	Parent=Cucumis_melo_newGene_5305.1
chr1	StringTie	gene	11002819	11004315	.	-	.	ID=Cucumis_melo_newGene_5306
chr1	StringTie	mRNA	11002819	11004315	.	-	.	ID=Cucumis_melo_newGene_5306.1;Parent=Cucumis_melo_newGene_5306
chr1	StringTie	CDS	11002819	11003062	.	-	.	Parent=Cucumis_melo_newGene_5306.1
chr1	StringTie	CDS	11003639	11003697	.	-	.	Parent=Cucumis_melo_newGene_5306.1
chr1	StringTie	CDS	11003795	11003865	.	-	.	Parent=Cucumis_melo_newGene_5306.1
chr1	StringTie	CDS	11003970	11004315	.	-	.	Parent=Cucumis_melo_newGene_5306.1
chr1	StringTie	gene	11293183	11293470	.	-	.	ID=Cucumis_melo_newGene_5318
chr1	StringTie	mRNA	11293183	11293470	.	-	.	ID=Cucumis_melo_newGene_5318.1;Parent=Cucumis_melo_newGene_5318
chr1	StringTie	CDS	11293183	11293204	.	-	.	Parent=Cucumis_melo_newGene_5318.1
chr1	StringTie	CDS	11293288	11293470	.	-	.	Parent=Cucumis_melo_newGene_5318.1
chr1	StringTie	gene	11435214	11437113	.	+	.	ID=Cucumis_melo_newGene_5322
chr1	StringTie	mRNA	11435214	11437113	.	+	.	ID=Cucumis_melo_newGene_5322.2;Parent=Cucumis_melo_newGene_5322
chr1	StringTie	CDS	11435214	11435612	.	+	.	Parent=Cucumis_melo_newGene_5322.2
chr1	StringTie	CDS	11436633	11437113	.	+	.	Parent=Cucumis_melo_newGene_5322.2
chr1	StringTie	gene	12870227	12872558	.	+	.	ID=Cucumis_melo_newGene_5346
chr1	StringTie	mRNA	12870227	12872558	.	+	.	ID=Cucumis_melo_newGene_5346.1;Parent=Cucumis_melo_newGene_5346
chr1	StringTie	CDS	12870227	12870392	.	+	.	Parent=Cucumis_melo_newGene_5346.1
chr1	StringTie	CDS	12872432	12872558	.	+	.	Parent=Cucumis_melo_newGene_5346.1
chr1	StringTie	gene	13020724	13052494	.	+	.	ID=Cucumis_melo_newGene_5349
chr1	StringTie	mRNA	13042932	13052494	.	+	.	ID=Cucumis_melo_newGene_5349.1;Parent=Cucumis_melo_newGene_5349
chr1	StringTie	CDS	13042932	13042982	.	+	.	Parent=Cucumis_melo_newGene_5349.1
chr1	StringTie	CDS	13044613	13044754	.	+	.	Parent=Cucumis_melo_newGene_5349.1
chr1	StringTie	CDS	13044871	13044915	.	+	.	Parent=Cucumis_melo_newGene_5349.1
chr1	StringTie	CDS	13049406	13049510	.	+	.	Parent=Cucumis_melo_newGene_5349.1
chr1	StringTie	CDS	13049624	13049665	.	+	.	Parent=Cucumis_melo_newGene_5349.1
chr1	StringTie	CDS	13050201	13050380	.	+	.	Parent=Cucumis_melo_newGene_5349.1
chr1	StringTie	CDS	13051067	13051159	.	+	.	Parent=Cucumis_melo_newGene_5349.1
chr1	StringTie	CDS	13052270	13052494	.	+	.	Parent=Cucumis_melo_newGene_5349.1
chr1	StringTie	mRNA	13020724	13023789	.	+	.	ID=Cucumis_melo_newGene_5349.2;Parent=Cucumis_melo_newGene_5349
chr1	StringTie	CDS	13020724	13021276	.	+	.	Parent=Cucumis_melo_newGene_5349.2
chr1	StringTie	CDS	13021382	13021426	.	+	.	Parent=Cucumis_melo_newGene_5349.2
chr1	StringTie	CDS	13023550	13023789	.	+	.	Parent=Cucumis_melo_newGene_5349.2
chr1	StringTie	gene	13056053	13057120	.	-	.	ID=Cucumis_melo_newGene_5350
chr1	StringTie	mRNA	13056053	13057120	.	-	.	ID=Cucumis_melo_newGene_5350.1;Parent=Cucumis_melo_newGene_5350
chr1	StringTie	CDS	13056053	13056164	.	-	.	Parent=Cucumis_melo_newGene_5350.1
chr1	StringTie	CDS	13056265	13056613	.	-	.	Parent=Cucumis_melo_newGene_5350.1
chr1	StringTie	CDS	13056762	13057120	.	-	.	Parent=Cucumis_melo_newGene_5350.1
chr1	StringTie	gene	13105891	13107616	.	+	.	ID=Cucumis_melo_newGene_5354
chr1	StringTie	mRNA	13105891	13107616	.	+	.	ID=Cucumis_melo_newGene_5354.1;Parent=Cucumis_melo_newGene_5354
chr1	StringTie	CDS	13105891	13106765	.	+	.	Parent=Cucumis_melo_newGene_5354.1
chr1	StringTie	CDS	13106900	13107616	.	+	.	Parent=Cucumis_melo_newGene_5354.1
chr1	StringTie	gene	13427099	13432812	.	+	.	ID=Cucumis_melo_newGene_5372
chr1	StringTie	mRNA	13427099	13432812	.	+	.	ID=Cucumis_melo_newGene_5372.1;Parent=Cucumis_melo_newGene_5372
chr1	StringTie	CDS	13427099	13430639	.	+	.	Parent=Cucumis_melo_newGene_5372.1
chr1	StringTie	CDS	13432194	13432812	.	+	.	Parent=Cucumis_melo_newGene_5372.1
chr1	StringTie	mRNA	13429176	13432771	.	+	.	ID=Cucumis_melo_newGene_5372.2;Parent=Cucumis_melo_newGene_5372
chr1	StringTie	CDS	13429176	13430298	.	+	.	Parent=Cucumis_melo_newGene_5372.2
chr1	StringTie	CDS	13432194	13432771	.	+	.	Parent=Cucumis_melo_newGene_5372.2
chr1	StringTie	gene	13984258	13985293	.	-	.	ID=Cucumis_melo_newGene_5381
chr1	StringTie	mRNA	13984258	13985293	.	-	.	ID=Cucumis_melo_newGene_5381.1;Parent=Cucumis_melo_newGene_5381
chr1	StringTie	CDS	13984258	13984716	.	-	.	Parent=Cucumis_melo_newGene_5381.1
chr1	StringTie	CDS	13985099	13985293	.	-	.	Parent=Cucumis_melo_newGene_5381.1
chr1	StringTie	gene	14344873	14345527	.	-	.	ID=Cucumis_melo_newGene_5391
chr1	StringTie	mRNA	14344873	14345527	.	-	.	ID=Cucumis_melo_newGene_5391.1;Parent=Cucumis_melo_newGene_5391
chr1	StringTie	CDS	14344873	14344955	.	-	.	Parent=Cucumis_melo_newGene_5391.1
chr1	StringTie	CDS	14345157	14345527	.	-	.	Parent=Cucumis_melo_newGene_5391.1
chr1	StringTie	gene	14381193	14385952	.	+	.	ID=Cucumis_melo_newGene_5393
chr1	StringTie	mRNA	14381193	14385952	.	+	.	ID=Cucumis_melo_newGene_5393.1;Parent=Cucumis_melo_newGene_5393
chr1	StringTie	CDS	14381193	14381254	.	+	.	Parent=Cucumis_melo_newGene_5393.1
chr1	StringTie	CDS	14385414	14385952	.	+	.	Parent=Cucumis_melo_newGene_5393.1
chr1	StringTie	gene	14687402	14687734	.	+	.	ID=Cucumis_melo_newGene_5411
chr1	StringTie	mRNA	14687402	14687734	.	+	.	ID=Cucumis_melo_newGene_5411.1;Parent=Cucumis_melo_newGene_5411
chr1	StringTie	CDS	14687402	14687523	.	+	.	Parent=Cucumis_melo_newGene_5411.1
chr1	StringTie	CDS	14687617	14687734	.	+	.	Parent=Cucumis_melo_newGene_5411.1
chr1	StringTie	gene	15149363	15151855	.	-	.	ID=Cucumis_melo_newGene_5417
chr1	StringTie	mRNA	15149363	15151855	.	-	.	ID=Cucumis_melo_newGene_5417.1;Parent=Cucumis_melo_newGene_5417
chr1	StringTie	CDS	15149363	15149840	.	-	.	Parent=Cucumis_melo_newGene_5417.1
chr1	StringTie	CDS	15150070	15150202	.	-	.	Parent=Cucumis_melo_newGene_5417.1
chr1	StringTie	CDS	15150810	15150988	.	-	.	Parent=Cucumis_melo_newGene_5417.1
chr1	StringTie	CDS	15151320	15151429	.	-	.	Parent=Cucumis_melo_newGene_5417.1
chr1	StringTie	CDS	15151541	15151855	.	-	.	Parent=Cucumis_melo_newGene_5417.1
chr1	StringTie	gene	15502748	15506745	.	+	.	ID=Cucumis_melo_newGene_5425
chr1	StringTie	mRNA	15502748	15506745	.	+	.	ID=Cucumis_melo_newGene_5425.1;Parent=Cucumis_melo_newGene_5425
chr1	StringTie	CDS	15502748	15502984	.	+	.	Parent=Cucumis_melo_newGene_5425.1
chr1	StringTie	CDS	15503248	15503392	.	+	.	Parent=Cucumis_melo_newGene_5425.1
chr1	StringTie	CDS	15503626	15503738	.	+	.	Parent=Cucumis_melo_newGene_5425.1
chr1	StringTie	CDS	15504475	15504717	.	+	.	Parent=Cucumis_melo_newGene_5425.1
chr1	StringTie	CDS	15505743	15505887	.	+	.	Parent=Cucumis_melo_newGene_5425.1
chr1	StringTie	CDS	15506032	15506601	.	+	.	Parent=Cucumis_melo_newGene_5425.1
chr1	StringTie	CDS	15506689	15506745	.	+	.	Parent=Cucumis_melo_newGene_5425.1
chr1	StringTie	gene	15531967	15536000	.	+	.	ID=Cucumis_melo_newGene_5426
chr1	StringTie	mRNA	15531967	15536000	.	+	.	ID=Cucumis_melo_newGene_5426.1;Parent=Cucumis_melo_newGene_5426
chr1	StringTie	CDS	15531967	15534784	.	+	.	Parent=Cucumis_melo_newGene_5426.1
chr1	StringTie	CDS	15535560	15536000	.	+	.	Parent=Cucumis_melo_newGene_5426.1
chr1	StringTie	mRNA	15532149	15534955	.	+	.	ID=Cucumis_melo_newGene_5426.2;Parent=Cucumis_melo_newGene_5426
chr1	StringTie	CDS	15532149	15534295	.	+	.	Parent=Cucumis_melo_newGene_5426.2
chr1	StringTie	CDS	15534375	15534955	.	+	.	Parent=Cucumis_melo_newGene_5426.2
chr1	StringTie	mRNA	15532327	15535115	.	+	.	ID=Cucumis_melo_newGene_5426.3;Parent=Cucumis_melo_newGene_5426
chr1	StringTie	CDS	15532327	15533995	.	+	.	Parent=Cucumis_melo_newGene_5426.3
chr1	StringTie	CDS	15534110	15535115	.	+	.	Parent=Cucumis_melo_newGene_5426.3
chr1	StringTie	gene	15716704	15719163	.	+	.	ID=Cucumis_melo_newGene_5427
chr1	StringTie	mRNA	15716704	15719163	.	+	.	ID=Cucumis_melo_newGene_5427.1;Parent=Cucumis_melo_newGene_5427
chr1	StringTie	CDS	15716704	15717588	.	+	.	Parent=Cucumis_melo_newGene_5427.1
chr1	StringTie	CDS	15718833	15719163	.	+	.	Parent=Cucumis_melo_newGene_5427.1
chr1	StringTie	mRNA	15717437	15719125	.	+	.	ID=Cucumis_melo_newGene_5427.2;Parent=Cucumis_melo_newGene_5427
chr1	StringTie	CDS	15717437	15717588	.	+	.	Parent=Cucumis_melo_newGene_5427.2
chr1	StringTie	CDS	15718833	15718901	.	+	.	Parent=Cucumis_melo_newGene_5427.2
chr1	StringTie	CDS	15718978	15719125	.	+	.	Parent=Cucumis_melo_newGene_5427.2
chr1	StringTie	gene	15845138	15846194	.	+	.	ID=Cucumis_melo_newGene_5429
chr1	StringTie	mRNA	15845147	15845964	.	+	.	ID=Cucumis_melo_newGene_5429.2;Parent=Cucumis_melo_newGene_5429
chr1	StringTie	CDS	15845147	15845418	.	+	.	Parent=Cucumis_melo_newGene_5429.2
chr1	StringTie	CDS	15845690	15845964	.	+	.	Parent=Cucumis_melo_newGene_5429.2
chr1	StringTie	gene	16258179	16262184	.	+	.	ID=Cucumis_melo_newGene_5432
chr1	StringTie	mRNA	16258179	16262184	.	+	.	ID=Cucumis_melo_newGene_5432.1;Parent=Cucumis_melo_newGene_5432
chr1	StringTie	CDS	16258179	16258619	.	+	.	Parent=Cucumis_melo_newGene_5432.1
chr1	StringTie	CDS	16258990	16259069	.	+	.	Parent=Cucumis_melo_newGene_5432.1
chr1	StringTie	CDS	16259692	16260145	.	+	.	Parent=Cucumis_melo_newGene_5432.1
chr1	StringTie	CDS	16260801	16260960	.	+	.	Parent=Cucumis_melo_newGene_5432.1
chr1	StringTie	CDS	16261294	16261556	.	+	.	Parent=Cucumis_melo_newGene_5432.1
chr1	StringTie	CDS	16261692	16262184	.	+	.	Parent=Cucumis_melo_newGene_5432.1
chr1	StringTie	mRNA	16258179	16262183	.	+	.	ID=Cucumis_melo_newGene_5432.2;Parent=Cucumis_melo_newGene_5432
chr1	StringTie	CDS	16258179	16258619	.	+	.	Parent=Cucumis_melo_newGene_5432.2
chr1	StringTie	CDS	16258990	16259069	.	+	.	Parent=Cucumis_melo_newGene_5432.2
chr1	StringTie	CDS	16259318	16260145	.	+	.	Parent=Cucumis_melo_newGene_5432.2
chr1	StringTie	CDS	16260801	16260960	.	+	.	Parent=Cucumis_melo_newGene_5432.2
chr1	StringTie	CDS	16261294	16261556	.	+	.	Parent=Cucumis_melo_newGene_5432.2
chr1	StringTie	CDS	16261692	16262183	.	+	.	Parent=Cucumis_melo_newGene_5432.2
chr1	StringTie	mRNA	16258191	16262169	.	+	.	ID=Cucumis_melo_newGene_5432.3;Parent=Cucumis_melo_newGene_5432
chr1	StringTie	CDS	16258191	16258619	.	+	.	Parent=Cucumis_melo_newGene_5432.3
chr1	StringTie	CDS	16258990	16259069	.	+	.	Parent=Cucumis_melo_newGene_5432.3
chr1	StringTie	CDS	16259654	16260145	.	+	.	Parent=Cucumis_melo_newGene_5432.3
chr1	StringTie	CDS	16260801	16260960	.	+	.	Parent=Cucumis_melo_newGene_5432.3
chr1	StringTie	CDS	16261294	16261556	.	+	.	Parent=Cucumis_melo_newGene_5432.3
chr1	StringTie	CDS	16261692	16262169	.	+	.	Parent=Cucumis_melo_newGene_5432.3
chr1	StringTie	mRNA	16258193	16262184	.	+	.	ID=Cucumis_melo_newGene_5432.4;Parent=Cucumis_melo_newGene_5432
chr1	StringTie	CDS	16258193	16258619	.	+	.	Parent=Cucumis_melo_newGene_5432.4
chr1	StringTie	CDS	16258990	16259069	.	+	.	Parent=Cucumis_melo_newGene_5432.4
chr1	StringTie	CDS	16259650	16260145	.	+	.	Parent=Cucumis_melo_newGene_5432.4
chr1	StringTie	CDS	16260801	16260960	.	+	.	Parent=Cucumis_melo_newGene_5432.4
chr1	StringTie	CDS	16261294	16261556	.	+	.	Parent=Cucumis_melo_newGene_5432.4
chr1	StringTie	CDS	16261692	16262184	.	+	.	Parent=Cucumis_melo_newGene_5432.4
chr1	StringTie	mRNA	16258195	16262169	.	+	.	ID=Cucumis_melo_newGene_5432.5;Parent=Cucumis_melo_newGene_5432
chr1	StringTie	CDS	16258195	16258619	.	+	.	Parent=Cucumis_melo_newGene_5432.5
chr1	StringTie	CDS	16259692	16260145	.	+	.	Parent=Cucumis_melo_newGene_5432.5
chr1	StringTie	CDS	16260801	16260960	.	+	.	Parent=Cucumis_melo_newGene_5432.5
chr1	StringTie	CDS	16261294	16261556	.	+	.	Parent=Cucumis_melo_newGene_5432.5
chr1	StringTie	CDS	16261692	16262169	.	+	.	Parent=Cucumis_melo_newGene_5432.5
chr1	StringTie	mRNA	16258204	16262149	.	+	.	ID=Cucumis_melo_newGene_5432.6;Parent=Cucumis_melo_newGene_5432
chr1	StringTie	CDS	16258204	16258619	.	+	.	Parent=Cucumis_melo_newGene_5432.6
chr1	StringTie	CDS	16258990	16259069	.	+	.	Parent=Cucumis_melo_newGene_5432.6
chr1	StringTie	CDS	16259650	16260145	.	+	.	Parent=Cucumis_melo_newGene_5432.6
chr1	StringTie	CDS	16260801	16260960	.	+	.	Parent=Cucumis_melo_newGene_5432.6
chr1	StringTie	CDS	16261041	16261556	.	+	.	Parent=Cucumis_melo_newGene_5432.6
chr1	StringTie	CDS	16261692	16262149	.	+	.	Parent=Cucumis_melo_newGene_5432.6
chr1	StringTie	mRNA	16258292	16262168	.	+	.	ID=Cucumis_melo_newGene_5432.7;Parent=Cucumis_melo_newGene_5432
chr1	StringTie	CDS	16258292	16258619	.	+	.	Parent=Cucumis_melo_newGene_5432.7
chr1	StringTie	CDS	16259650	16260145	.	+	.	Parent=Cucumis_melo_newGene_5432.7
chr1	StringTie	CDS	16260801	16260960	.	+	.	Parent=Cucumis_melo_newGene_5432.7
chr1	StringTie	CDS	16261294	16261556	.	+	.	Parent=Cucumis_melo_newGene_5432.7
chr1	StringTie	CDS	16261692	16262168	.	+	.	Parent=Cucumis_melo_newGene_5432.7
chr1	StringTie	mRNA	16259428	16262168	.	+	.	ID=Cucumis_melo_newGene_5432.8;Parent=Cucumis_melo_newGene_5432
chr1	StringTie	CDS	16259428	16260960	.	+	.	Parent=Cucumis_melo_newGene_5432.8
chr1	StringTie	CDS	16261294	16261556	.	+	.	Parent=Cucumis_melo_newGene_5432.8
chr1	StringTie	CDS	16261692	16262168	.	+	.	Parent=Cucumis_melo_newGene_5432.8
chr1	StringTie	mRNA	16261135	16262077	.	+	.	ID=Cucumis_melo_newGene_5432.9;Parent=Cucumis_melo_newGene_5432
chr1	StringTie	CDS	16261135	16261176	.	+	.	Parent=Cucumis_melo_newGene_5432.9
chr1	StringTie	CDS	16261294	16261556	.	+	.	Parent=Cucumis_melo_newGene_5432.9
chr1	StringTie	CDS	16261692	16262077	.	+	.	Parent=Cucumis_melo_newGene_5432.9
chr1	StringTie	gene	16443789	16457879	.	-	.	ID=Cucumis_melo_newGene_5438
chr1	StringTie	mRNA	16443789	16457879	.	-	.	ID=Cucumis_melo_newGene_5438.1;Parent=Cucumis_melo_newGene_5438
chr1	StringTie	CDS	16443789	16445011	.	-	.	Parent=Cucumis_melo_newGene_5438.1
chr1	StringTie	CDS	16457531	16457879	.	-	.	Parent=Cucumis_melo_newGene_5438.1
chr1	StringTie	mRNA	16445845	16457803	.	-	.	ID=Cucumis_melo_newGene_5438.2;Parent=Cucumis_melo_newGene_5438
chr1	StringTie	CDS	16445845	16455109	.	-	.	Parent=Cucumis_melo_newGene_5438.2
chr1	StringTie	CDS	16457531	16457803	.	-	.	Parent=Cucumis_melo_newGene_5438.2
chr1	StringTie	gene	16551228	16553954	.	-	.	ID=Cucumis_melo_newGene_5442
chr1	StringTie	mRNA	16551228	16553952	.	-	.	ID=Cucumis_melo_newGene_5442.1;Parent=Cucumis_melo_newGene_5442
chr1	StringTie	CDS	16551228	16552510	.	-	.	Parent=Cucumis_melo_newGene_5442.1
chr1	StringTie	CDS	16553210	16553952	.	-	.	Parent=Cucumis_melo_newGene_5442.1
chr1	StringTie	mRNA	16551257	16553953	.	-	.	ID=Cucumis_melo_newGene_5442.2;Parent=Cucumis_melo_newGene_5442
chr1	StringTie	CDS	16551257	16551487	.	-	.	Parent=Cucumis_melo_newGene_5442.2
chr1	StringTie	CDS	16552190	16553953	.	-	.	Parent=Cucumis_melo_newGene_5442.2
chr1	StringTie	mRNA	16551307	16553953	.	-	.	ID=Cucumis_melo_newGene_5442.3;Parent=Cucumis_melo_newGene_5442
chr1	StringTie	CDS	16551307	16553115	.	-	.	Parent=Cucumis_melo_newGene_5442.3
chr1	StringTie	CDS	16553210	16553953	.	-	.	Parent=Cucumis_melo_newGene_5442.3
chr1	StringTie	mRNA	16551762	16553954	.	-	.	ID=Cucumis_melo_newGene_5442.4;Parent=Cucumis_melo_newGene_5442
chr1	StringTie	CDS	16551762	16553011	.	-	.	Parent=Cucumis_melo_newGene_5442.4
chr1	StringTie	CDS	16553210	16553954	.	-	.	Parent=Cucumis_melo_newGene_5442.4
chr1	StringTie	gene	16780357	16789663	.	-	.	ID=Cucumis_melo_newGene_5450
chr1	StringTie	mRNA	16780357	16789581	.	-	.	ID=Cucumis_melo_newGene_5450.1;Parent=Cucumis_melo_newGene_5450
chr1	StringTie	CDS	16780357	16780490	.	-	.	Parent=Cucumis_melo_newGene_5450.1
chr1	StringTie	CDS	16784949	16785038	.	-	.	Parent=Cucumis_melo_newGene_5450.1
chr1	StringTie	CDS	16785859	16785920	.	-	.	Parent=Cucumis_melo_newGene_5450.1
chr1	StringTie	CDS	16786417	16786497	.	-	.	Parent=Cucumis_melo_newGene_5450.1
chr1	StringTie	CDS	16786642	16786686	.	-	.	Parent=Cucumis_melo_newGene_5450.1
chr1	StringTie	CDS	16787028	16787146	.	-	.	Parent=Cucumis_melo_newGene_5450.1
chr1	StringTie	CDS	16787242	16787301	.	-	.	Parent=Cucumis_melo_newGene_5450.1
chr1	StringTie	CDS	16787521	16787596	.	-	.	Parent=Cucumis_melo_newGene_5450.1
chr1	StringTie	CDS	16789154	16789204	.	-	.	Parent=Cucumis_melo_newGene_5450.1
chr1	StringTie	CDS	16789361	16789581	.	-	.	Parent=Cucumis_melo_newGene_5450.1
chr1	StringTie	mRNA	16784620	16789663	.	-	.	ID=Cucumis_melo_newGene_5450.2;Parent=Cucumis_melo_newGene_5450
chr1	StringTie	CDS	16784620	16785038	.	-	.	Parent=Cucumis_melo_newGene_5450.2
chr1	StringTie	CDS	16785859	16785920	.	-	.	Parent=Cucumis_melo_newGene_5450.2
chr1	StringTie	CDS	16786417	16786497	.	-	.	Parent=Cucumis_melo_newGene_5450.2
chr1	StringTie	CDS	16786642	16786686	.	-	.	Parent=Cucumis_melo_newGene_5450.2
chr1	StringTie	CDS	16786812	16787146	.	-	.	Parent=Cucumis_melo_newGene_5450.2
chr1	StringTie	CDS	16787242	16787301	.	-	.	Parent=Cucumis_melo_newGene_5450.2
chr1	StringTie	CDS	16787521	16787596	.	-	.	Parent=Cucumis_melo_newGene_5450.2
chr1	StringTie	CDS	16789154	16789204	.	-	.	Parent=Cucumis_melo_newGene_5450.2
chr1	StringTie	CDS	16789361	16789663	.	-	.	Parent=Cucumis_melo_newGene_5450.2
chr1	StringTie	gene	18238870	18240463	.	+	.	ID=Cucumis_melo_newGene_5473
chr1	StringTie	mRNA	18238870	18240463	.	+	.	ID=Cucumis_melo_newGene_5473.1;Parent=Cucumis_melo_newGene_5473
chr1	StringTie	CDS	18238870	18239233	.	+	.	Parent=Cucumis_melo_newGene_5473.1
chr1	StringTie	CDS	18239364	18239421	.	+	.	Parent=Cucumis_melo_newGene_5473.1
chr1	StringTie	CDS	18239946	18240463	.	+	.	Parent=Cucumis_melo_newGene_5473.1
chr1	StringTie	gene	18465496	18466872	.	-	.	ID=Cucumis_melo_newGene_5477
chr1	StringTie	mRNA	18465496	18466872	.	-	.	ID=Cucumis_melo_newGene_5477.2;Parent=Cucumis_melo_newGene_5477
chr1	StringTie	CDS	18465496	18465554	.	-	.	Parent=Cucumis_melo_newGene_5477.2
chr1	StringTie	CDS	18465761	18465894	.	-	.	Parent=Cucumis_melo_newGene_5477.2
chr1	StringTie	CDS	18466374	18466483	.	-	.	Parent=Cucumis_melo_newGene_5477.2
chr1	StringTie	CDS	18466845	18466872	.	-	.	Parent=Cucumis_melo_newGene_5477.2
chr1	StringTie	gene	18553625	18555342	.	+	.	ID=Cucumis_melo_newGene_5479
chr1	StringTie	mRNA	18553625	18555342	.	+	.	ID=Cucumis_melo_newGene_5479.1;Parent=Cucumis_melo_newGene_5479
chr1	StringTie	CDS	18553625	18553766	.	+	.	Parent=Cucumis_melo_newGene_5479.1
chr1	StringTie	CDS	18555096	18555342	.	+	.	Parent=Cucumis_melo_newGene_5479.1
chr1	StringTie	gene	18694503	18697325	.	+	.	ID=Cucumis_melo_newGene_5481
chr1	StringTie	mRNA	18694503	18697325	.	+	.	ID=Cucumis_melo_newGene_5481.1;Parent=Cucumis_melo_newGene_5481
chr1	StringTie	CDS	18694503	18694961	.	+	.	Parent=Cucumis_melo_newGene_5481.1
chr1	StringTie	CDS	18696821	18697325	.	+	.	Parent=Cucumis_melo_newGene_5481.1
chr1	StringTie	mRNA	18694503	18697325	.	+	.	ID=Cucumis_melo_newGene_5481.2;Parent=Cucumis_melo_newGene_5481
chr1	StringTie	CDS	18694503	18694961	.	+	.	Parent=Cucumis_melo_newGene_5481.2
chr1	StringTie	CDS	18695550	18697325	.	+	.	Parent=Cucumis_melo_newGene_5481.2
chr1	StringTie	mRNA	18694503	18696999	.	+	.	ID=Cucumis_melo_newGene_5481.3;Parent=Cucumis_melo_newGene_5481
chr1	StringTie	CDS	18694503	18694971	.	+	.	Parent=Cucumis_melo_newGene_5481.3
chr1	StringTie	CDS	18696660	18696999	.	+	.	Parent=Cucumis_melo_newGene_5481.3
chr1	StringTie	mRNA	18694516	18697325	.	+	.	ID=Cucumis_melo_newGene_5481.4;Parent=Cucumis_melo_newGene_5481
chr1	StringTie	CDS	18694516	18694971	.	+	.	Parent=Cucumis_melo_newGene_5481.4
chr1	StringTie	CDS	18696821	18697325	.	+	.	Parent=Cucumis_melo_newGene_5481.4
chr1	StringTie	gene	19310372	19311957	.	-	.	ID=Cucumis_melo_newGene_5484
chr1	StringTie	mRNA	19310372	19311954	.	-	.	ID=Cucumis_melo_newGene_5484.1;Parent=Cucumis_melo_newGene_5484
chr1	StringTie	CDS	19310372	19311190	.	-	.	Parent=Cucumis_melo_newGene_5484.1
chr1	StringTie	CDS	19311277	19311954	.	-	.	Parent=Cucumis_melo_newGene_5484.1
chr1	StringTie	mRNA	19310468	19311957	.	-	.	ID=Cucumis_melo_newGene_5484.2;Parent=Cucumis_melo_newGene_5484
chr1	StringTie	CDS	19310468	19311190	.	-	.	Parent=Cucumis_melo_newGene_5484.2
chr1	StringTie	CDS	19311277	19311372	.	-	.	Parent=Cucumis_melo_newGene_5484.2
chr1	StringTie	CDS	19311553	19311957	.	-	.	Parent=Cucumis_melo_newGene_5484.2
chr1	StringTie	gene	19732922	19734700	.	-	.	ID=Cucumis_melo_newGene_5488
chr1	StringTie	mRNA	19732922	19734700	.	-	.	ID=Cucumis_melo_newGene_5488.1;Parent=Cucumis_melo_newGene_5488
chr1	StringTie	CDS	19732922	19733667	.	-	.	Parent=Cucumis_melo_newGene_5488.1
chr1	StringTie	CDS	19734055	19734700	.	-	.	Parent=Cucumis_melo_newGene_5488.1
chr1	StringTie	gene	19781782	19791495	.	+	.	ID=Cucumis_melo_newGene_5489
chr1	StringTie	mRNA	19781782	19791495	.	+	.	ID=Cucumis_melo_newGene_5489.1;Parent=Cucumis_melo_newGene_5489
chr1	StringTie	CDS	19781782	19781876	.	+	.	Parent=Cucumis_melo_newGene_5489.1
chr1	StringTie	CDS	19781953	19781996	.	+	.	Parent=Cucumis_melo_newGene_5489.1
chr1	StringTie	CDS	19791418	19791495	.	+	.	Parent=Cucumis_melo_newGene_5489.1
chr1	StringTie	gene	19788568	19793144	.	-	.	ID=Cucumis_melo_newGene_5490
chr1	StringTie	mRNA	19788568	19793144	.	-	.	ID=Cucumis_melo_newGene_5490.1;Parent=Cucumis_melo_newGene_5490
chr1	StringTie	CDS	19788568	19789199	.	-	.	Parent=Cucumis_melo_newGene_5490.1
chr1	StringTie	CDS	19790589	19790863	.	-	.	Parent=Cucumis_melo_newGene_5490.1
chr1	StringTie	CDS	19792716	19792818	.	-	.	Parent=Cucumis_melo_newGene_5490.1
chr1	StringTie	CDS	19792962	19793144	.	-	.	Parent=Cucumis_melo_newGene_5490.1
chr1	StringTie	gene	20530106	20532280	.	+	.	ID=Cucumis_melo_newGene_5495
chr1	StringTie	mRNA	20530106	20532280	.	+	.	ID=Cucumis_melo_newGene_5495.1;Parent=Cucumis_melo_newGene_5495
chr1	StringTie	CDS	20530106	20531376	.	+	.	Parent=Cucumis_melo_newGene_5495.1
chr1	StringTie	CDS	20531553	20532280	.	+	.	Parent=Cucumis_melo_newGene_5495.1
chr1	StringTie	gene	20608545	20616446	.	-	.	ID=Cucumis_melo_newGene_5496
chr1	StringTie	mRNA	20608545	20616446	.	-	.	ID=Cucumis_melo_newGene_5496.1;Parent=Cucumis_melo_newGene_5496
chr1	StringTie	CDS	20608545	20609637	.	-	.	Parent=Cucumis_melo_newGene_5496.1
chr1	StringTie	CDS	20610042	20610126	.	-	.	Parent=Cucumis_melo_newGene_5496.1
chr1	StringTie	CDS	20610254	20610627	.	-	.	Parent=Cucumis_melo_newGene_5496.1
chr1	StringTie	CDS	20611062	20611174	.	-	.	Parent=Cucumis_melo_newGene_5496.1
chr1	StringTie	CDS	20611284	20611467	.	-	.	Parent=Cucumis_melo_newGene_5496.1
chr1	StringTie	CDS	20611753	20613160	.	-	.	Parent=Cucumis_melo_newGene_5496.1
chr1	StringTie	CDS	20613274	20613394	.	-	.	Parent=Cucumis_melo_newGene_5496.1
chr1	StringTie	CDS	20613503	20613951	.	-	.	Parent=Cucumis_melo_newGene_5496.1
chr1	StringTie	CDS	20614203	20614307	.	-	.	Parent=Cucumis_melo_newGene_5496.1
chr1	StringTie	CDS	20614459	20614545	.	-	.	Parent=Cucumis_melo_newGene_5496.1
chr1	StringTie	CDS	20614662	20614711	.	-	.	Parent=Cucumis_melo_newGene_5496.1
chr1	StringTie	CDS	20614813	20614893	.	-	.	Parent=Cucumis_melo_newGene_5496.1
chr1	StringTie	CDS	20616085	20616446	.	-	.	Parent=Cucumis_melo_newGene_5496.1
chr1	StringTie	mRNA	20609192	20616422	.	-	.	ID=Cucumis_melo_newGene_5496.2;Parent=Cucumis_melo_newGene_5496
chr1	StringTie	CDS	20609192	20609637	.	-	.	Parent=Cucumis_melo_newGene_5496.2
chr1	StringTie	CDS	20610042	20610126	.	-	.	Parent=Cucumis_melo_newGene_5496.2
chr1	StringTie	CDS	20610254	20610369	.	-	.	Parent=Cucumis_melo_newGene_5496.2
chr1	StringTie	CDS	20610516	20610627	.	-	.	Parent=Cucumis_melo_newGene_5496.2
chr1	StringTie	CDS	20611062	20611174	.	-	.	Parent=Cucumis_melo_newGene_5496.2
chr1	StringTie	CDS	20611284	20611467	.	-	.	Parent=Cucumis_melo_newGene_5496.2
chr1	StringTie	CDS	20611753	20611864	.	-	.	Parent=Cucumis_melo_newGene_5496.2
chr1	StringTie	CDS	20611942	20612048	.	-	.	Parent=Cucumis_melo_newGene_5496.2
chr1	StringTie	CDS	20612855	20612962	.	-	.	Parent=Cucumis_melo_newGene_5496.2
chr1	StringTie	CDS	20613063	20613160	.	-	.	Parent=Cucumis_melo_newGene_5496.2
chr1	StringTie	CDS	20613274	20613394	.	-	.	Parent=Cucumis_melo_newGene_5496.2
chr1	StringTie	CDS	20613503	20613951	.	-	.	Parent=Cucumis_melo_newGene_5496.2
chr1	StringTie	CDS	20614203	20614307	.	-	.	Parent=Cucumis_melo_newGene_5496.2
chr1	StringTie	CDS	20614459	20614545	.	-	.	Parent=Cucumis_melo_newGene_5496.2
chr1	StringTie	CDS	20614662	20614711	.	-	.	Parent=Cucumis_melo_newGene_5496.2
chr1	StringTie	CDS	20614813	20614893	.	-	.	Parent=Cucumis_melo_newGene_5496.2
chr1	StringTie	CDS	20616085	20616422	.	-	.	Parent=Cucumis_melo_newGene_5496.2
chr1	StringTie	mRNA	20609691	20614321	.	-	.	ID=Cucumis_melo_newGene_5496.3;Parent=Cucumis_melo_newGene_5496
chr1	StringTie	CDS	20609691	20610627	.	-	.	Parent=Cucumis_melo_newGene_5496.3
chr1	StringTie	CDS	20611062	20611174	.	-	.	Parent=Cucumis_melo_newGene_5496.3
chr1	StringTie	CDS	20611284	20611467	.	-	.	Parent=Cucumis_melo_newGene_5496.3
chr1	StringTie	CDS	20611753	20612962	.	-	.	Parent=Cucumis_melo_newGene_5496.3
chr1	StringTie	CDS	20613063	20613160	.	-	.	Parent=Cucumis_melo_newGene_5496.3
chr1	StringTie	CDS	20613274	20613394	.	-	.	Parent=Cucumis_melo_newGene_5496.3
chr1	StringTie	CDS	20613503	20613951	.	-	.	Parent=Cucumis_melo_newGene_5496.3
chr1	StringTie	CDS	20614203	20614321	.	-	.	Parent=Cucumis_melo_newGene_5496.3
chr1	StringTie	mRNA	20609015	20614321	.	-	.	ID=Cucumis_melo_newGene_5496.4;Parent=Cucumis_melo_newGene_5496
chr1	StringTie	CDS	20609015	20610126	.	-	.	Parent=Cucumis_melo_newGene_5496.4
chr1	StringTie	CDS	20610254	20610627	.	-	.	Parent=Cucumis_melo_newGene_5496.4
chr1	StringTie	CDS	20611062	20611174	.	-	.	Parent=Cucumis_melo_newGene_5496.4
chr1	StringTie	CDS	20611284	20611467	.	-	.	Parent=Cucumis_melo_newGene_5496.4
chr1	StringTie	CDS	20611753	20612962	.	-	.	Parent=Cucumis_melo_newGene_5496.4
chr1	StringTie	CDS	20613063	20613160	.	-	.	Parent=Cucumis_melo_newGene_5496.4
chr1	StringTie	CDS	20613274	20613394	.	-	.	Parent=Cucumis_melo_newGene_5496.4
chr1	StringTie	CDS	20613503	20613951	.	-	.	Parent=Cucumis_melo_newGene_5496.4
chr1	StringTie	CDS	20614203	20614321	.	-	.	Parent=Cucumis_melo_newGene_5496.4
chr1	StringTie	mRNA	20609170	20614319	.	-	.	ID=Cucumis_melo_newGene_5496.5;Parent=Cucumis_melo_newGene_5496
chr1	StringTie	CDS	20609170	20609637	.	-	.	Parent=Cucumis_melo_newGene_5496.5
chr1	StringTie	CDS	20610042	20610627	.	-	.	Parent=Cucumis_melo_newGene_5496.5
chr1	StringTie	CDS	20611062	20611174	.	-	.	Parent=Cucumis_melo_newGene_5496.5
chr1	StringTie	CDS	20611284	20613160	.	-	.	Parent=Cucumis_melo_newGene_5496.5
chr1	StringTie	CDS	20613274	20613394	.	-	.	Parent=Cucumis_melo_newGene_5496.5
chr1	StringTie	CDS	20613503	20613569	.	-	.	Parent=Cucumis_melo_newGene_5496.5
chr1	StringTie	CDS	20613696	20613951	.	-	.	Parent=Cucumis_melo_newGene_5496.5
chr1	StringTie	CDS	20614203	20614319	.	-	.	Parent=Cucumis_melo_newGene_5496.5
chr1	StringTie	mRNA	20609180	20615573	.	-	.	ID=Cucumis_melo_newGene_5496.6;Parent=Cucumis_melo_newGene_5496
chr1	StringTie	CDS	20609180	20610126	.	-	.	Parent=Cucumis_melo_newGene_5496.6
chr1	StringTie	CDS	20610254	20610369	.	-	.	Parent=Cucumis_melo_newGene_5496.6
chr1	StringTie	CDS	20610516	20610627	.	-	.	Parent=Cucumis_melo_newGene_5496.6
chr1	StringTie	CDS	20611062	20611174	.	-	.	Parent=Cucumis_melo_newGene_5496.6
chr1	StringTie	CDS	20611284	20611467	.	-	.	Parent=Cucumis_melo_newGene_5496.6
chr1	StringTie	CDS	20611753	20611864	.	-	.	Parent=Cucumis_melo_newGene_5496.6
chr1	StringTie	CDS	20611942	20612962	.	-	.	Parent=Cucumis_melo_newGene_5496.6
chr1	StringTie	CDS	20613063	20613160	.	-	.	Parent=Cucumis_melo_newGene_5496.6
chr1	StringTie	CDS	20613274	20613394	.	-	.	Parent=Cucumis_melo_newGene_5496.6
chr1	StringTie	CDS	20613503	20613569	.	-	.	Parent=Cucumis_melo_newGene_5496.6
chr1	StringTie	CDS	20613696	20613951	.	-	.	Parent=Cucumis_melo_newGene_5496.6
chr1	StringTie	CDS	20614203	20614307	.	-	.	Parent=Cucumis_melo_newGene_5496.6
chr1	StringTie	CDS	20614459	20614545	.	-	.	Parent=Cucumis_melo_newGene_5496.6
chr1	StringTie	CDS	20614662	20614711	.	-	.	Parent=Cucumis_melo_newGene_5496.6
chr1	StringTie	CDS	20614813	20614893	.	-	.	Parent=Cucumis_melo_newGene_5496.6
chr1	StringTie	CDS	20615493	20615573	.	-	.	Parent=Cucumis_melo_newGene_5496.6
chr1	StringTie	mRNA	20609180	20614565	.	-	.	ID=Cucumis_melo_newGene_5496.7;Parent=Cucumis_melo_newGene_5496
chr1	StringTie	CDS	20609180	20610126	.	-	.	Parent=Cucumis_melo_newGene_5496.7
chr1	StringTie	CDS	20610254	20610369	.	-	.	Parent=Cucumis_melo_newGene_5496.7
chr1	StringTie	CDS	20610516	20610627	.	-	.	Parent=Cucumis_melo_newGene_5496.7
chr1	StringTie	CDS	20611062	20611174	.	-	.	Parent=Cucumis_melo_newGene_5496.7
chr1	StringTie	CDS	20611284	20611864	.	-	.	Parent=Cucumis_melo_newGene_5496.7
chr1	StringTie	CDS	20611942	20612962	.	-	.	Parent=Cucumis_melo_newGene_5496.7
chr1	StringTie	CDS	20613063	20613160	.	-	.	Parent=Cucumis_melo_newGene_5496.7
chr1	StringTie	CDS	20613274	20613394	.	-	.	Parent=Cucumis_melo_newGene_5496.7
chr1	StringTie	CDS	20613503	20613951	.	-	.	Parent=Cucumis_melo_newGene_5496.7
chr1	StringTie	CDS	20614203	20614307	.	-	.	Parent=Cucumis_melo_newGene_5496.7
chr1	StringTie	CDS	20614459	20614565	.	-	.	Parent=Cucumis_melo_newGene_5496.7
chr1	StringTie	gene	20729275	20730494	.	-	.	ID=Cucumis_melo_newGene_5497
chr1	StringTie	mRNA	20729275	20730494	.	-	.	ID=Cucumis_melo_newGene_5497.1;Parent=Cucumis_melo_newGene_5497
chr1	StringTie	CDS	20729275	20729544	.	-	.	Parent=Cucumis_melo_newGene_5497.1
chr1	StringTie	CDS	20730310	20730494	.	-	.	Parent=Cucumis_melo_newGene_5497.1
chr1	StringTie	gene	21031745	21039330	.	+	.	ID=Cucumis_melo_newGene_5504
chr1	StringTie	mRNA	21031745	21039187	.	+	.	ID=Cucumis_melo_newGene_5504.1;Parent=Cucumis_melo_newGene_5504
chr1	StringTie	CDS	21031745	21032826	.	+	.	Parent=Cucumis_melo_newGene_5504.1
chr1	StringTie	CDS	21033188	21033322	.	+	.	Parent=Cucumis_melo_newGene_5504.1
chr1	StringTie	CDS	21034083	21037588	.	+	.	Parent=Cucumis_melo_newGene_5504.1
chr1	StringTie	CDS	21037673	21037746	.	+	.	Parent=Cucumis_melo_newGene_5504.1
chr1	StringTie	CDS	21038506	21038649	.	+	.	Parent=Cucumis_melo_newGene_5504.1
chr1	StringTie	CDS	21038758	21039187	.	+	.	Parent=Cucumis_melo_newGene_5504.1
chr1	StringTie	mRNA	21031800	21039135	.	+	.	ID=Cucumis_melo_newGene_5504.10;Parent=Cucumis_melo_newGene_5504
chr1	StringTie	CDS	21031800	21031938	.	+	.	Parent=Cucumis_melo_newGene_5504.10
chr1	StringTie	CDS	21032779	21032826	.	+	.	Parent=Cucumis_melo_newGene_5504.10
chr1	StringTie	CDS	21033188	21033322	.	+	.	Parent=Cucumis_melo_newGene_5504.10
chr1	StringTie	CDS	21034083	21037588	.	+	.	Parent=Cucumis_melo_newGene_5504.10
chr1	StringTie	CDS	21037673	21037746	.	+	.	Parent=Cucumis_melo_newGene_5504.10
chr1	StringTie	CDS	21038758	21039135	.	+	.	Parent=Cucumis_melo_newGene_5504.10
chr1	StringTie	mRNA	21031800	21039135	.	+	.	ID=Cucumis_melo_newGene_5504.11;Parent=Cucumis_melo_newGene_5504
chr1	StringTie	CDS	21031800	21032101	.	+	.	Parent=Cucumis_melo_newGene_5504.11
chr1	StringTie	CDS	21032711	21032826	.	+	.	Parent=Cucumis_melo_newGene_5504.11
chr1	StringTie	CDS	21033188	21033322	.	+	.	Parent=Cucumis_melo_newGene_5504.11
chr1	StringTie	CDS	21034083	21034336	.	+	.	Parent=Cucumis_melo_newGene_5504.11
chr1	StringTie	CDS	21036803	21037588	.	+	.	Parent=Cucumis_melo_newGene_5504.11
chr1	StringTie	CDS	21037673	21037746	.	+	.	Parent=Cucumis_melo_newGene_5504.11
chr1	StringTie	CDS	21038506	21038649	.	+	.	Parent=Cucumis_melo_newGene_5504.11
chr1	StringTie	CDS	21038758	21039135	.	+	.	Parent=Cucumis_melo_newGene_5504.11
chr1	StringTie	mRNA	21031745	21039135	.	+	.	ID=Cucumis_melo_newGene_5504.12;Parent=Cucumis_melo_newGene_5504
chr1	StringTie	CDS	21031745	21032101	.	+	.	Parent=Cucumis_melo_newGene_5504.12
chr1	StringTie	CDS	21032779	21032826	.	+	.	Parent=Cucumis_melo_newGene_5504.12
chr1	StringTie	CDS	21033188	21033322	.	+	.	Parent=Cucumis_melo_newGene_5504.12
chr1	StringTie	CDS	21034083	21036877	.	+	.	Parent=Cucumis_melo_newGene_5504.12
chr1	StringTie	CDS	21037477	21037588	.	+	.	Parent=Cucumis_melo_newGene_5504.12
chr1	StringTie	CDS	21037673	21037746	.	+	.	Parent=Cucumis_melo_newGene_5504.12
chr1	StringTie	CDS	21038506	21038649	.	+	.	Parent=Cucumis_melo_newGene_5504.12
chr1	StringTie	CDS	21038758	21039135	.	+	.	Parent=Cucumis_melo_newGene_5504.12
chr1	StringTie	mRNA	21031800	21038037	.	+	.	ID=Cucumis_melo_newGene_5504.13;Parent=Cucumis_melo_newGene_5504
chr1	StringTie	CDS	21031800	21031938	.	+	.	Parent=Cucumis_melo_newGene_5504.13
chr1	StringTie	CDS	21032067	21032101	.	+	.	Parent=Cucumis_melo_newGene_5504.13
chr1	StringTie	CDS	21032711	21032826	.	+	.	Parent=Cucumis_melo_newGene_5504.13
chr1	StringTie	CDS	21033188	21033322	.	+	.	Parent=Cucumis_melo_newGene_5504.13
chr1	StringTie	CDS	21034083	21037588	.	+	.	Parent=Cucumis_melo_newGene_5504.13
chr1	StringTie	CDS	21037673	21038037	.	+	.	Parent=Cucumis_melo_newGene_5504.13
chr1	StringTie	mRNA	21031808	21039135	.	+	.	ID=Cucumis_melo_newGene_5504.14;Parent=Cucumis_melo_newGene_5504
chr1	StringTie	CDS	21031808	21032826	.	+	.	Parent=Cucumis_melo_newGene_5504.14
chr1	StringTie	CDS	21033188	21033322	.	+	.	Parent=Cucumis_melo_newGene_5504.14
chr1	StringTie	CDS	21034083	21036877	.	+	.	Parent=Cucumis_melo_newGene_5504.14
chr1	StringTie	CDS	21036990	21037588	.	+	.	Parent=Cucumis_melo_newGene_5504.14
chr1	StringTie	CDS	21037673	21037746	.	+	.	Parent=Cucumis_melo_newGene_5504.14
chr1	StringTie	CDS	21038506	21038649	.	+	.	Parent=Cucumis_melo_newGene_5504.14
chr1	StringTie	CDS	21038758	21039135	.	+	.	Parent=Cucumis_melo_newGene_5504.14
chr1	StringTie	mRNA	21031824	21039187	.	+	.	ID=Cucumis_melo_newGene_5504.15;Parent=Cucumis_melo_newGene_5504
chr1	StringTie	CDS	21031824	21032101	.	+	.	Parent=Cucumis_melo_newGene_5504.15
chr1	StringTie	CDS	21032711	21032826	.	+	.	Parent=Cucumis_melo_newGene_5504.15
chr1	StringTie	CDS	21033188	21033322	.	+	.	Parent=Cucumis_melo_newGene_5504.15
chr1	StringTie	CDS	21033537	21037588	.	+	.	Parent=Cucumis_melo_newGene_5504.15
chr1	StringTie	CDS	21037673	21037746	.	+	.	Parent=Cucumis_melo_newGene_5504.15
chr1	StringTie	CDS	21038758	21039187	.	+	.	Parent=Cucumis_melo_newGene_5504.15
chr1	StringTie	mRNA	21031834	21039254	.	+	.	ID=Cucumis_melo_newGene_5504.16;Parent=Cucumis_melo_newGene_5504
chr1	StringTie	CDS	21031834	21032101	.	+	.	Parent=Cucumis_melo_newGene_5504.16
chr1	StringTie	CDS	21032711	21032826	.	+	.	Parent=Cucumis_melo_newGene_5504.16
chr1	StringTie	CDS	21033188	21033322	.	+	.	Parent=Cucumis_melo_newGene_5504.16
chr1	StringTie	CDS	21033537	21037588	.	+	.	Parent=Cucumis_melo_newGene_5504.16
chr1	StringTie	CDS	21037673	21037746	.	+	.	Parent=Cucumis_melo_newGene_5504.16
chr1	StringTie	CDS	21038506	21038649	.	+	.	Parent=Cucumis_melo_newGene_5504.16
chr1	StringTie	CDS	21038758	21039254	.	+	.	Parent=Cucumis_melo_newGene_5504.16
chr1	StringTie	mRNA	21031837	21039094	.	+	.	ID=Cucumis_melo_newGene_5504.17;Parent=Cucumis_melo_newGene_5504
chr1	StringTie	CDS	21031837	21031938	.	+	.	Parent=Cucumis_melo_newGene_5504.17
chr1	StringTie	CDS	21032711	21032826	.	+	.	Parent=Cucumis_melo_newGene_5504.17
chr1	StringTie	CDS	21033188	21033322	.	+	.	Parent=Cucumis_melo_newGene_5504.17
chr1	StringTie	CDS	21034083	21037588	.	+	.	Parent=Cucumis_melo_newGene_5504.17
chr1	StringTie	CDS	21037673	21037746	.	+	.	Parent=Cucumis_melo_newGene_5504.17
chr1	StringTie	CDS	21038758	21039094	.	+	.	Parent=Cucumis_melo_newGene_5504.17
chr1	StringTie	mRNA	21031837	21038375	.	+	.	ID=Cucumis_melo_newGene_5504.18;Parent=Cucumis_melo_newGene_5504
chr1	StringTie	CDS	21031837	21031938	.	+	.	Parent=Cucumis_melo_newGene_5504.18
chr1	StringTie	CDS	21032711	21032826	.	+	.	Parent=Cucumis_melo_newGene_5504.18
chr1	StringTie	CDS	21033188	21033322	.	+	.	Parent=Cucumis_melo_newGene_5504.18
chr1	StringTie	CDS	21034083	21036877	.	+	.	Parent=Cucumis_melo_newGene_5504.18
chr1	StringTie	CDS	21037477	21037588	.	+	.	Parent=Cucumis_melo_newGene_5504.18
chr1	StringTie	CDS	21037673	21038375	.	+	.	Parent=Cucumis_melo_newGene_5504.18
chr1	StringTie	mRNA	21031750	21039330	.	+	.	ID=Cucumis_melo_newGene_5504.19;Parent=Cucumis_melo_newGene_5504
[truncated: 14,384 more rows]
