# Supplementary material for: Transcriptomic Analysis of Fusarium oxysporum Stress-Induced Pathosystem and Screening of Fom-2 Interaction Factors in Contrasted Melon Plants
Source: Front Plant Sci. 2022 Jul 22;13:961586. doi: 10.3389/fpls.2022.961586 (PMC9354789; doi:10.3389/fpls.2022.961586)
Supplement: Supplementary file 1 [file Data_Sheet_1.ZIP › Supplementary material/SUPPLEMENTARY TABLE S1-S10/Supplementary Table S5.xls]

## Sheet: Table S5
Table S5 New genes sequence files
>Cucumis_melo_newGene_1011	Cucumis_melo_newGene_1011.1
CATTATGTCATATCGACGATCAAATTTTATGGAGACGGATGATATGTTCCTCCAGTTTGAGGACGATTTAGATAATAACATCGCGGGAGGGTCATCATCTGTGGGCGACAATACGGAGTCTTCTTCTCAACAAGCGACTCCGACTCCTAGGAGACGTGCGCAGGCTCGACTCTTGGAGTTAGAGCGCCACGTTGCAATAAATGGGCGCATTCCGATGACGATCGCCCCTGGAGCGGAGAAGCCAATTTCTCCA
>Cucumis_melo_newGene_1021	Cucumis_melo_newGene_1021.4
NNNNAGTTCAATTAACTTTGTAGGGTGATAATGTTCCAGCTCCGTTCATGACATTCGAGGCTACTGGCTTCCCTCCGGAGATACTGAGAGAGGTGCGATATCTGCTCCGGAGGAGGAGCATATGTCGTACGCTGCACTGCTATTGCTACACTTGCACATGCAACAATCCCTTGATTTTTGGAGGATGCAAAATGGATGGTTGGAGCCTTTCTAGGGCATCTTTTAGTTGAGTGTTGGGCCTTTGACCAAATCACA
>Cucumis_melo_newGene_1028	Cucumis_melo_newGene_1028.2
CGCTCTGCTCCGATACTTTGCTCTGCTCTAATGTCGTTCGAAGATACTCCGACCATTCGTCTCTTGTCGTTCGTCGATCCTCTAGTGCATTTCGTCGCTCCTTCTTTTCAAACCATTCAATCAACTTTGAGCGTTTTCTCTTATTTCGCATATGCGGAGGCCGTCTACCTAATTGTAAATCAGTCAGCTTGGAAGACAAGCGAAGACTATCTACATATGATTGTTTTACCTCCGAAAGTAGTCAAAAGAGTTGGT
>Cucumis_melo_newGene_1073	Cucumis_melo_newGene_1073.1
ATAGGGAGTCTTGGACATCACCACCACAGAGGTCGCAGACTACTTAATTGGAGGTGTCATGGCTTGTGACAGTACCCGCTTTGATGCCATTATAGAGAAGAGGATCCCATTAGTTCTAAGTGTAGGAGCAGTGGATATGGTGAACTTTGGATCCAAAGATACAATACCCTCAAATTTTCACGGAAGGAATATATATGAACATAATAAATAGGTTTCTCTAATGCGAACTACGGTGGAGGAAT
>Cucumis_melo_newGene_1093	Cucumis_melo_newGene_1093.1
GGCAATAAGAGAAGATTATAAGACTCAAAGGGTGTGTGGAATTGGCAATTACACCAACAGAGAGCTACAAACAAAAAATTATTCCCCAAATATAATAAATAAAATGACTCACTCACATTGTTGAGCTGTTCCTTTCTGATGAAATGAAATAGTTAAGTCTGCCAAATCACAGTTACCAATTTTTTTTTTCCCTATAAAAAGTTTCTGATTACTTTCCAACTTCTCAAGGACTATAGTAACATTTAGCCACAAAAG
>Cucumis_melo_newGene_1148	Cucumis_melo_newGene_1148.1
CATTTGGATGCACTTTTTCTTTTCATTCGCTTGAAGATTAAGGCAGCCGGGATACCTTCTTCTCAGAACTTCACAACTGCAGACACAATCTTTATGTTTCGAAGTGGCCCCTATACAAAGAATGTATTAAAGAGAATCGCCCGTTTGACTGGGACGAAGAGTATAGGTTGGTTGACTATGTTGTCGGGTCAAAAGAGGACTTCCAAGATCCTTGGGCAAGTGTTGATTACGTTTACTCTCCATTCAATGTCCATG
>Cucumis_melo_newGene_1179	Cucumis_melo_newGene_1179.1
AAAAAAAAAAAAAAAAAACTGATTGAAGAAAAATGAATTTTTGGTTAAAAATAGGTAACTGGAAAAGCTTTGATGTTGGATGAGATAATCAACTATGTGCAGTCATTACAACACCAAGTAGAGTTTCTTTCCATGAAGTTGGCTTCTGTGAATACAACCAGGGTGGATTACAACGTCGATTCTCTTATCTCTTCTAAACAAGTAACTTTTTCTCCCACTTTTTCTTCTCTCTCTCCCTCTCTCACACTAAATTAA
>Cucumis_melo_newGene_12	Cucumis_melo_newGene_12.2
TCTTGTTCATGAAAGAATTATTTTATTTAAATTTCTTTTGCTATTCTTCATGGGTCCATTGATGCATGCAGGTCGACTATGAGCGACGTACGCTTATTGCTCCAAATCATACTTGTACGCATATGTTGAATTTTGCTCTTAGGGAAATTCTTGGAAACCACGTTGACCAGAAGGGTTCAATCGTTCTTCCTGAAAAACTGCGATTTGATTTTTCTCATCGTTCGATTTATTGTTAACTGTTAATTACTTTGTCTG
>Cucumis_melo_newGene_1241	Cucumis_melo_newGene_1241.1
CTCGATTCTATCAGACAAATACTTCAAAATTGGTTTTATGATCGCCGAGAAAAGTTGCATGTTGTATGAGAACTGTTTTAACTAGTTGGGCTGAGGGAGAATTACGAATTCAACATCAAAACTCAAGAAGCTTCACAGTTAATGTTATTAATGATGTTGAATTTCAAGTGATTGATGGAAGAAAACAATTTATTGTACGGTTAGATTGCAAATCATGTACCTGTCGCGTTTAGGATCTTGATGAAATTCCA
>Cucumis_melo_newGene_1298	Cucumis_melo_newGene_1298.1
GGAAGAAGTACTCCAACTAGGGTCCTCGTGAAACGTCGCTTCACACCGATCCTCCTCGCCGATATCTGGCCACAAGCCAACCAGATCGGAGCTTGTGAGATAAACGCAGACGGCGACGGTGGTGGCGAGGGCTGGACATGAACATGGTTGAAGAAAAGGACTCCCGACGGTGGTGGCAAGCATAACAGTGTTTGAAGAACGTGAGGAGTGACGAC
>Cucumis_melo_newGene_1515	Cucumis_melo_newGene_1515.2
TTTTAAGCAGAGTCGAAAGATACAGGTACAGAAAAGCGTTGTTCGTCGGCTTCACGCCATCTTTCGATCTAAGGTAGCAGGTAGTCCGGGAGGGGGTGTGACACTCCACTTCGGGTCATGGTGAGTCTTTGGTAAGGATCATTTTGGTAATTTACCCAATGTTGCTATAACCGTTTCGAGTTTGAATATTGGAGTAAGACTAGGTCCTATCTTTCGTTCCTTGAAGGTGATAGGGGTTTGACGCTCAAGTTCACG
>Cucumis_melo_newGene_1534	Cucumis_melo_newGene_1534.1
GCTTGATTTCAATGATCAAGCAATGAACAGATTTGTTGAGCATCAGATGCTCACGACCTTTAAAGAGTTCCGGGCCGACTGTCATAGACATTTCAAAAAGTATAGCGACCCGGAGGAGGCTCGTGCCAACCCACCAAACGCATTGGTTGGACGTGATGAGGATTGGCACTTCCTCTGCGACCATTATATCAGCCGTGCATTCCAGGAGCAATCACGGACAAACAAGGCTGCTAGACAGAAGTAGCCTTACAATCA
>Cucumis_melo_newGene_1578	Cucumis_melo_newGene_1578.1
CTCCTCCTCCCTTCTTCCATCAATTATTTAACCTCTCCACCCTGTCGCCACCGCTGCACCTCCCCCAAAGCCATGGCTGCTAGTTTGAGCTTTGTTATGGGTATCATTGGGAATGTGATTTCTATTCTGGTTTTTGCTTCTCCCATGAAAACATTTATAGGAATAGTGAAGAAGAAATCAACAGAGAATTACAAAGGGATACCATATGTGACAACATTACTAAGCACAAGCTTATGGACATTTTATGGGATCTTG
>Cucumis_melo_newGene_1585	Cucumis_melo_newGene_1585.1
ATGAGGATCAATGTCAGACACGGTAATAGGAGTAGGTTCAACAAATTCAAAGGTGCTGTTAGACTCTTCACTCACATTCTCCCCCTGAAGATGGCTAACGGGAAAGTAGGGTCGGTTTTCACAGAAAGTAACGTCCATAGTGACAAAATATTTCCTAGACGGCGGGTGAAAACATTTATAACCGCGTTGGTGAAGGGGATACCCAACAAACACACAGGCCTGAGCCCGAGGGGTAAATTTGGTCTGATTAGGGCC
>Cucumis_melo_newGene_1598	Cucumis_melo_newGene_1598.1
NCTTATGAAGTACTCTCAACTGCAAATGAGCACCTGGCCACAAGAAACAGTAAGGGGTTAATCCCTAGGATATTGAGATGGAATTGTACACAAGCTCCATCTTACAAAATGCTGCAGAATAACATATTCGACAACAAAAATACTGTTGTTCAACCTAAACTCAAGATGTCAACCCAAGAGAAGGCTTTCATGGAGAGTCGAATTCGAGGGGATGATAACATGCAAACGGAGGACGATGAATCCATTGGAGCAACG
>Cucumis_melo_newGene_1603	Cucumis_melo_newGene_1603.1
CTTGTAGGCTTGTCTGCACAATGCGCCCACATGTGCAAAAAGTAGAAAAGGTTGTGGGGATTGGCTTTCAACCCGGACTTGATTCGTCGAAGATTGTCAGTGCCTCTCAGGCTGGTGATATTCAATTTCTGGATATCAGAAATCTAACCATCGATGCTCACAGAGGTTCACTTACAGCATTAGCCGTTCATAGACATGCTCCTATCTTAGCTAGCGGTTCAGCCAAACAGTTAATTAAGGTCTTCAGCCTAGATG
>Cucumis_melo_newGene_1607	Cucumis_melo_newGene_1607.1
TTTTATAACATTCATTAGATCACTCTTTAAATCATTCAATTACAAAGGAAAGGCTACTTCAATTCATTGTCAGTAAACTATTTTTTTCCTTTAGTAACAATTGCTCACATCATATTGTCATTTCTCTATGTATTGTCTATAGACCAGGGTGAATTCTAGTTCTCTTCTAAGATTAAATAATTACCAGCTAATCATTTAGGAAATATTTCAGTTAAATGGCTCTTGGGTTGTCAACTGTACTATTTTTTATCTGTT
>Cucumis_melo_newGene_1617	Cucumis_melo_newGene_1617.1
AAAACCAAGACCCTCTTTCAATGCCCTCTCTTTTCTTCCTTTATATACAAATCCCCATTTTCCCCCTTTTCTAACACTCCTCCACTTCCCCCCCTCTCCTTCTTCTTTTCCTTCTCTCTTTCTCTCCAATGGCTCCCACCGCTAAGACCGTCTGCGTAATGGACGCTTCCTCCCGCGTTGGCTCCCCGCTCGTTGCTGCGCTCTTGCACAGAGGTTACACCGTTCACGCTTCCGTTCAGAATCACGATGATTTGC
>Cucumis_melo_newGene_1618	Cucumis_melo_newGene_1618.1
NNNNTTGTTCAACCTAAACTGAAGATGTCAACCCAAGAGAAGGCTTTCATGGAGAGTCGAATTCGAGGGGATGATAACATGCAAATGGAGGACGATGAATCCATTGGAGCAATGAACAACAAATCATTGGAGCAATCAGACTCATCTCCACAAAGAGAACAACTGTCACCCCAAAAACAACAAAGTCAAACAGTGGCTGACGAGTCTGAAATGCATCCAATCACCAAGAAGAAACATTTCAGATCAAAGAAGTCC
>Cucumis_melo_newGene_1623	Cucumis_melo_newGene_1623.1
GACGAGTCTGAAATGCATCCAATCACCAAGAAGAAACATTTCAGATCAAAGAAGTTCAATGACAAAGAAGAACAAAGTCATTCAAAATCCTACAAGAAACTGAAGAAGGAAATAAAAGAAGTTCGTAAGGATTTATCCACACTGACTTCTATAGTCTGTAGGATGGATGACACAATCACAAAGCAGTCATTGGAGCTGTATGAAATGAAGCAGATGCTGAAGAGATTGGTCTAGAATCAAACTGAAAATCAAGGG
>Cucumis_melo_newGene_1629	Cucumis_melo_newGene_1629.1
GTAAATGTTGTTGTACTAGGTGTACCCTACACAACGTAGATTCGTCATGTTAGTTAAAATGCTTCGATATACTTGATATGCCTTGCTAGATTTCAATGATGAACATGCTGAGTATTTAAGGAAGCTATTCATACTACAACGCATTTACATTTACGACTTGTATAAACAGATTTATATGTGTAAAGTTTTCACGTGCTCTTATCTTTAAATTCATAGTTTTAAACTGAGTCACTCACTGAGCTTCATAGCTCACCC
>Cucumis_melo_newGene_1658	Cucumis_melo_newGene_1658.1
CGCACACATGTAAAAAATCTTAAGAATAGTGTTGGTGAATGAGAATCTTTTCTTGAGAAGGAAAGTAGAGAGAAATAATAACAAAATTAAGAATATTAATGTTAACAGTATTTGTAAAATGTGATGGGCAGAATTATACACCAAAGCCAGGAACCTTCATCCCTTTTGGACTTGGAAGTAGGTTTTGTCCTGGAAGTGATCTTTCAAGGCTTGAGATTTCTATTCTACTCCATCATTTCATCCTCAATTACAAAA
>Cucumis_melo_newGene_1684	Cucumis_melo_newGene_1684.1
AAAAAAACAGGTTGAGATTCAAAAAAATGATGAAGCAGTTATTTTGGTTGAAAAAGAACCAGTAACTGTGCCTGATAAAGATGAACAAGAAAAACCAATAAAGAGAAGAAAGCTATGTAAAATAGAAAATAAAAAGGTGCAAGATGAAGATGAACAAGGTAATCCACCCACAACATCTACTAAGATCATATTAGAATCTACAATACCTGTCCCAGATGTGGAAATCAGAGAAGTAGATAGATATAATCCGATGTG
>Cucumis_melo_newGene_1722	Cucumis_melo_newGene_1722.1
CAGGTTTTGATTGCACACTGGTTTTTTTTCTTTTCTTTTCTTTTCTTCGTTTTAGTAGTTGTAGCTCACAAACGCAGAGACATGGCTTCCTTCCTCTTCTCCAACACTAATTTTGAAGCTCTAAACAATTATGAACAAATTGAACTTCTCATTGTTACCATCTCTAGTGATTACTATGATATAGCCTTAGATATTCTTATGAAGAAACCTGAATTAGCAATGGCACGGCTGTGTCTGGAACAAGGCTGTAAAGGT
>Cucumis_melo_newGene_1756	Cucumis_melo_newGene_1756.1
TTTGGATGAGGATGCAAAGATGGTCGTCGTGAACAGTACATTCCCATATAACCAGATCCATCTTTCATCGAATCAAAGTTGAAGAAACTTGATTTGAAACTGTACCGACAAAATATGGCGGACGGAGATGGCAGCGTCAAAAGCCTCGATCTCCTGCCTTCTGCTGTCCTTGCTACAATCATGACTAAACTCGATTTGCCTTCCATCTGCTCCCTTGCCTCCACATGCAGGATCTTCCATTCTTGTGCTTCCCAA
>Cucumis_melo_newGene_1826	Cucumis_melo_newGene_1826.1
NNNGCATAGATATCAAACAATTGATGAAGGTTATTGAGAAGGAAAAGTCAGCAGATCATAATATGTTGGAATCAAAGCAATGGGAGACTTCATCTTCTTCTAAGGATGGGGTTCTACGGCTGGGAGATGGTTCTAAGTTGTTTCCAAATCTTAAAAGTTTGAAGCTATATGGTTTTGTTGATTATAACTCAACCCATTTACCAATGGAAATGTTGCAAATCTTATTCCAACTTGAAGTCTTTGAATTGGAAGGAG
>Cucumis_melo_newGene_1843	Cucumis_melo_newGene_1843.1
TTGTCAAATTGTCAAATTGTTCTTTCATGCAAGTGGTGGGAAAGATCCATGCCAAATTAACAGTAATCCTTATATGATAGGTTTTGGTATTGTAGAGATAATATTTTCCCAAATTAAAGACTTCGATCAACTTTGGTGGTTCTCCATTGTTGCTTCTGTTATGTCTTTTACTTACTCAACTATTGGACTTGGCCTTGGAGTTGCTCAAATTACTGCAAATGGAAAAATTGGAGGGAGCTTGACTGGAATTATCAT
>Cucumis_melo_newGene_1880	Cucumis_melo_newGene_1880.1
NNNNNACTGGATGTAAACTATCCACCTGAATTTTTATCGGTTTTCTCAGAAAGTGACAGATTGTCAACTTCGTCACAGAGTATGGAAGAAGTAGAGGCTGAAATGAGGAGGCTGAAGTTGGAACTAAAGCAAACCATGGAAATGTATAGCACAGCCTGCAAGGAAGCACTAACAGCCAAACAAAAGGTGAAAGAAATTGTATTTTGTATGGAAATAGTTAAGAAGTTTAAAACAAACTCTTCACATATGCTGCAG
>Cucumis_melo_newGene_1907	Cucumis_melo_newGene_1907.1
ATCCTCCTCCTTTTACTTGATTTTCTTACTGAATGAATAAAAAATTTGCATATTAATATTGTACAAAGAGGTGTTGTTTGACCCTTAATTGAGCTGCTTTAGTCACCTGATGTACAACTTCGAGAAATGTCAGCTTTTGCATTGGGGAGGTTTGGCATAGAAGGCGAGGGATGGATGGTTGGGTGTCTCTCAGAGGTGTGCTACTGAGTATAACAGGTATTTCTGCTATCATCTGAACTGCATTAAGAACTTGTT
>Cucumis_melo_newGene_196	Cucumis_melo_newGene_196.1
AATTTCTTGTACAATTCAGTACCTGTTTTAGCCACTAATTGTTCATCTCCTGTGGGCAATTTCGTAATTAGATCATCATATTCATCGGCCTCTTCTTCAAATGGGAATAATCATAATCATCATCATCATCACATGATCATGGCCGCCGGTCACTCCAATAATTATTTTCCACCCTCCGATCAACTACAACTTCCTGTCAAAGTGGAGCCTCCCACTACCACTGCTACTGCTTCTTCTTCACAATCTCATCATATT
>Cucumis_melo_newGene_1968	Cucumis_melo_newGene_1968.1
GTTAACAAGTGCCTCGAACTATATTTACGATGTTTGTGTCAAGAGCGACCCAAAACATGGAGTGAAAAGCTAGCGTGGACCGAATATTGGTATAACACCAACTATCACGCATCGATCAAAACGACCCCCTACGCGGTGGTTTATGGACAGCCCCCACCCCCCATTTGTTCCTACGGTCAGGTGAGCACAACACTGAATGATTCGGTCGAATACCAGTTACAGAACAGGGATGAAACACTAGCAGTTTTGAAGCAA
>Cucumis_melo_newGene_1981	Cucumis_melo_newGene_1981.1
GGAAAATGCAGAATTGGAAACTGAGTTTAGGTTTCAGTCTAGGAAAACCGATGAATCAGGTAGCAAATTAGATGGAGATCAATCGAGTGTGTATGTTGATGATGGAGAGAAGAATAAGATGGAGTCTGAAGCTACTCTCAAAGGAGAAACCAGAAATGGTTCTTGATGATCTATTAAAATCTAGTTACTGCAAAGAAGCACCACATGCTAATTTGGATGTGAAATACTTCTCTGAAATGAAAAGTAAATAAAGCT
>Cucumis_melo_newGene_1991	Cucumis_melo_newGene_1991.1
CTCTCTCTCTCTCTCTCTCTCATTTCTTGTATTCTAACTTTATTTGTTTTAATGTGTTATTAAAACCTCAACATTCTATATTTTGGGGCTTTTTTCTCTCTACTATCTTCAGGTGGGTGCCCATTACTTCGAAGAGGGAAATGTTCAATTAGATGCGAAGCATGAATGTAACGATTCAACTATCCTACAGGTCATTACACTTTGTATAGAGCATTGGACATCCCAATAGGCAGTGCAGCAATGATCATGTGAAAT
>Cucumis_melo_newGene_2013	Cucumis_melo_newGene_2013.2
TTTTCTTATAGATAGTTTATGCTTCCAATGGGCATTCATATAGCTTCACCTTTTTTCTGTAACCATCTTTTTACGACTTTTTATGAGTTCTCAAGAAAGAAGAGATGGAAAGAAACTCTAAAGAAGGCAAATTACGGAAAATCATCAGCACTGGTCAAGTTATGGGTCCTGACTTGAAAAGCTTTATCCGACAGGTCCCAACTGGTTCAGAAGGT
>Cucumis_melo_newGene_2171	Cucumis_melo_newGene_2171.2
CTGGCATCTCCTCCCAGCGCCCTCTCAGCAGTCTCCCACCAGGCAGTCCCCCTATCCTCCAAACAGAAAGCTGCACACTGCACCTTCTGGTCTTCTGGGCACTTCATGTACCTGAAGATCGTCTCTATGGATGTCAACCACAGCTGGGCTCTAAAGGGGTTGTCCAAGGATCCGTCGAAAGTCTTCGGGTTGTACTTCCTAAAATCCCTCAAGTGCTTGGCCTCAGCTGACAGTTGTACTGGCACCGGCTGAGCT
>Cucumis_melo_newGene_2175	Cucumis_melo_newGene_2175.2
ATTTGCCTATTCAACCATAACATGATTGAGTACATACCTTATAGAATGTCATAGGATTACATACCACACAAGAAATAATGATTATAGAGAAGAATCATGAAATACTTACTTCAGAAAGAAGGCAATTCTTGGGGAGACGTTTCACTTTAGGAGCAAGCACCACATGCCTACAAGAAATATATATATATATATATCTTGGAGAAGCGGTGAAGAAGAAGAGCTTTTGTACATTCAAGACTATGCAAGCATTATAAG
>Cucumis_melo_newGene_2180	Cucumis_melo_newGene_2180.1
NTTTTCTTGGTGCAGATCTATTTCAAAGGTTGTTCAGACAGGATTTGTTAGTTGCCAGTCTGTTCAGAAATTTTTTGCTTGCTGAGCGGATTATGCGGTCTGCAAATTGTTCTCCAATTTCACATCCAATGTTACCTCCAACCCATCAGCATCACATGTGGGATGCATGGGACATGGCTGCCGAAATTTGTCTTTCTCAACTTCCAGCATTGGTTGAAGACCCCAACTTGGAGTTTCAGGTCAGTTTTTCTTCAC
>Cucumis_melo_newGene_2245	Cucumis_melo_newGene_2245.1
ACTGTCTTTGTTGGTTGCTGAGTTCAAATGTCTAATATTTAATATCTATTTCTTTCATAGCTTAGTAAAGAGGGAACAGTTTTATGTCTAATATTTGGTCAGAGTGCTACCGGTGCTCTACTTGATCACATAATTCAAAATCATGTTGCCTCTCCTCATCTTGCAAACCGTGCTGCTTCGCAAAATATCTCTGTGTTTAATATGTTGAACAAGTTGTTGGAGAATTTGGAGAATTTGGTGGCAGTTTTTAAAAAC
>Cucumis_melo_newGene_2246	Cucumis_melo_newGene_2246.1
NNNNNNCTAACAGTGGCTGCCTCCACCATTGATAGGGATTTTGAGTCTGATGTTGTGTTGGGCAACAAAAAAGTGATCAAGGGCGAAGGTATAAATTTCTCTGATCTTCAAAAGTCCCCTGTATACCCTCTAATACAAGGCAAGTCAGCCAAGAAAGCGAGTGCCAGTGAAGACAGTGCAAGGTATATAAGAAATGACATGCTGAGTAATTTATTAAGATTTCTTGCAAAGCTTTCTGATGAGTTCTCCAGTTGT
>Cucumis_melo_newGene_2258	Cucumis_melo_newGene_2258.1
TGAAAATCAAGGGAATGATCATACTGATCAGAATGACAATGAGTATGTTGTTCAAGAACAACATACTGAACAACAACCTACTGAAGAACAACATACTGAACATCAAGAGGAAACCCAAATGGAACATCAAGAGGAATGTGGTAGTGATATAAGCATAGACGGTAGGGATGCAGACTTGCTAATGACTATAAGAGATATATCGGATAGTCTAAGTCATCAAATTCAGAAAGAAACAGACCTGCCACAAATGATTAC
>Cucumis_melo_newGene_2281	Cucumis_melo_newGene_2281.3
CGTTTCGTTGCTACCTTGGTGACAAAGTCTCAGAGATCAAAACAGTAACAACACTTCATCGCATTGCCTTCAATCAAACAAACTTTCTTTTCAATTTTTTTTAACTTTCTTCTCCCTTCCTTTATTATGATTTTTCTATCCCTTTTCTTTTTCTTCTTCCATTTGATTCTTTGGACTTACTCTCGTTGTTTCACAAGTTTTTGAGACGTTGCCGTTTCCTTACCTACGTATTCCTTCTTCTCTTTCTACTTTTCC
>Cucumis_melo_newGene_2282	Cucumis_melo_newGene_2282.1
ATGAACCCTCTTTATCTGACGAAGAAGGCGTTGAGGAGTATCTCTTCAAGATCGTCATCATCGGAGACTCTATCGTCAATAAGTCCAATTTACTCTTTTGTTATGCTAGAAATGAGTTCAATCTCCACTCCAAAGTCACCATCAGGGTCGAATTTCAAACTCAATGTATGGATATCGACGAGAAAGAGGTTAAGGCTCAGATTTGGGATATTGTCGGCCAGGAAATGTTCCATACTATTACCTTTGTCTATTACC
>Cucumis_melo_newGene_2283	Cucumis_melo_newGene_2283.1
CTGAATTTTAGTTCATTCTGTACATCACTGGTTTTTAATTCGGTTTGAACTATTCAAAAGGAATTAAGAGGTGAGATTTACATTTACTGAAAGTTAACTCATTTGTAAACAAACTTTATGAAGAATGTTGGAGCAAATTCGGATTTTCATTTGGTGCTTTTTGATGAAGAAAACAGGGCAGTTGGTTTTCACTCCAAATCAGAAGGTCTCTGGTTTTTCTTGTATTTCAGAGTGTATCGGTGGAGTTAGAATTTC
>Cucumis_melo_newGene_2285	Cucumis_melo_newGene_2285.1
ATGGAAGAAAGCTCGAGTTAACAAGCAAGGACAGTACGACAACGACGACATTCAGCAAGTCGTCCATAAAATAGATGAGATATCAATGAATACAGATTCATCATCTGTGAATAGACACTGTTCGAATGATGTATTAACACAAGCATTGGGTACGAAAGAGCATAATGGTCGTATGCGTGGGGTTGGTGGATACGTTACTCCAACAACTTACTTTCATTCAGTTAAGAAAACATCAAAAGATGAGGCGAACATTCT
>Cucumis_melo_newGene_2307	Cucumis_melo_newGene_2307.1
GTCGTTTCGAGCGTTCTTCTTCAGCTTGGTCAAGCATTCTTCTTCAGCCAAACGTCGCCAAACGTCACCGAACATCACTCGAACGTCGTCGAAAGTCACTCCGTTGCCGAAAGTCACATGAGGTATTTTTGCGCTTGCCTCTTCCAACAAAGCTATGTTGATGAGGAATTCAAGATTGACATAACATGGAAAGATGCCGAGAAAAAGATGGAGCCTCCACCATACACCCACATAAGGCGCAATATTTATCTAGTA
>Cucumis_melo_newGene_2327	Cucumis_melo_newGene_2327.1
GATGTCTCTCACATGGATATTTCTTCAAAAACTCCCATCTTTTCCTTTTCCCCTTTGTGCAGATCTAATATTGGGTGTTTGTTTCCCAAGAAAACATGGGTCAGAAAATTTTCACCTTCTTCCTTCTCTTTCTCGCTTTCTCCTTTCTCCTCTCTTCTTCTTCCTCTTTTGCTGTTCCCACCACAAGAATCCTCAAATCAACTTTTGAACGCCACCCATCTTACCAAGCTTTGGTTCATGAGGTATCTCTCTCTC
>Cucumis_melo_newGene_2347	Cucumis_melo_newGene_2347.1
ATCATTTCTTTAGTACTGTCTTCACCTTCAAGAAGAAGGGGTTGAATTAACAAGTTTTTGGAAATTAGAAACAAAGATGAAAAATATTGCAAAGAAAATGTGAGAAAACAATTACAATTTTCAATAATTAAAAACCAAATGATCAACGGATTAACTTTAATCGTTATTTTCCTGATGAAAATTGTACTTTTATCCATTTGCAGGGCACATATTTGCTTTTGGGCTTTTCCTGTCACCTTTAGATACATTTAGACG
>Cucumis_melo_newGene_2358	Cucumis_melo_newGene_2358.1
TTGTGACTGTCAGTGGCTACCGTGGCACAGAAAGATTCAACCTTATCAAGATGATATCTTATACTGGCGCTAGCTATGTGGGTGCAATGTCAAGGTCTATTACTCATTTGATTTGTTGGGAATTACAAGGGAGGAAATTTGATCTTGCTAAGAAGTTCAGAACAATAATAGTCAATCATCGTTGGCTTGAAGATTGCATCAAACATGGAAAGCNNNNN
>Cucumis_melo_newGene_2443	Cucumis_melo_newGene_2443.1
CCGCTGTCTTAAGTGGACGGACGTTGGGAGAGAATACATTGAGGTCGTCAAGGGCGACCTCCAGCGATTCTTTGTGCTCGATTTCAATGATCAAGCAATGAACAGGTTTGTTGAGCATCAGATGCTCACGACCTTTAAAGAGTTCCGGGCCGACTGTCATAAACATTTCAAAAAGTACAGCGACCCGGAGGAGGCTCGTGCCAACCCACCAAACGCATTGGTTGGACC
>Cucumis_melo_newGene_2460	Cucumis_melo_newGene_2460.1
NNNNAGTATGAGCTCGCTGAAAGAAGAGGGCAGCTGGTCGATCGTGTGGAATTGTTCCGGGAAACACACGTTCGAGCTGGGACATTCGTGTCGCAAGCCGCCGAGGATGCGCATAATCAAATGCTGGAACTCCAATCCCAGCCTATCCCAGAGGGTAGTCAGCCACTCTCTGAGGATGAGATATACGATCAGGTGTTGGGTAGACGACCAGGCTACTCAAAAGGCCTTGGTTGGGGACCCAAGCCGAAGGCCCGC
>Cucumis_melo_newGene_2598	Cucumis_melo_newGene_2598.1
NNNNNNNNATATTTTCGACCAACTGTTTTTTGAGATATGAGACTAATGATATTTTCTACGACATTCAGTCGCTGCCTCCCACTGCTGGTGGCGGCGGCGCTACTTCCCCACCTATGTCATCGCCACCTCCTCCGCCGCCTCTGCCTCCAAAGCCAGGGATTACGGCTAGAACTGTAATTATTATTGTTGTGTCCATTGTTTCTGTCATCATTCTCGTTGTTGCAATTTTCATCATTTTGAGGTTGAGAAAACGAA
>Cucumis_melo_newGene_2601	Cucumis_melo_newGene_2601.2
NNNNNNNNAGGTGGAGGTGATTTGTAGTAGTATGGTGGAGGAGGAGAGTAGACTGGAGGAGGAGGTGATTTGTAATAGTATGGTGGCGGAGGAGAGTAGACAGGTGGAGGAGGTGACTTGTAGTAGTAGGGTGGTGGAGGAGAGTAGACTGGAGGAGGAGGTGACTTGTAGTAGTATGGTGGGGGGGGGAAGGAGAGTATACTGGAGGTGGTGGTGATTTGTAGTATAATATATATGGTGGAGGTGGAGAGTATA
>Cucumis_melo_newGene_2605	Cucumis_melo_newGene_2605.1
CCCCACCTTCACCAGTGTACTATTACAAGTCACCACCACCTCCAGTATACTCCCCTCCTCCACCATACTACTACAAGTCACCTCCTCCTCCTCTGTACTCTCCTCCACCACCATACTACTACAAGTCACCACCTCCTCCAGTATACTCTCCACCTCCACCATATTACTACAAGTCACCTCCTCCACCTGTCTACTCTCCTCCTCCACCATATTACTACAAATCACCTCCTCCTCCAGTCTACTCTCCTCCACCAC
>Cucumis_melo_newGene_2717	Cucumis_melo_newGene_2717.1
AATAATCCCAAAAACACCACCCTATCCATCACTAAAATAATCCCAGAAACCCTACCCTTTCCATGATCGACGGCAGCCCATCGACGCCGGCAAACATCGACCCCAAAAACCTCCAGCTCCACCGGTCGGCCAAAAATCTCGTTCTCTACCTCCTCGAAACCGAACAATCGACGACAACCTGCTCGAACGGACCCCATCGATGATTAACCCATCTGATCGCGACCTGCTCTGTAAGTTTTTTCAATTCCATTCTAC
>Cucumis_melo_newGene_273	Cucumis_melo_newGene_273.1
AGAAAGTGGCAGAATCAGTAATACCAGATCGATTGAGGAGGTCAGACGCATATTTTGCTTGAGATAAATAGTAGCCACTAGATGATGAGGAGATCTCAAGACCAAGAAAATAGTTGAGATTTCCTAAGTCCTTCATCTCAAAATGCTTACCCAGGTAACATTGCAAATCAGATATGGCTTGAGGGTCATCACCTGTAATAATCATGTCATCCACATATAAGAGAAGGAGAACAATACCATTAGGCGTCTGACGAG
>Cucumis_melo_newGene_276	Cucumis_melo_newGene_276.1
CTTATATGTGGATGACATGATTATTACAGGTGATGACCCTCAAGCCATATCTGATTTGCAATGTTACCTGGGTAAGCATTTTGAGATGAAGGACTTAGGAAATCTCAACTATTTTCTTGGTCTTGAGATCTCCTCATCATCTAGTGGCTACTATTTATCTCAAGCAAAATATGCGTCTGACCTCCTCAATCGATCTGGTATTACTGATTCTGCCACTTTCT
>Cucumis_melo_newGene_2762	Cucumis_melo_newGene_2762.1
AGAATATCCACCGATTGAAGTTTACCGTTAAATTGGAAAAATGGCTTACTCCAACCCATCTGTTGCTTTGCGTTTCTCAAAAGCTTTGTTTGAACACCGCCATGGCGCTGCCGCTGCTCCTCCCTTCTCCGCCGCTGCCGCCGTTTTTATTTCTTATAAGGTTGATACGAGCGAGGAAAGCGACGTGTCGGGAGCAAAAGCGGAAGAGGTGATAGCAGAGATGGTGGAAGATGGAGCGGTGGGAAGTACGGTGGA
>Cucumis_melo_newGene_2781	Cucumis_melo_newGene_2781.1
CTCGAATGAAGAATGATGGTTCAAATGAAGTTTATGTTGATCGAGCTAAACTATGGAAGAAAGCTCGAGTTAACAAGCAAGGACAGTACGACAATGACGACATTCAGCAAGTCGTCCATAAAATAGATGAGATATCAATGAATACAGATTCATCATCTGTGAATAGACACTGTTCGAATGATGTATTAACACAAGCATTGGGTACGAAAGAGCACAATGGTCGTGTGCATGGGGTTGGTGGATACGTTACTCCNN
>Cucumis_melo_newGene_2796	Cucumis_melo_newGene_2796.1
NNNAAATCAAATGGTTTGTTCTGATAATTTTACTTGTTTTGCATTTCTTGCATATTTGCCTTCAACCCTTCTCTGAACTTGTAGGCTTGTCTGCACAATGCGCCCACATGTGCAAAAAGTAGAAAAGGTTGTGGGGATTGGCTTTCAACCCGGACTTGATTCGTCGAAGATTGTCAGTGCCTCTCAGGCTGGTGATATTCAATTTCTGGATATCAGAAATCAGAGGGATCGGTATCTAACCATCGATGCTCACAG
>Cucumis_melo_newGene_2801	Cucumis_melo_newGene_2801.1
GAAAAAGAGTAAGAAACAGAAGTCCAAGATTAAGATGAAAAAGGCTATTCGAAATCTCCAAGATCGAGTAGCGGTTGTTGAAGGCCAACTTAATACTATAAAATCCGATATTGACGAATTGAAGGGCCTGATGTCAACCATATTGAAGCACATTGGACTTCAAAGAAAGGGTGACGAAGGGGACCACAAGGTGTCCGAAGGCTTGGAGGATGAACACATTGAAGTTAAAAAGAAGGTTTGGTTCCATGTTCATGC
>Cucumis_melo_newGene_2811	Cucumis_melo_newGene_2811.1
TCTTGTTGCTTTGTAGGAGAAGATATCAACGAAGTTAAAACGAAGTTAGAAGCATGTGGTTGTTTATGTTTGGAAAAGGGAACAACAAAACTCATGAATCTATCACTTCTTACCATTGATGAACATTCCAACCGGATAGAAATGCATGACTTAATACAACAAATGGGTCGCACAATTCATCTTTTGGAGACTTCTACATCTCATAAAAGAAAAAGATTGTTGATTAAAGATGATGTTATGGATGTCTTAAGTGGC
>Cucumis_melo_newGene_2847	Cucumis_melo_newGene_2847.1
CCCCTTCCCATTTGAATTTCTCCTCCTCCTCTTCTTCTTCTTCTTTGGGTAAGAAGGCTTTTCAGGAAGCAAAAGGGTAATTTTGATGGAAGGAAGTAAAGGCGAATCGGTATTCAATTCCCTCAATCTCAATCCACAGCTCTTCATTAATGAAGCTCTCAATACTGTCGACGATTTGGTTGATGATGCTTTCGATTTCTATCAATCACAAGCATCTGCTGCCTTGAAGACCGAGGGCTCCGATAGATCTCAGGA
>Cucumis_melo_newGene_2857	Cucumis_melo_newGene_2857.1
CCCAAAATTTATTTAAATCTCTTTTTTTAACCTATTTTTGGCAATTTCCCAACATTTCTCTCCTACTTTGCTCTTTTCTCGAGCAACACTATTTTTCTCTTCCCTTTGTCAATTTCTTTCGTTCTGTTCTTAATGTCATCTCACTTTCTTCCCTCTTTTCTCCGAACAGCCGCCGCCGCCACCAATAAAAGAAATCCCTCGTTCCCAGCCCGAGCCCAGTCATCGTCGAACCCACCAGCGTCGTCCCTCGTGCCC
>Cucumis_melo_newGene_2935	Cucumis_melo_newGene_2935.1
GTGGGATTCAATGCAGCTGCTAGTGTGAGAGTTGGAAACGAACTAGGACACAAGCATCCAAAATCAGCAGCATTTTCAGTAGTTGTGGTCATGGTAATTTCCACCACCATTTCTATAATGGTCGCCTGCACAGTCCTTGCTTTTCGAAATGTCATTAGCTACGTCTTCACCGAAGGTGCTACGGTCGCGGCTGCAGTTTCAGATCTTTGCCCTTTTCTAGCTATCACTCTTGTCCTCAATGGNNNNN
>Cucumis_melo_newGene_2970	Cucumis_melo_newGene_2970.1
GGAGGGCAAGATTTCTTCATTCTTGGGCAAATATGGGCTAAATATTTCTTTGCTTTAGCTGTTTTTGGGTTTGGTAATGGCTATGAGAAGAAGGGGGAGATTGGGATTTTTTAGCTTAAGAGAGGTGACGTTTCGGTGAAATTACCAACTGGGGTGCCACTATTATGTCTCTTCTTGTCCCAGAAAAGCATGACACATCAAGAACTTCATTCAGAAAGAGGCAAAAATAGCATAAGGGCTGGAGTAGGGAGAATT
>Cucumis_melo_newGene_3026	Cucumis_melo_newGene_3026.1
ATCGACGATCAAGTTTATGGAGACGGACGATATGTTCCTCCAGTTTGAGGAGGATTTAGATAACATTGCGGGAGGGTCGTCATCTGTGGGCGACAATACGGGGTCTTCTTCTCAACAAACGACCCCGACTCCTAGGAGACGTGCGCAGTCTCGACTTTTGGAGTTAGAGCGCCACGTTGCAATAAATGGGCGCATTCCGATGACGATCGCCCCTGGAGCGGAGAAGCCTATTTCCCCACACGCCGTTCGCTTCAG
>Cucumis_melo_newGene_3120	Cucumis_melo_newGene_3120.1
GCCTCGGCTCTCTCAGGCAGGCTCAAATCCAGTGCTATACGTAGTGCATCAGCATGCGTGGCTGGGCGGAGGGCTCTGACAATGCCCTGAAGGTCTAGCCTGAGTCCTCTAACAAATTTCTCCGTCCTGGCAGCCTCATCTCTTACCATATCGGGAGCAAAGCGGGACAGCATATCGAACTCGGCGTCGTACTGCTCCACCGTCATGTCGCCTTGCTNNNN
>Cucumis_melo_newGene_3209	Cucumis_melo_newGene_3209.1
AGTGGTCATGTCCACTTTCCTTTATGACTTCCCTGGATTCACTTTTCGTCAAGCACTCAAGGCAAGAAAGAAGATAGAGAATATCATTCAAGGTGTGGTTGAGGAGAAAAGAAGAAGATTTGAAAATGATAAAACAAGTGAAGTGCAATGTCAAGTGGACAAAATGGTTGTAGCCATTGATGAGAATGGGGCAAAATTATATAATNNNN
>Cucumis_melo_newGene_3244	Cucumis_melo_newGene_3244.1
GCGATAGGCGTGTGCGTGCGAAAGACATTTCCCGTCCGCTGTCTTAAGTGGACGGACGTTGGGAGAGAATACATTGAGGTCGTCAAGGGCGACCTCCAGCGATTCTTTGTGCTTGATTTCAATGATCAAGCAATGAACAGGTTTGTTGAGCATCAGATGCTCACGACCTTTAAAGAGTTCCGGGCCGACTGTCATAAACATTTCAAAAAGTAT
>Cucumis_melo_newGene_3251	Cucumis_melo_newGene_3251.1
CTCCCCTTCTCTTTTGTTGTCCTTGTTGTTTGTTAGATTGCTTGATTTGATTACTTTTGTTGGTTTCGTTTTGTTACGTATCAGAATCTTAGACAAATTGAAAATAGTCGGCTAAGGAAAAGGAGAAATGGGATTGACCTTCACCAAGCTCTTCACTAGGCTTTTTGCAAAGAAGGAGATGCAGATTTTGATGGTTGGTCTTGATGCTGCTGGAAAGACCACGATCTTGTACAAGCTCAAGCTCAAGCTCGGAGA
>Cucumis_melo_newGene_3264	Cucumis_melo_newGene_3264.1
CGGATTTTCATTTGGTGCTTTTTGATGAAGAAAACAGGGCAGTTGGTTTTCACTCGAAATCAGGAGGTCTCTGGTTTTTCTTGTATTTCAGAGTGTATCGGTGGAGTTAGAATTTTTATTTGGAACAAGTTAAAGAGGTCGTGTGCGCGCGATTCTGGATGTGGTTCTGTTTTGAGGGTTATATGTGTTTATGCACGGGGAATAAGATTTAT
>Cucumis_melo_newGene_327	Cucumis_melo_newGene_327.1
TAACAATAGCCATAAAGTTTCAAATAGAAAATAACATCAAAGTAATCGAATGAGTCCACCATTTTCATTGCTACTAATCTTATTACGTTTTCACAAGATTTTCTAGTACAACACAATCAAGGTCGAGAAATTCAAACTTCTCACCTCTAAGATAAAAAAACCAAATCGACTAATGTCGAACTAACTCATTTCGGCATGTTTTTGGTATAGCATAAATTGAACAAAGAATAAGAAAAGAAAAAGAAATTTTAGAAT
>Cucumis_melo_newGene_328	Cucumis_melo_newGene_328.1
ATAAAGAGGAAAAGAGAAAGGAAAAAATTTTGGTGCTTCTGTTGGGTTTTGTTTTCTTGCTGCTTGTACTTGTGCCAATTAATGATATAGAAGGAACCTCTTTTGGCTGATTATTCGACGAAGGTTCATTCCTTGAATTTCCGGTTTTCGGTTTGCATTTCAAAATACGGAGATGTGATTTATGGACTAGAATATTACGGAAAATAATAGAGGGCTCACTTCTCATAAAGGGATTTGAATCAGGTGGATGGAAGT
>Cucumis_melo_newGene_3353	Cucumis_melo_newGene_3353.1
ATATGTTCCTCCAGTTTGAGGACGATTTAGATAATAACATCGCGGGAGGGTCATCATCTGTGGGCGACAATACTGGGTCTTCTTCTCAACAAACGACTCCGACTCCTAGGAGACGTGCGCAGTCTCGACTCTTGGAGTTAGAGCGCCACGTTGCAATAAATGGGCGCATTCCGATGACGATCGCCCCTGGAGCGGAGAAGCCTATTTCTCCACACGCCGTTCNN
>Cucumis_melo_newGene_3389	Cucumis_melo_newGene_3389.1
CGAATTTGTTGGGCGTTACATTTTCTTTGCAACTTCGATCATGTTCTTCAGACACCTTTTCAAGGTTGACTGATGGCTATATTGAGTTCCCATTCTGTAATGCTTTATGAGAGAAGTGTGGTGTATGTTTTGTGGGAAGAGTGATCCTTAAAGTACTTATTGTATTTATGGTGGTTTGTTTTTGTAGATCATGGCACTCTTGAGTGGATTTGCTGGAGTGTACACTAAGGTGAATTACTTGTGTTCATTTATTAC
>Cucumis_melo_newGene_3421	Cucumis_melo_newGene_3421.1
TAAAAAAGAAGTGTGAATAATGTTAAATTCTCTTTTAAATATGATTTATTTTTATGTTGCTAAAGTCGTTGAGAGTTGATAGCATAAATAAGAAGGGTAGGTGCATAAAGCTAATTGAAAGCAGTTTTTTATGCTCACTTAGGTACTGAAATTTTTGTGTTTATTATTTGATCAGGTTTATGTGTCTACTTTCTTATTGATACTTTCTTATATGGTCTTAAATGGAATTACGAGTTGGGGCACTTTCATTCTTTT
>Cucumis_melo_newGene_36	Cucumis_melo_newGene_36.1
TGTACGTTTGAAATTCTTTTAAAATGTGTGGTAGGTTTTGGATTTTTTCCAAACCCGACACCAACCAAACCTCTCCTCATCTCTAATGGATTGTTTTCGGTCTATCATACTCACGGTAGAAGATATAATTAATTCTTAAAAGCATATGGGTTTTGTTATTAATAATTGATAATTAATATGGCAGTTAAGATGGGGTATGATGGGATATGGAAGAAATGAAAGTGAGACAACAGTGCTTAAATTGGAAACAAGAAA
>Cucumis_melo_newGene_3730	Cucumis_melo_newGene_3730.1
AAAAAGAGAAGAGAGAGAGAGAAATCCATCGGCCGCCTGACCTTCTTCTTCTTCTTCTTCTTCTTCTTCTTCTTCTTCTTCGTATTCTTCTTCTGCCGTGTCTCTCATCGCCACCATTTTCTTCTTCAACATTGATTCTTTCTTCCCTTCAATTTTCCCTAAAATCCCATCTTCTTCCATTACCCTTCTCTCTATTCTTCATTCTTTTTCATCTTTCAATACAATTTTCCCCCCTTTAATATTCATTTCATTGGT
>Cucumis_melo_newGene_3815	Cucumis_melo_newGene_3815.1
AAGCGGGCTTGTTCGTGAAGATACGAGATGTCTTGTGATTGCTTCTTGCTTGGTGGAAGGGTTTGGTGGGTGCCCCTTATGCCCCTACGTCGGGCGGGGATAGAGAGCGGGATGTGCGGTGAGGTGGGGGTTGGGCTTGCTTGGATAATGCTTGCACCTCGTTGCGGGCGTGTTCTCGGCATGCTTTCCTCTGTCGAGACTAAACGTGCTGCAATCGATCTNNNNN
>Cucumis_melo_newGene_3858	Cucumis_melo_newGene_3858.1
TAAAGCTCTTTTTTAATTTTTTATTTTGTAAAAAATTAAAGTTTCTCTCTTTTGCTTTACCTTTTTCCCCTTTCTTCTCTAACATCTTCGCGGAAGAAGCACCAAAAACTCCGACGTCAGTCTTCTCCATCTGTACTGGCCGGCCACACAAAAGGACCTTTCTTCTCATCGACGGTGACCCACAACGTTTCGGCCAGCCACTGAAGGGAACTTTTCGTCCCGCCACGACGAGTTTCGGCCATATGCTTTTCGGAT
>Cucumis_melo_newGene_3966	Cucumis_melo_newGene_3966.1
GAGTTTTGTCATAAGAGAAAGAGGGCTTTGAAGAGTTTTGTCTTCAATTATAAACAGACAGCAGCAAGTATGCTGTACTAATTTTGGAATTTCTTATTATCAAATATCTTAATACATTTGTGATTTTTGGTTGATGCTTCTTGAATTTAGACACTTTGTTGCAATTGTATAATTAGACTTATAACTTTGTAATTGTTTCAGGTTTCCTCAAGTTATTTTCTATACTTCCAAGGAAATTGGAGTTCTTGGCATGTT
>Cucumis_melo_newGene_3994	Cucumis_melo_newGene_3994.1
GTACATTCTATTTATGATTTTAACAACAATTCGCTATTTACTTTTAATAAATTTTATTTCTTTTCTTTTAAAGTAAAGTCCTCAACTTAGTATAAGGGGTGGGTCTTTACATTAGGTCATTTGAGCTTTTAATTTTGTTAAGTTTAGATTGAATTTATCGTTGCTTCAAATTTAGCAGATTTAGGCCAATTGATTCAAATTTGTTAGATTTAGGTCATTTTATTCTATATTCTTTAAATTTATTATGTTCAATCC
>Cucumis_melo_newGene_4691	Cucumis_melo_newGene_4691.1
TGTTGACAGACCTCAAGATAGGAAGAATGGACACAATCAGGTTACTATTTGCAATAGCTGCACAAAAGGGCTGGAAATTGTATCAGTGGGATGTCAAATCAGCCTTTTTGAATGGTGTCTTACAAGAAGAAATTTATGTTGAGCAGCCCGAAGGATGTGAGAAGCAAGGTGAAGGAAATAAAGTCTATCTTCTCAAGAAGGCTCTTTATGGTTTAAAACAAGCTCCAAGAGCTTGGTATAGCAAAATTGATGAAC
>Cucumis_melo_newGene_4767	Cucumis_melo_newGene_4767.1
ATTTATTTTTACGTAAATTTCTCTATTTTGTAACCCCTGCCTCTCTCACGCCAAAACCCCAAATCCCCTCCCTTCCTCGCCATAGCCTCTCCTTCTCATTCTTTCTCTTAACCAGAGACAAAACCATCCTTTCTTCGACTTCCGCCGTTAGTCTCTGCAACATCGTCCTGGTGGGATTGTTTCTCTCACACACGAATGGAAGGGAAGGGGGGCCTCACCCTCGTCGAGTAGCATTAGCAGTTTGTCGCTCGCCAA
>Cucumis_melo_newGene_4988	Cucumis_melo_newGene_4988.1
NNNNAAAGCGATTTGTTTCGATTGCAAACACATCTTTCCACTCTTCACGTCAAGACCAAAAGCATCAGAAACAATTCTACACGAGGCAAGGCGGTCGGCGACTCTGGTAGAATCAGATTTCAAGAGAGGAACTCCAGTAGAGAAATTAAACGTCGCCATAGATGAAAACCTGGAAGAGAAGAGTAGAGAAGGATAGTGTATGAAGCCGGAGAGATTGAGAAATGGTGAAAGAGAAGGAGAAGTTTCGTAGTGAAA
>Cucumis_melo_newGene_5146	Cucumis_melo_newGene_5146.1
GATAGAGTGTGGCCGAATTGGCATGGAAGAAGGGAAGATTGCTGCGATACGCGACTGGGCAATGCCGAAATCAGTCTCGGAGCTACGCTCCTTCCTCGGGCTGGCAAATTACTATCGTCGATTTGTCGAGGGATTCTCCAAACGAGCAAGCCCGCTGACTGAACTACTGAAAAAAGACGTTCACTGGAATTGGGACCCCGAGTGCCAAGCCGCCTTCGACGGCCTAAAACAAGCCATGATAGATGTAAACCCGAT
>Cucumis_melo_newGene_5160	Cucumis_melo_newGene_5160.2
AGCCGACTGACTTTCCTGAGGGCATATAAGACAATTTACATATTATCTATATTGGGCTGGGTACGTAGCACGTGACCTTTTGATCTCGGCCCAATTATACCCATTAAGAAGCCCATGGGCCTTGTACTTTCTTTCATCAAGAAGCCGATGTGGCCCAATTTCTTCTGACTCCCCTTCTAAACCACCCTTCGGTTCATTGTTCCGCATCTTCTGACCATCCCTTGCGCTTCCTTTTCAAGGTAATCCAATCACTCT
>Cucumis_melo_newGene_5189	Cucumis_melo_newGene_5189.1
GGAAAAAGGAAATTAGGCCAGCCTGAAGTAAATGGAAAAGTTGCGTTAGTATTGAAAAAAGGAAGTTGAAGTAGCTCAAGGATCAAACTTCATTAAGGAAAAAGAAAACTCTTGATGGACCCAAGTTTACCATCATTGGATGAATCAACTTTGCTTGTTAAGAGGAAAGATAGACAAAATTTCTTAAAACTCGTTTGTCACATAGACATGAGGTTACTCTGGGACTAAGGAGCAACAGTGAGGATACTTTAGGCA
>Cucumis_melo_newGene_5221	Cucumis_melo_newGene_5221.1
CTTTTTTGTTTTGAATTTGTTTATGTTTGGGATGGCTATCCTGCAGTTATGGTAGCCTTTTTTAAAAGAAAGAGAGCTCTTAATTGGACGAAGAAAAGTATTTTTTTCAATCTTCCTTATTGGTCGAGACTTTTGTTACGTCACAAACTTGATGTAATGCACATTGAGAAGAATGTTTGTGACAATTTGATTGATACGTTATTGAACATCGAAGGGAAAACGAAGGATACCACGAATGCTAGGTTGGACTTACAA
>Cucumis_melo_newGene_5222	Cucumis_melo_newGene_5222.1
CTACTTGTTCACTGGTAGTCAACGTGTAGCTCGCATGTGGCTTCACCAATCGGTTACCCACTTCTACAAGATGTAAATCCTTTCTTATCTTCAGATCTTGTAAGTCCAACCTAGCATTCGTGGTATCCTTCGTTTTCCCTTCGATGTTCAATAACGTATCAATCAAATTGTCACAAACATTCTTCTCAATGTGCATTACATCAAGTTTGTGACGTAACAAAAGTCTCGACCAATAAGGAAGATTGAAAAAAATAC
>Cucumis_melo_newGene_5325	Cucumis_melo_newGene_5325.1
CCGGAATCAAGAGCGGCAGACCCCTCGGAAACCTACGTCGTCTTCCAAAGAAAATGCTTCACCGTCCGATCCCAATTCCATGGTTCCCGATTCCAAACCCTTGCCGACTAAGTTGAAGAGCCTGCTCCCTCTTCTAACCCACTTAAGCGCAAGCTCAGTATGGAGACCGTTCCTGAGAATTCCATCCCTTGGTTGTCTGATTCTATTGCGAAGATTAGAGAAGATGGAAAATCTGGTGTAGAAAATTTAACAGAG
>Cucumis_melo_newGene_533	Cucumis_melo_newGene_533.1
GACAATCTCATTAGAGATTTGCTTCTTGGGGTATTTTTTGCTGGCTATAGTACTCCTGCCATTGCTGCTTTTTGGGCTCTGCTACATATCTCACAAAACCCCCATGTCTTCCAGAAGGCCAAGGAAGAGCAAGAGTCGATCATAAGACAAAGACCATCTAATCAAAAGGGCTTAACTCTTAACGAAATCAAACAAATGAAATATCTTTCAAAGGTCATTAACGAAGTTTTGAGAAGAAATACAATTACTCCCACA
>Cucumis_melo_newGene_5352	Cucumis_melo_newGene_5352.1
CAGTCAAGGTACAATGTGGAAGATTGGCAAAAAAAGTTTTTCTTCCAAAAGATGGGTAGATTATGGAGGGCTGGAAAATCTCGTTTAGTAAAATAAATTCGAGATACCCCAACAAAGGATGCAATTTTGAAGCTAATGCCTGATAATTTACAATCTGTAGATGATTGGATGGATTTTGTGTGTTAGAAGACTAGTGCAACCTTCAAGTTGAAAAGTGAAAAGTACAAAGCCATGAAGAAAAAGCAACTCCCACAA
>Cucumis_melo_newGene_536	Cucumis_melo_newGene_536.1
TTTTGGTATAATAATATGCCATTGCTCTTGTGTGCTCACTTCTCTTTCTGTCAGTTTCCCTTGCCAATTCCTTTCCCTTTTTTCAACAATTCTTTACCCCCTTTTTTCCCTTAAGTTTTGATGTAAACTTTAATTCTTCTTTTATATACTTTTATCATTATATCTTTGTATTTTTCTAAAGGATATTGTTCTGTAATTTCACATTCTCAATTCCAGAAATCAATGGAGGAGGATCTGCAAAAGAGAGCCACAAGA
>Cucumis_melo_newGene_5415	Cucumis_melo_newGene_5415.1
TACAGTTATGTTAGAAGAATTTCAGATGATGAATTTGATGATGGTAGTCATTCTGTTCAGCATTTGACCAACAATGATATAGCATCGGACTTTAAAGCAAAGAAGCTAAGGGTTTCTGAAGGATCTCCTCATGATCCTACCAGTACTTCAACAAAAGCTGATTTTCTCCATAGCCGCATGGGTGAAGATTGTTGCTGAGGAATGAGGGGTTCTCATGGGGAGGAAAATCAAGATGATTTTGGTTTGCAGGTGTGG
>Cucumis_melo_newGene_5455	Cucumis_melo_newGene_5455.1
CTTCTCTTTCTCTTTTTCTCTATATTTCTTTGTGTCTTGTGAAGAACAACAACAAGAACATGAAGAGCAAATGAAGAACAAGAAGCAATTTTGTTTGAGGGGAATGTTGTCTGGCTCGAGGTCACTTTTTTCTCTAAAATTAATTCCATCTTTCGTTTTAATTTCAAACAAATTACTACGATCGACGAATTGATTCATTCGAAACGAAGTGTCGTCGGACCAGGCTTCATTCCCCCCACAAATTTTGCTTCAATT
>Cucumis_melo_newGene_5457	Cucumis_melo_newGene_5457.1
CGAGGATGACACTCTATGCAGAAATGACGTTGATCCCACAATCGTTGAAAGATCGGTTGTGCGTCATGTCACTGACGACTTCATCGACGATGTGGATGAACACTTGTCACATGCAAGCGATGAGGAATTATAGTGACAAATTAAACCACTCATTATGTCATATCGACGATCAAATTTTATGGAGACAGACGATATGTTCCTCTAGTTTGAGGAGGATTTAGATAACATTGCGGGAGGGTCGTCATCTATGGGCGA
>Cucumis_melo_newGene_5467	Cucumis_melo_newGene_5467.2
GTTCGGGCTCACAAACGCACCGGCCACCTTCCAATCCTTGATGAACTCGATCTTCAGACCATACTTGAGAAGGTTTGTCCTCGTGTTCTTCGATGATATATTAATCTACAGCCGAAACCTGGAAGATCACTTGAAACATATAGAGACTGTTTTCTTAGTGCTACGAAAACACGAGCTCTTCGCAAACCGAAAAAAATGCAGCTTTGGCCTGGCTAAAGTAGAGTACTTGGGACATCTTATATCAAACAAAGGTGT
>Cucumis_melo_newGene_5491	Cucumis_melo_newGene_5491.1
AAAATTAATAAAATACCCTCAACTAGTATTCTACCTTACTTTCCCCAATGAAATTAAAATGTTTTTAAATTATTAGTGCATAGTGTTTAATAATTAACAGTCCAACTATAATAATTTGACATTCAAAAGACTCTAATGTAAAAACATAAATAAAAAAAGAATTGGAAGGAAATGTAACCAAACACAGAGTATTTTTAGTCTAAACAATATTTATAAAAAGATATCGAAATAAAAATTACTTTTGTTAAAAAAACA
>Cucumis_melo_newGene_5499	Cucumis_melo_newGene_5499.1
CAGTACGTGTTTTGAGTTAGGCATAAAGTCTGTTGTGTTGTGATGTATTCACACCCTTGTATGTTATAGATACTCCACAGTTTGTATAAGCTTTAGGAGATGTAGTTGTGTAAATTTTGTTGGTTATATTTTGATTAAGGTGTCTTTAGGTTTACTCGTGAAATCGGTAAATTTTGAGGTACACTTCATGTATGTGTTTGACTAGCTGTGTTTGACTAGCCTAGGATCCGCTGTGTTTTGTGGCATGTACAATAG
>Cucumis_melo_newGene_550	Cucumis_melo_newGene_550.4
NNNNTTACATCGGCAAACTAGTAAGGTCATTTTTCTTTACTCTTTCTGGGCGTGCAGATCTCTAGATCGAACATAAGCGTGAACGGACGAAACCCAGCGCTGTTCTGTTTTTCAAAATTAATCTGAGAATACGTAGAAGGAGGACTCCTTTTCAGTCGGCTTCCTAGACATTCTCGGTTCAGATATGAACATAGGCTTTCTCGGCTCATTTTCTTATGGCTTCTTCCTCTTTTTACAGTTTCAAGTCCGACGTAG
>Cucumis_melo_newGene_5604	Cucumis_melo_newGene_5604.3
TTTCTATTACCAGATCTGAAAATTTTTTGGATAGAAATGATATTGCAAATCATGCAGTGGCTTGCCTTATTTTGCAGATGTCAAGAACAAGGATATATGGAAGTTCCTACGGTATCTACTCCAAGAAAGAGAAGTTGGAGCTTGAAGGTGATCAATACAAGTGTTTGTCTTAGCCTTGTCTTGCATAATCACACCATTACGTAATGTGCTCTTTTCTTTTCTATATTTGTATATGGACTTTTGTGTTTTTTATTT
>Cucumis_melo_newGene_5626	Cucumis_melo_newGene_5626.1
CCAAGATGGTCCCCTTTTTATAGGAATGTCCACAACTCACAAAAGAGAAAAACCCCCATCTCTTTCTTTCTCTCTGATCTCTTTCTTTCTCTCCACTGATCTCTTCTTCTTTCACTCTAAAAAAGAGTCCAAATCCAAAATCTAAAAAACCAGATTTTGGGCAATGGATCACCAAAACTCTGCAGCAATGCAGAGTCTAAACACAGAATTACAACAACGACATCAGCAAGAACAAGAAGAAGAAGAAGAAGAAGA
>Cucumis_melo_newGene_5648	Cucumis_melo_newGene_5648.1
CTCTCTCTCTCTCTCTCTCTCTCTCTCTCTCTCTCTCTCAGCTTTAAACACCAAAAATTCCCATATTCCTTAGAAGAAAAATATTTAAGTTTAATGCATATATATATATATATATATAGTTATCTCAAATCCATTATTATTTTCCCATCAAAATTTCACATTTTGTTGTTCTTCTTCTCTTGTTGATCTTGATCACCCATCTTCCCCATAAAATTTGTAGAGCTCAAACTTAAACACAAATGATGGCTGGAAACC
>Cucumis_melo_newGene_5677	Cucumis_melo_newGene_5677.1
GCCGAGGAGAATTAAACCGAGCTTATAGACCAAGGATCTAGCCCAAGACGGTAGAGATCGAGTTCTCGGTGCCTGATAGACTGCCTTAGTCTGCTGAAGCTTCGTTATCGATTGCCAGTACGTGTTTTGAGTTGGGCAAAGAGTCTGTTGTGTTATGATGTATATACACCCTTGTATGTTATAGATACTTCATGTATGTGTTTGACTAGCCTAGGATCCGCTGTGTTTGACTAGCCTAGGATCCGCTGTGTTTTG
>Cucumis_melo_newGene_5696	Cucumis_melo_newGene_5696.1
CAATTTCCAAAAAAGGAAGAGAAAGGAGGCAAGCCCTAGGCCCCATCCTTCCTTGTCTCTGACGCACCCCCGTTCTTACCTGTCTCCTTTTCTACAACCAGCACTCTTTTCGTTTTGCTTCAGCCGAACAGCAGCGTCCCATCGCCGGACCTTCTCATCCACCCACCTGTTACGTCTCCGGTAGAGTCAAGCGAATCCGGCGAACAACTGCGTCGCGACGTCCAATATCGTGAGCTGTGTCCTCCACGACCGGTG
>Cucumis_melo_newGene_5744	Cucumis_melo_newGene_5744.1
TCAATTCTTATTTGATTTTGACCAGGCTGGTACGTATGCGTGGGGCGCTTTTTGCGACTCTCGCATGGTTATATAGGGAACTCTGTCGAGCGAGTAATGCACAGTCCTTAGAGATCGCTGGCCCATTGATGTTGCTACAAGTATGGGCATACGACAGATTCTCCATTATAGCTCCACAGAGAACGTTGCAGCATTCAGATGGTCGACCTTTGAGTTTCAGATGGAGCGGTGTTCAAGCTGCATCTGAACAGTCAG
>Cucumis_melo_newGene_5773	Cucumis_melo_newGene_5773.1
TGGTTTTCGAGAGGTGATAGAGATGATTTCTGCTTCACAGAACCCTATTGTCTCCTACAGTTCTCTTCATGAGTTTACATTTATTCATTCTAAATTCCTTGCTCCCCTGCCTACTAGCATAGATGAGTTTGCATCTTCCTTGCATTTGGTTTTCCCACAAGTGCTTGAGGTAAAGCAATTGATGAGCAAGATTGGTGGCCTCAGTAAGCCGATGAGTATAGCCGCAGCTCTTTCTTACTTGAAAAAACATTATTA
>Cucumis_melo_newGene_5812	Cucumis_melo_newGene_5812.1
CACCGAAGTAGATCAAAAAACAAGAAGTGGATTCAAGATGAACACAATCGAACCTTCATATCTTGGTCACGAGAAAAGGTTGAAATGGAACTTGCAACAGAAGATGTTGAGGTTTCAGATAACTTGCGGTGGATTTCTCATGACCCTCATTCAGTTGTGACTACTTACAATAGTTACGCTATTAATGGATGTCACTACCACACAAAGTCGCATGACAAAAATAAAACAATACAAAATAGTGGAGTCAGTTTAGTT
>Cucumis_melo_newGene_5819	Cucumis_melo_newGene_5819.1
TGTAAAGTTTTCACGTGCTCTTATCTTTAAATTCATAGTTTTAAACTGACTCACTCACTGAGCTTCATAGCTCACCCTTTCCAAAATGTTTTACCCATTTTCCAGGTAGAGATCGACTTCCCGGTGCCTGATAGACTGCCTTAGTCTGCAGAAGCTTCATTATCGATTGCCAGTTCATTAACTGCATGCGAAATAGAACCAAATGACCATTTCAAATATTGTTTTATGGCTGTTGCATCATCAATTGAAGGTCGG
>Cucumis_melo_newGene_5834	Cucumis_melo_newGene_5834.1
AGCAATAGCGATATTTCACTCGCAAAAGAACATTAATAAAAGCAGGAAACAAACTTTATGGCGAACAGTAAAGGCAAGTATAAATATTTAAATTCAATTGTATTTTGTAGATTACTAGCAATTAAGACTAGTCTGCTATTCTAATTTATTGTTTTTATAATGTCCACTAAAAGTCGAGAGCACTACGTGTGGATAATATGTCATGAAGTATATGAGAGAAATTGTAAATAGGGGAAGTATTGTCATCTCAGATTC
>Cucumis_melo_newGene_5849	Cucumis_melo_newGene_5849.1
CGAAGCATGCACCCAAGAAACCCTTTATTTTGCTATATACCCATGTCGCCGATCCACTGCCATCTTCTATTCCTAGCGCTAACGGCGCCGGAATCAAGGGCGGGAGACCCCTCGGAAACCTACGTCGTCTTCCAAAGAAAATGCTTCACCGTCCGATCCCAATTCCACGGTTCCCGATTCCAAACCCTCGCCGACTAAGGTGAAGAGCCTGCTCCCTCTTCCGACCCACTTAAGCGGAAGCTCAGTATGGAGACC
>Cucumis_melo_newGene_5902	Cucumis_melo_newGene_5902.1
TAAAGAGGCCGTGTGCGCGCGATTTTGGAAGTGGTTCTGTTTCGAGGGTTATTTGAGTTTATGCACGGGGAATCAGATTTATATGTCTTCAGGTACATTTTAGAGGATCTCAAAATGAAGAGTTTTATATAAAGAACACTCATTTTGGTTAAGTATTGAGAAAGTTATAGTCATTTGAAGTTTATGTTAGAAATCTGGAAATTTCAGAGAGTTGTTGAAAGATTTTATTTCTTAAGCTTTGTTTTCGTGAGCGTC
>Cucumis_melo_newGene_5910	Cucumis_melo_newGene_5910.1
GAAAAACTGCCTAAATGCAAACTGTGATTATTGACTGGCGTAAGCTGATTATCTTTTGTTAAAATTCCCCTGAACTTGGTGGTAGTCAGTCGTTGCTATATGTACCTTACTTGTATATGTAAAAAGCTATGAAACTTGTTTTGTCATAACACTTTCTTTGTATCCTTAGGACTAAATTTCTGTTTGAAGGGTTGAATATTTCGTTGGTGGTTTACTTGGGTATTCACGAGTCTTTTGGTTGAATTATGTGCCATT
>Cucumis_melo_newGene_5913	Cucumis_melo_newGene_5913.1
CTCTATATCTTTCCAAGTTGAGTAAATTGGAGTACTTGCCTGAGAGTTGGCAACATTACATGACATCTCTACAACTTCTTTCTTTGAGCAGTTGTGAAAATCTAAAGAGCCTACCAGAATGGATTGACAGTCTTACGTCACTCAATGAATTGAATATTTTCAATTGTGAAAACCTAACTTTGCTACCGGAAGAAATTCGACACATCCATAATTTACAATACTTAAAAATTCAAGATTGTCCCATATTGGTAGAAA
>Cucumis_melo_newGene_5920	Cucumis_melo_newGene_5920.1
AAAGGATGAGTAGTGTAATTGAGGAAGGATCAACCGAAGAAGATGGAAATGATGAAATGGTTGTATTCAACAACCTACAAAATTTATACATTTTTAATTGTTCCAACCTAACAAGCTTTTATTGTGGGAGATGCATCATTAAATTTCCATGTTTGGAAAGAGTATTCATTCAAAAGTGTCCTGAAATGAAGGTCTTTTCACTTGGAATTGTAAGCACACCTCGATTGAAATATGAAAATTTTTATTTAAAGAAAG
>Cucumis_melo_newGene_5951	Cucumis_melo_newGene_5951.2
GTCCATTTTCTCTCCATGGTCGAGTTTCTCTCCCCTCATTTATTTTTTATAACATTCATTAGATCACTCTTTAAATTATTCAATTACAAAGGAAAGACTACTTCAATTCATTGTCAGTAAACTATTTTTTTCCTTTAGTAACAATTGCTCACATCATATTGTCATTTCTCTATGTATTGTCTATAGACCAGGGTGAATTCTAGTTCTCTTCTAAGATAAAATAATTACCAGCTAATCATTTAGGAAATATTTCAG
>Cucumis_melo_newGene_5953	Cucumis_melo_newGene_5953.1
GTCGTATTACACTTTCAAATTTGGAAAAAAAAAACTTCATTCTCTCTTCTTCGAAACCCTCCGTTCACCGCTTCTCCCTCAGTTCTAATTTCTTCGTCTTTCTTCTCAACGGCAACTCTCTCTCTCCTCCTCCCCTTCTCTCTCGCTCTCTTGTCTCCTTCGTCTTCCTCATCTCCACTCTTCCTATCTCTCAATTTCCATTCTCTAAAATGAAGCATTCACCCAAGAAACCCGGTATTTTGCTATATACCCATG
>Cucumis_melo_newGene_5993	Cucumis_melo_newGene_5993.1
TTTAAAAGGTAGTCTATATTATATTGCCTTTATTGATGACTTCACCAGAATGTGCTGGATTGTTTTCTTGAAGTTTAAATCAGAGGTTGCTCATGTCTTTTGGAAGTTCAAGGCAAGAGTTGAAAATGAAAGTGGTTGCAAAATTCAAATGGTAAGATCTGACAATGGGAAGGAGTATGTTTCGACAGAATTTGACAAGTTTTGTGAAGATTCAGGCATAAAACATCAACTTACAGCTCCTTACACTCCTCAATA
>Cucumis_melo_newGene_6011	Cucumis_melo_newGene_6011.2
CAAATAACTGTCATCAAATGTCAAAAACAGGGTTTTTGGCAGGAAAAGACGGTGATTTCGGAATGCCCAAATACATGACAGTTATTTGCTGTCATAATATATAAGGACATTAAAAAAATTAATTAAATATCTTTTATTAAAATAAAAAATAAAGAAAAGGAAAAATCCCTCACTTTCCTTCTTCAAAATCCCTCTCTTTTCTTCTTCACGCACACTCCCCTTTTCTTCTTCAAAATTCCTCCCCTCACGAACGAC
>Cucumis_melo_newGene_603	Cucumis_melo_newGene_603.1
TATGACAGCCTTGGAAAAGCTCCACTCCCTCATGGGAACTAAGTTCATGATCCCCATTATTGGTGGGAAAGAACTAGACCTGCATCGGCTTTTTGTGGAGGTTACTTCTCGTGGTGGGATTGAGAAGGTAAAATTGACTTGCTATGAATCTTATGATCAATATTTTCGTATCTGAAATTTGATGAACGAACTTGGAGTTGGAACTTGTTTTCTATACCTCTTGATGGCAAATATAAGAGCGGTTATTTGAGAGCT
>Cucumis_melo_newGene_6072	Cucumis_melo_newGene_6072.1
AACTTCAATCTCTTGAGCTTTTCTAATTTGTGCCAATATCTAACATGATGTGAAAAGTTATTCTACAACATGAATTACAGATCATCAAAACGAGTTTTGCAGCTCGTAACCTAAATGAAAACGTGTTAGAATGGGTGAAGAAGGATAATCGTCGTTTTCTTCGTGTTGTCATTCATGTCTCCAATCTTAACAACTCTATCAAAATTTACACTCAAGGCTTCGGAATGAAGCTTTTGAAGAGAAGGAAGTTTGACG
>Cucumis_melo_newGene_608	Cucumis_melo_newGene_608.1
GAGTTAATGAAACATTAATTTAGATAAGGATAAAGCATAGTTGAATGATTAGGTGAATGTAAAAAAGAAGAGGAGAGAGAAGAGATGAAATACCGCAAGAGCAATGATGCCAGTGATGATGCCTGTTTTAATGGCGACGGAGAGATAAGGTGACACAAACACCAATTTTGTAATTGACACTGGATTTACCCCTTTCTTCAATTCTCCAATCTGTTCCAATTTTCCATTACCCCCAATTATTATTATTATTATTAT
>Cucumis_melo_newGene_6092	Cucumis_melo_newGene_6092.1
TGCCAACCCACCAAACGCATTGGTTGGACGTGATGAGGATTGGCACTTCCTCTGCGACCATTATATCAGTCGTGCATTCCAGGTATTTGTCATGATTAATTATGATAACAAGTTTTAATATGTATACGAAATAAACAATATAATTGTTTTAATGCAGGAGCAATCACGGACGAACAAGGCTGCTAGACAGAAGCAGCCTTACAATCATAGTAGCGGGTCCAAGTCGTTTCTACAACGACAGTATGAGCTCCCTGA
>Cucumis_melo_newGene_6114	Cucumis_melo_newGene_6114.1
AAGAAGAAGATTATGCTGAAGAGCGAGCGAGAATGGCTGCTCGTATCTTAGAACTGGAAGCAGAATTAATGAAGCATAAGAAGGTTCCTGAAGTGGCCACAAAGGAAGAAACTGACGAGAGCAAGATCAAGAGTCAAATGGCTTCTAAAAGCATTGACACATCAGATGATGCAAATGACCATGACGCAAAAGAAGAAAATAGACAAGTTCTAGAAGACTTGACAATAGAGGACTTGACAATAGAAAAACAAGATA
>Cucumis_melo_newGene_612	Cucumis_melo_newGene_612.1
CAAGATTTTTGAAGACATCCAACTTCCATTTTTTTTTCTTTTTCCTTCTTCAATTTGCAGAGAACTTCTAAGAGAGAGTTTGGAAGAAGAAGAGAAATTTTACTAGAATTTTGAGGTTGAAGAAGAGGAGGAGAACTCAAGCAAAGTGTATCCATGGCTGAATTATAGTTCATTCTGTACATCACTGGTTTTTAATTGGGTTTGAACTCTTCAAAAGGAATTAAGAGGGCAGTTGGTTTTCACTCGAAATCAGGA
>Cucumis_melo_newGene_6179	Cucumis_melo_newGene_6179.1
ATAATGTTATGATTTATTAGCACATAATGAAATTGTTGAGTTTTTGAGTGATAAGAAGAGGCCCTTGAAGACTTAGAGGTTTGAAAATGAATTCAGAAGCCTTGCAGGTAGCTAAGGCCTATCGCCAGCTTCTCAAAGCTGTAAAGAAACATATTGGAAAGGAAGAGAGCAAGAAGCATTTTGTGGACTATGTGGCTCAAAAGTTGAGGGATAAATCCATACTTTCAAAACCCCACTTTGTTCAACAGGAAATCA
>Cucumis_melo_newGene_6210	Cucumis_melo_newGene_6210.2
TTCGAAGAGATTTCAGCTTTATAAAAAGTAAGTCTTCTATACTTGGGCTTTCTCGGTGTTAAGCATAAAATTTCTTCTCTAAACCGATTCTTTCACTGCCAATTACTTTTAACTAACAATACTAGAAAATGTGGGTTGTTAAGCCCTTATAGGAAAAATGGGACCTAACAATACTAATGACCTAACAATACTACTAATGAACTAACAATACTAAATATACAAATCTTAACTAACTACTATATGGGTTTGATTTAG
>Cucumis_melo_newGene_6223	Cucumis_melo_newGene_6223.1
GCTTCATAGCTCACCCTTTACAAAATGTTTTACCCATTTTCCAGGTATTGATCGACTTCCCGGTGCCTGATAGACGTCCTTAGTCTGCGGAAGCTTCATTATCGATTGTCAGTACGTGTTTTGAGTTCGGCATAGAGTCTGTTGTGTTGTAATGTATATACACCCTTGTATGTTATAGATACTCAAAAGTTTGTATAAGCTTTAGGAGCTATAGTTGTGTAAATTTTGTTGGTTATATTTTGATTAAGGTGTCTT
>Cucumis_melo_newGene_6244	Cucumis_melo_newGene_6244.1
ATCATGGATTTGTTATTGTGATGCCACCATAATTTCTGTTCTACTTTTACTGTAATTGACTAATTGTTTTTTTTTTTTTTTTTATTATGTCACTTCCGTTGGATATTGTTCGAGCCTCCTTAATGGGTAATTTTTCTTTTTACTTGTACAAAGTTTCCTAAACCCTATATCCATATGTGTGTTTGTGTGTCTCTACTTTTTCACATTTCAGTAATCGATTTCTTGGGTGTGATTCTGTGAGGTTTGTAAAATTGT
>Cucumis_melo_newGene_634	Cucumis_melo_newGene_634.1
NNNNNNTCTATGCTCTGGACCTAGACGCGCTTTGACGGGGACCAGCCATTTCAAAATCGATTGCTGAAGCTCATGGCCCCGTCAAGAAAGTCTAGAAGTGTTAATAAGCGGTTTTCTTCTGCTAATGAGGCATCCTCAAGCAAATACGTGGAAGATGCCGGCAAAAGCAAGCAGAAGGTATGTGTGTTTGTGGTGGAAGATGAATTTTCCAAGATTTGTTCAGTCTGT
>Cucumis_melo_newGene_6428	Cucumis_melo_newGene_6428.1
ATTGACAGCTCTTGAGAAGATTAAAAGGCCTTTATATGAAAAGCATCCCATGAGCAAATTTGCATGGACAATAGCTGAAGACACTGATACTATGGAATGGTACAACATCTACCAAGATGCCCTAAGAAAAGTCAATGAATCGTATCAAGGAAAAGAGACTGCTGACATCATTCAAAACAAAGTTTTGCAGGCTCGAGAGGAGGATGAGGAGATTGAATTCAATTGTGCTAATTACCAGCTTGAAATAATGAGATG
>Cucumis_melo_newGene_6432	Cucumis_melo_newGene_6432.1
CTTTTATTTTATTTTTTTTGTTTTTTACAAATTGGATGTGGGAGATCTAAACTACAGATGGTAGTTGAGTTAGCATACACAGTCTTTTTGCCAATCTGTTACTTAAGAGTGCAAAGGTTTGCTTTTCTTAATTAGCTTATAGTTATGGTTTTCAACCTGTAGGTTTGTTTTCACCATGAAATAGTCAGTAATGGTTTCAATATATATATGATTGCATCAACAGAAGTCAAATCCCAAGAACAGACAATGATCACA
>Cucumis_melo_newGene_6487	Cucumis_melo_newGene_6487.2
CAAGATTAGACCATATTTTTTCTTTTCGTCATCACTTTTCTCTACCCGCGCGATAGCCGACCGACCCTCACATTGTTCAATCGATTTCTTTGTCTCCTTACATTATTCAATCGATTTCTCATCTCATCTCTTCATCGGTCGGCCTCTCACGACTTCCGTTCAATCGACGACGACATAGCTTCCATCTCTGTCTGTCGTCTCTCTGTTCATTGTCACTGCGCGTGATAGCCGATCGTCTCTCTGTTCGTTGTCTCT
>Cucumis_melo_newGene_6514	Cucumis_melo_newGene_6514.1
CCTATCATTTCCCTAAGAGATTCAGAGAAAGAACTAAGTTTGAGTTAAGTAATTAAATTTTTCTTTTTATAATTTAGTTGAATGGCGAGGGCTTCAAAACCCCATTCTGATGCTGATCCAAGGGCCATAGAAATTACCAAGGGAGGAAAAATTATATTTTATCCAAGAGCATTGACCATCACATGGGGCAACGACAACCGTTATTGGCGTTTTCTTCCAAGTACTAACTTGTAAGTAAATCTTCTGTTACGTTAC
>Cucumis_melo_newGene_6812	Cucumis_melo_newGene_6812.1
NNNNNCCCATTCCTTCTTCTTTCTCTTTCCATTTCCTTTTGGGGCCAACCATTTCTGCAATTATTGGGTTGTTCAGCGGCGTAAACCTCATTTTTCAGCCAGTTCCACCTTCCTCTGCTGTTTTTTGGTCGATCACTCTCGTACCCTTCAATTTTTTCCATCTGGATTCTTATCGCAGCACAGATGCCAAACTCAATAAAGAGGAAAAGAGAAAGGAAAAAAATTTGGTGCTTCTGTTGGGTTTTGTTTTCTTGC
>Cucumis_melo_newGene_6827	Cucumis_melo_newGene_6827.1
NCTCTCTCTCTCTCTCTCTCTCTCTCTCTCTATATATATATATATATATATATATATATATATATGACATCATTTTGAAACTTTTTAAAAATTTTGAAAATGATTCATATATTCCAATGCTCAATGAACTTATTCCTTGTGTGTGTGTGTGTATTAATTTTCTTTATGTATTTATTTTAGCAGAGAAGCTTTGTTCCAAGGCATACCAAATGATTCCTCAGAAAACCAACCCTCTCAGCTTGATCAGGAAGCCAA
>Cucumis_melo_newGene_6831	Cucumis_melo_newGene_6831.1
NCTCATACTAAATGTGGATCGAGAACGGAAAGTTGGGATTTCTCTTTTTCTTTTTCCCTGTTAGCTCTTACATAAGTCGACAGTTGCATTTGGGTTTTATTTTTTCTGTTCAGATTTAAGTAAGTTCTCGTAAAGTCAAATCTTCTGTCTTTTAGCATGAATAGGACACTGGATTTGCTTGAAAATTTTACTTACTCAACATTACATTTGTACAGGTTTTTGTTTAAAAATTTTATGCTGCCCCTTGGAAGTTAA
>Cucumis_melo_newGene_6906	Cucumis_melo_newGene_6906.1
AAAGAAACAGGATGCTTTTGCTTTACCTATCGGAACAATTTTAGCATATAGTTAGGTTTGATGTTAATATCGATTGCTACTCTGATTTTCTTGGTTGAGAATCGATTCTTTCTAAGACTGTAAATTTGATTATGGTCCATTATCATATACCAATAATATCGGTTCGCAAGATCCCAAATTGAGTCGAGAAAACCCTATTCTGCCATTCTATTTTGCTGTTGTTATACACGTCAGTCTGGTTCTTACTTTAACCTG
>Cucumis_melo_newGene_818	Cucumis_melo_newGene_818.8
GTCGATTATGGCGGCTCGCTTTGGAAATTTGTTACATAGCTACTGCCAAAAGCTTTAAATTGCCTTCCGGATGCACCTCAAAATCAACTTCATTCTTTGTGTTTTCTAATTTCTAGCTCACTCTATTCTGCCATGGAAGTACGGAGGTTATGCTGGATACAGTGGGTCCTGAGGTGTTGGTTGTAACTAAAGTGAGAAATCTATCTCTCTTCAGGAAGATGGGTTTGTTGTTCTAACACCCAATCAAGAACTAGA
>Cucumis_melo_newGene_965	Cucumis_melo_newGene_965.1
NNNNACTATTGGTTGGTGTTGTTTCTCATGATGGAATGAGAGTTTATTTCACTACAAAGAATGGAACTCTGCTTGAACTATCTGAGCTTGAGCCTCCAAGATTGGTAGATCACGGCCAGCCCCGTGACGCCAATGTTGCAGCAGTAGCAGATGTTGCTTGTTTCAGAACAAAGATTGTGTATACAATAAGGTTCTTAATTTTTATGTCTATTTATGTGTGTTTCTTTAATTTTCATACCTCTAAATAAAAGCTTC
>Cucumis_melo_newGene_981	Cucumis_melo_newGene_981.1
TTTAAAGGAGCCAATAGATCTCGTTGACGATGAGGACGTCACAGAGATAGAACCATTTCTCACTCAATGACCACACGTTCGGCCCGCCCGTAGGAAGCGTGCAAGTGTTTACCTATCAACCCCATTCACAACTCTACCTAAACGGTCTCTGACATCAACCACCAGCACCTCTGAGTATGAAGCAATTGTTTATGATCCTATGCACAAAATACTTGACGTCCATTTAGATAGACTTCGAGCTTGGATTACAGACAA
>Cucumis_melo_newGene_3850	Cucumis_melo_newGene_3850.2
CTCGGCACAATATTCAAAACTTCACACTCTCCATATTCCCATCCACATTCATTTCACCATCTTCTTCAGATTATCTTCCACCTGCCAGCATGGGAGATCTTGAGGACTTTGATCACGCTTTCATCCAAGCCCCCGAGCACCGCCCCAAACTCGCACTCTCCGATGCTGATGGAATCCCCACCATCGACCTCTCTCCAATCTTTAACTCAGTACCCGGCACTGATTTCCCCCACCATTTGGTCCAGCAAATCGCCT
>Cucumis_melo_newGene_3868	Cucumis_melo_newGene_3868.1
GAGGCAAAGATTCATTCATTCATTCATCCATTCATCCACCAGATAGGATTTATAAAAAGAATAAAAATTGAACCACAAAAAGGAACCAAAAAAACAAAAAACTTTACTCTTCTTATTAAATCTCATGACTCACCGCCAGTTCCAGGAGCCGCCGACTGCAAATTCTCCCCTTTGGCATCGGCATCGGCGCCTTGTTTGATCTCCGGCGGTGGCCCACCAAGAGGTTCGGCCACAGGAACAGAATCCAGAGGCGGT
>Cucumis_melo_newGene_3968	Cucumis_melo_newGene_3968.1
CAGCCAGCTGTCGACGGTAAACAGCAAGCAACTTGCGTCATAAGCACGCACCCTTTGACCACGGTCTCAAACCATGGCTTTACAAATTATCTCCCTCGCCAATCTCTCCAGCGTTGTCTTCTTCCGTCTCCATGCACGGTGGTCCGTGCACGAATTAGGGTTTCGTGTCTCGCATCGTGGCTATGTTTGAGAGGGGCAGAGAGATATTGAGAAGGGCAGAGAAATTGATGGCAATCCTGATTTTTCGAACAAGGA
>Cucumis_melo_newGene_3975	Cucumis_melo_newGene_3975.1
CCCATGTTCTCGGCCACTGCCAAAGTTCCCATCGGATTTCCGGTGGCGGCAGATGATTGTAAAGCTCTGAGTATGCTTCTCCTTCTATACTTCCTTTAATGGATGAAGATTATTCTCACGAACTGTTCGATGATATGTCTCAGAAGCCAAAGAACAAATGATTAATATCAAATCTTATGCCATGCGCTGTCTGTTTGTCAATCCTGAGTTCATCAATCTCTCCGACCTCCTTCAGGGCCGCATTAACAATTCCCA
>Cucumis_melo_newGene_3981	Cucumis_melo_newGene_3981.1
GAGAGAACAAGCCGGTTGTTGTATACTCCAAGAGTGCATTGAATATTCCAATAATAACTTCAGACAACTTCGAGAAGTTCTAATCACTCCGTTGATAGAAGATGCATATGATCTTTCAAAACATCCTTATGGGAACTATGTTATCCAATTTATGATTCAATTAGATGGAACAAACATAGGATGGAGAGTAATCAAAGAGCTTACACACAAATTTGTAGAACTTTCCATGGACAAGTATGGAAGCAATGTAGTGGA
>Cucumis_melo_newGene_3997	Cucumis_melo_newGene_3997.1
ATTGACGTTCAAGTCCTGATCTATGAAATGAAAACTATGGAATGATGATTTACAGTGTCTAAAACCAATTTATCGCCTGAACTTACAGCAATGTGAAACTAAGATGATGGTTCTGCTGCTTATAAGATGCATCATGTTCCTCAGAGAAAGGGAAAAAAAAAAAAAGAAAAGAATTTTCACAAACTAAGATCCTTGCTGGCATGTGCGTGGACCGGTTGCTTCTACCTCAGAGAACTAATGATGGAAGGTGTGATT
>Cucumis_melo_newGene_4000	Cucumis_melo_newGene_4000.1
GAGAGCTCTCTTTTCTCCATTTTGTAACTAATAAAATCAAAGAGAAAAAGATGAGTTATTATAACCAGCCACCGCCTCCCGTCGGCGTTCCTCCGCCGCAGGGTTATCCATCGTCGCAAGGATATGGTCCTCCGACTACTACGACAGCGTCAGGATATCCACTGCACGGCGGTTATCCTCCACAGGGATATCCACCTCCGCCGCAACATGATCAAAACCAAAAGAAAGATGGATGCTTCAGACGCTGGATTTCTG
>Cucumis_melo_newGene_4190	Cucumis_melo_newGene_4190.1
TGATCGTTACTGGCTGCATTTGGCTTGAGAACCATGACTCGGACCTCCAGCTCCAAGCCATTTTCATCGACAAGGAGAAACGGGAGAGGCAGAGGTGAGGGTGGAGGCAAGAGATTTTCCGTTTTCGACTTCAGCGAAGAGGACGTTCGTGTTGAGAAAGTCTCTCGAAGTTTACTCGGCAAGTTTTCTGCCCGCAGGAGTTCTCCCGTTACCAAGCATCAGTTTCTCCACTGCTTTGGAAAAGGCGCGAAAAGT
>Cucumis_melo_newGene_4314	Cucumis_melo_newGene_4314.1
CAAAACCCTACAACAACCACCAGCTGGGCCCCACCTGCAGCTCCAGAAAGAACTTTTAGTTTGATAATGTCTGCTTACGTTGTTCAAGACAACTGATAAATAAAAAGTAAGCTGAACAATTGAACGTACAAGTAGGATAAGAAAATAACAGAGTAAGCAAATGGCAAGATTCAGCGTCAGGCTCAGGCATAACATCTACATACAAATATATGACAACTGTTTGTTGTTTGTAAGCCGTCCAGCCATACCTTATTC
>Cucumis_melo_newGene_4377	Cucumis_melo_newGene_4377.1
TGAACACCTTCTTAGTATTCTCATCATCTTCCAAACCTTTCAAAAGATATTCATTAAACACAACAAAACTCTCTTTTATTCCCTACAAAGGCTACCATGTTAGACCCCTTTTTGAAGGCTTCCTTGATTTTTTTTCTACCAATGTTGTTACTGAGAAATGTGGATTCATCCAATGGATTGTGTAATGGGACAAGATTGATATATCAATCATTCAACAAAAATATATACATGCTAAAACAACAATTGGTGATCATG
>Cucumis_melo_newGene_4526	Cucumis_melo_newGene_4526.1
TTAACTGGAAGAACACTGTGATTACCAGAGAATTTCTCGTGATTGGAACTACACGAGGTTCCGACTCGTATTTGACATTACAAAAATATTGAAGGAAGCAATCCTATCTCTAAAAGTTTAGACACCCACCCAACTTTCTCCCTAAAGAAACCTTCTGCTCGGTGGTGACTCAATTACATAACTTCAAGAACATTGAATTGGATGACAACTATTGTGACCTCATATCTTTTCCAAATCATTTTGTCTAATTTTTTT
>Cucumis_melo_newGene_4685	Cucumis_melo_newGene_4685.1
AATAAAGGATAAACCTTTTTAGTTCAATTATGAAACTTTTTCAATAATTCATGAATATTTTTTTAAACAAAATTTTAATAGTCTTCCTCCATATTTTTTAACTTTTCTAAAAGTTCGGGAGTACTTTCAACCCAAATCACTTAAAATAATTTGATCCTGAGTGTATAACAATATTCTTAAATAAATAAGAACAATAATAAAATCTATAGATGGCAGCTCTTACCAACGATTTCATTTATCCTAAGAGAACTAAAT
>Cucumis_melo_newGene_4937	Cucumis_melo_newGene_4937.1
TAAAGATGTAACTGTAAGGAACATAGCGAATTTTATACATGATTCCCCTCCAGAAAAAATTAAAAGTTCAAACTATGTAGTTATGGTTTCTTTAGACTATGATAACGGTTCTTCCCATGATTGCCATTGCCAAAGCTACTCTTGGACCATTCATACTTCAGAAAGCAAACATTTGCAAGAAATCTCTTCATACAACCATTATAAGCAAAGCAACCCCAACTCCCCTCTGACAGTCCCACTTACTCACCAACACAA
>Cucumis_melo_newGene_4984	Cucumis_melo_newGene_4984.1
GCGGCGGCAAGTTGAAGGTTACCAAGGTGGCCGGAGAAGATGCGAGTGGACATAGACATAAAGTTGTTAATCATATACACAAACACCGCCGGAGCCGCGAGCTTACTCAACAGCTTCAGCTCAATCCAAGCGGCTCGCCGGATTCGAACCACGTAACCCAATTCTGTGTCGGATAATATGTTCTCCAGCTCCCCGCTTACGGCCTCATGCTTTGCCGCTGCCTTCTCCACCAACGGCTCCAAAATATCATTACCC
>Cucumis_melo_newGene_4987	Cucumis_melo_newGene_4987.1
NNNNNNNNAATTCAACCTGTTTTATCAGGTGTGGCTGTGGGATGTGGATGGCAATCTTTTGTTGCGTGCGTGAATGTTTGCTGCTATTACTTGGTTGGATTGCCTTTGGGTGTTCTCTTAGGCTTCTACTTCAAACTTGGTGCCAAGGGCATATGGTTAGGGATGCTTAGCGGCACAGCAATTCAAACATGCATTTTGTCGTGGGTCACATTTCGAACAGATTGGAATAAAGAGGTAGATGAAGCGGTGAAAAGA
>Cucumis_melo_newGene_5017	Cucumis_melo_newGene_5017.1
TGGAGTCATCTCATTAGATAGTTTTCTTTTTTAAACTATAAGAAAAAACTGTCTGCCAAAACGGATAACAAAAGGCGTCGAAAGAAAGTTTGTCAGGAGATAACACTTCTGCCACGACAGTTATCTTAGGCATCAGGACATAGAATCAATCTCTCAACAGCCGTATGAAGCGCGTTGGGAGATTAGTCTATCTACCAACATTGTATGCTTAGCCGTGTGTGTAGACTTCAAAATATCCATGACTCATCGAGAGAT
>Cucumis_melo_newGene_5084	Cucumis_melo_newGene_5084.1
AGGAGATTTGCACTTAAAGAAGCAAAACAATCAAAGGATGGAGGGACAAGGAAATTGAATCTTCCAAATCTGAAGTTATGGTTATATTCATTGCAGCCTTATGATGTCTAGAATATTAAACCTATTTATCTTTTATAGATTTAAAGTAATGCTATCTCTTATTTCTAACTTGAATTAGAAAGCAAAAGAAGAGACTACAAGTGTTGTTTAACACCTTGATGTGGAACCCTTCGATCTATGATGCAAGGAATGATT
>Cucumis_melo_newGene_5132	Cucumis_melo_newGene_5132.1
CTCATCCCATCTCCAAATACATTTAACTTTTATTATTCTAAATCTACAAAAAAAAAAAAAGAAAATGAATTCTAAGGCTTTCATCCTCCTCGGTCTCCTTTTCGCCGCTGTCGTCCTGGAGGTAACTGCAGTTACGGCCGGGGACGACATAAAATCTAAGGAAGCTTTTAAGCAAACCGATGAAGTCAACGATGTCAAGCACCACGATTTGGGAGGAGAAGACACTTCACTTGCCCGATGCCACCACCATTGCCA
>Cucumis_melo_newGene_5143	Cucumis_melo_newGene_5143.2
TGAGCAATAGCAGTAGCTTCTCTTCTAGGGTATTTCAATAAAGGGTTTGGCTTTGGTTTTTAGCTGCCATGGAGGATATAGGTCTTTTCAAGCAAGGATGGAAATGGTTTCAGTCGCAGAAACACACTTACTCGCGTGCTCGAACTGCGTTTTTTAGTTTCAGAGACAAAGTTGGGATGTTTATTGAGAGACATTGGCCAACAGTGTGTCGTGGCTGTGCCTGGATGGGGAGTTTACTACGTTTAGCAGTGCTTC
>Cucumis_melo_newGene_5150	Cucumis_melo_newGene_5150.13
CGATGAAAATACACTTTTGTTCAAACCAAACCTTCAAGCAATGGAGGATGTGATCCCTCAAAGATTCTAGAGGTTAATTTTAGTTTAAATTTTAATTTCAATTTCTTTCTCATCGGATTTTCTTTTCCCGGCAAAAATTTCCTGTTTGATCAGTTTTTTTTCCTCATATTTCTGCTCCGAATTCTCTTTTCTGGAATTTATTGATTCTTGATTCTTCAAATTTTGCTTCCATTAGTTTGTTTTTCATTCGTGTAA
>Cucumis_melo_newGene_5151	Cucumis_melo_newGene_5151.2
AAGGTTGTTTTTTAGAACTCAAGGACACAGTTGTACAATTTGTAGAGCAAAATTCTGTCTAAGTAAGGTCGTGGTTTTAGGTTGTTTCCTGGAGGCTCCTATTGATAAAAGTTATGACATAGTTCTTGGTTGCTAGAAGACTTATTTTAGTATTAGTGGTGGCTAGCTTTAAGTTATTTTTGTGGGGAGAGAGACAGAGAGACAGAGTACTCCGAATTCCTAACTACATCTACTTCTTAGTTTTTGGGTTGGGGT
>Cucumis_melo_newGene_5157	Cucumis_melo_newGene_5157.1
GAGGACAGTGGGAAAAAACTTTGTACTCATTTTGATTCATACGTCACAGAGATAGAACCATTTCCCACTCAATGACCACACGTTCGGCCCGCCCGTAGGAAGCGTGCAAGTGTTTACCTATCAACCCCATTCACAACTCTACCTAAACGGTCTATGACATCAACCCCCACTACCTCTCAGTGTGAACCAATTGTTTATGATCCCATGCACAAAATACTTGATATTGATTTAGAAAGACTTTGAGCTTGGATTATA
>Cucumis_melo_newGene_5171	Cucumis_melo_newGene_5171.10
CTTTTATTCTCTTCTCAATCTCATCTCACTTTAATCCCTCTCTTCTCTGAACGGCAAGCGCCGCCACCATCTTTAGAAGAAATCTCTCGTGCCCGGTCGTTATCGAACCCACCATCGTCGTCCCTCGTGTCCTGCCCGTACCTTGTCATTGTCGAACAGTCCTTCTTCGACTGTCGTTGTGCTCGCCACCACCGTCGATTCAAACATCTCTACATTTCTATTTAAGAAGTACAAAAGAAAAGAAGAAGTCGAAGG
>Cucumis_melo_newGene_5172	Cucumis_melo_newGene_5172.1
TCGATCACTGTTTTTCTTGTCGCCCTGCCATTACACAAACCAATTCAAGCACAAAGTACTATACAGCACATCCATATGAAAACAAACCGTGAACGCTTTAATATATATACATTAACATACACTTTGAAATATCTATACAATTGTTGGTAAAGGGTTTGTACAATGATAGAATGAACACACATGTTTTTGTTCCAACAAGCTATTTAAATAAGTACATTTGAACCAAAATTTTGCTACCAAACCTACAAAAAAGCA
>Cucumis_melo_newGene_5173	Cucumis_melo_newGene_5173.1
CTCCAAACCTCACGCAAATCCTTTCTCAAAGTCTCAAAATCCTTTACTCAAACGTCACGAACCATCAGAACTTCTCGCCCACCATCCCAGAACTCCTTGGTCACTGTTGGAAAGTAGGGTTCGAAATATGAAAGTTGAAATACGAAGTGTTCTTCTGACCTTGAGTCTCCAGCCTACGTTGAGGAATCTATTTCCATCTTCATCAAGAATGAGCATCACTTCGTCCTCGATTGCGACTGTTTCTCGCACTTTCAA
>Cucumis_melo_newGene_5175	Cucumis_melo_newGene_5175.1
CTGTCAACAAGGATGAGCTACTTCAAATGGTGAGGTTTGGTGCTGAGATGGTTTGCAGTTCCAAAGATAGCACCATCACAGACGAGGACATTGACAAAATCATTGTTAAGGGAGAAGCAACAACTGCAGAGCTTGATGCAAAGATGAAGAAATTTACAGAAGATGTCATTAAATTTAAAATGGATGGAACTGCTGAATTGTACGATTTTGATGATGAAAAGGTAAATGCAATTATATCAAATTCTTGTAAATCAC
>Cucumis_melo_newGene_5179	Cucumis_melo_newGene_5179.1
CAACAGTCGAGGGTTCAATGGTAGACGTATAACATAAATCAGTGATCGTTTTAGAACAATCTACTTTCTCCTTCTTTCTGGTTGTAATTTCAACTGAAGGATTACCAATTATCGAGCTTGATAGATCATCGTTTCTCACATGAGCTGATGGAATAAGTTCAGTGTTATTAGCTGTAACATCCTTACATGATGATTTTGAGTTTTTATCAGCACTATCTGCCTGAATATCAACTTTAGGTGCTTCAGTAGGAACAG
>Cucumis_melo_newGene_5185	Cucumis_melo_newGene_5185.3
NNNGTGCGAACGATCCCTCCAGACGGTCGATCACCGAACAATCTCACACCATGGATGTTCCACCGTGCACTTTACAAAATTTCCTTCTCTATTGCTCCTCAATGGCTTCTCAAATCTCTTTTTTCCCCTTGAATACTGGAGCTAACATCCCTTCTCTTAGACTTGGAACTTGGCAGGCAACTGATGGTCTCCTCACTAATGCCATTGTTGTCGCCGTCAAGGTTCTTTTCTATGTGTTCTTCAACTTCTTTTTCT
>Cucumis_melo_newGene_5186	Cucumis_melo_newGene_5186.1
CCTCACACAGCTGCAATGGAGGATAATAGAGAAGTTACTAGGCGGTAACATCTAGGCATCACAGACTATAGACTGTCGGATCAAAGCCCTTAAGAGAACCTACCAAGCCATCGCAGAAATGCAAGGACAACATGCAGTGGATTCGGTTGGAACGAAGAATACCAATGTATTATTACGCTGAACACGAGGTATTCGACAGTTGGGTGAAGAGTCATCTTGCAAACAACGGTCTTCTCATCAAAACGCTTCTTAATT
>Cucumis_melo_newGene_5187	Cucumis_melo_newGene_5187.1
CCAATTTTCCTCCTAACCCTTTCCTTGTCGCCATTCCAACAAAAACCATAATCCATTGTTTTATGGAGCACACATTACAATGAAGCGCAATTTCCAACCTGCCATTTCTAATGATAGTAGCCGTCGGAAGAGAACAAAAGTTGGAGATCTTGATCGTGATAGACCTTTGACATGCAGAAGAGATTCTTCTCCCATATCCTTGAAAGAAAGACATGTTACATACGCAAAGAATGCAAAAACTTCTGAGTTTGCATT
>Cucumis_melo_newGene_5192	Cucumis_melo_newGene_5192.2
AAAAAAAGTAAAACAAAGCTTTCTCAAAGTGATTGGAAAGAAGCCATCTTAAAATGCCAAGGAGATCCGACAACAAAGGAATGGATGACCTGTCAAACTAAGAATCATTGGGTTGAATCAGATCCTATTAAAATTGTAAGTATGCTCCCTCCTCTCTCCTCTCTTCTCTTGCCTCTCTCCCCTTTCCAGCTCCCTTTCCTCCTTCATCCACTAGCTCTGGCCTGTTTCCTCACCTTTGTCTACTCATATGGCCGC
>Cucumis_melo_newGene_5195	Cucumis_melo_newGene_5195.1
GTAAAATCTTCCATTGATATACCAACCACTTCCACTTTATGAGAAACAACCATCAACTACTGTCGAAGACCTCAAATCGCTCAGCCCATCAATCTCTGTTATGCGAGGAACAAACTTCGACAGCTTACGAAGTGCAGCCATCAATTTCGACTGTAAATGAAGAATCTCAACTGAAAATTCCCAAACAATCAACACCCCTTAAGAGAAGAAGACCGCACAAAATGTCAACCATTGAGAAGAAGAAACGAAGAAAGC
>Cucumis_melo_newGene_5200	Cucumis_melo_newGene_5200.1
CTCAAGATTTGATCAAAGGGGTATTTTAGTCCATTCGTTGGGCCATTGATTCGCGAGATACAAAGGGTAGGGTGGTGGCCATTTTTAGCGATTTTGTGGAGATCACAAACATCAAACCACGATTTGGCGGAGAAAGATCAGAAGGAGCAAACTAAAGATGATCCACCGAAAATGGAGTCTTCTCACCGTCCCTCCGGCTATACTGGGCGGTATTGTTGTCTCTCTAGCCGTCGCTAACTTCATCTTCGTTAAAGA
>Cucumis_melo_newGene_5205	Cucumis_melo_newGene_5205.1
GTTATTTTAGAGGAGGCATGTTAACTATGCAACCCATACTAATGGTTACATTTCGGGGTTTAGTCACAAACTAGGGCGTCGTCGCTGGAGTTCACCCCGCGTCGCTGTAAGTCGCACCTTCCGCCGCAACTCAACTGACATCTTCTTCATCAACCATTCGTGACCATCGTCGGAATCTTGGACTCCTCTGTTCGGCATCGGCACACATCGACAACCATTTTTGCCCAAAATCGACACATTTACTCCATTGTCATT
>Cucumis_melo_newGene_5211	Cucumis_melo_newGene_5211.1
ATAAACTTGAAATGGACCCACAGCAAATCTAACAAAAACAATCCACCACTTGGTGAAGAAGGTCATGAATCGAAGCATCCAAATTGATGATGTTGTTGATCTCAGGCTTCAATTATGACATCGAAATCGACCGACGGACCCGTATACAAGATTAATCCTTTCCATCATTTTTATGCCCTAGTAAGTTGTTTGTCTCATTTAGAAAAGACAACACATAATATTAAGGTCAAACTCAAACCCGATCAATTAGCCTTA
>Cucumis_melo_newGene_5214	Cucumis_melo_newGene_5214.1
AGTATTACAGGAAAGCTATTCAAAAGTACTATAATATAAAAGTGTTAGCGTTTTGACTAATCCACTTAAAAAGCAATTATTGTGTCGGCATCAAAGCTATTCAAAGTTAAAATTGGGCCTTTGTGCCAAAACAAAAATGGTTAAATGGGGTATTTGCAGCCCAAAAACACCAATTATATCCAACACAACACTAAAAAAACTCCCTTTTTCTTTCTTTCTCTCTTTCTTTTTTTCTATATGGAGTATCCCCTTTGG
>Cucumis_melo_newGene_5218	Cucumis_melo_newGene_5218.1
CTACTTTTGGCAATTCCCCACGAATTTTCTTCTAAATTCAATTTCACTTCCGGCCACCCCCTCCCTCACATTACTGGCCACCAACGCACCCCGCCCCGCCCCGCCGTGGCTGCCACCGCAAGCTATTTTCCGGCGAAATCGCCACCTATCTCTCCCTCTTACACTATCGCTACGTTCAGCCGGCCACCACAGCACCCCGCCTCGCCGTAGCTGTCACCGCAAGCTACATTCTGGCGAAATCTCCACCTATCTCTC
>Cucumis_melo_newGene_5227	Cucumis_melo_newGene_5227.2
GAAAAGAAGATGAATATTTTGTGGAGGAAGATGGGTGGACTCAGATTTTGTCCCAACTTCAAATTAGTTCAAAGGAACAACCCTGCTCTTCTCTTTTCTTCATTCTCTACCACTCGGGCTTCTTACAACACTCTCGTCTCTGAGGTTGAAGTTGCGAGTTTAATTGAAAGGGATCTTTGTGGGTGAAGTTGCGAGTTTAATT
>Cucumis_melo_newGene_5229	Cucumis_melo_newGene_5229.1
TTGGCTTCCTCCTTTTCATGATTACGGTCAACCAAATTGGTCTTTCTGCCAGTTTCCAGAGTCTCAAGCAGCTCCTCTTCATAATCCTGGGATTCAAATGTGGCTTAAGTACTACATTGGTCTTCCCATACTACTTTGGTTCCTAATAACTCATCACTGGAGAGCTGACGTCCCGATCGTTGCTCCTATGGCACCTCACTCGGCCACACTTGGTCAGAATCCTCTATCGGTTCCACTCCAAAATGTGTCGACATT
>Cucumis_melo_newGene_5230	Cucumis_melo_newGene_5230.2
TCCTTCCCGACGGTTATCTCCCGTGGCTACCTCTCTCAGAGTTATTGTTCTCATTGGCCAACTTCCCCCGGTCAATCCCTCCTTCGTGGCTGTTGAACCGGTGTTCTTAGTCTGTTGACTTTTATGGTCGGATTTAACGTCGTAGGCACTAATCAGCCCACATTCCTTTCGGACCAGCTCCCTGTTTTCTATCTTTAATGCCAAAACTTCATCATTTGGGCCAGCCCATTGGGCTCCAGGGTTTCCACTTCCGAC
>Cucumis_melo_newGene_5240	Cucumis_melo_newGene_5240.2
CGTGAAGCCCCCTTCTCTCTCTAGAACTTCTCTTCCACTCACTCTCTCTCTCGCACGCCGGCCACGGCACAACTTGTCGTCGACAACGCGGCCGAAAATCCAAAGTCACCGATTCTCCCTCTGTCTCACCGATATTTCTCTCTTCTCTTATCAACCATCACCGTCCATTGATCGGAGTATGTTCGATGCATTTGCCATCGTCAAACTCGAGGTTGGAAGTTTTGGTTGGAATTTGCTGCTGTCCAGCGAAAGCTC
>Cucumis_melo_newGene_5246	Cucumis_melo_newGene_5246.1
CGGCAGAACACCTTAGTGGCAAAACACCATAGCTTTACTTTGTTGTCTTCTCCTTGAAGTCAATAAATTTATTACCCTGATTTTTCTCTTCTTATATGACTTTCAATGCCGGCTCGACCAAATCTTGGATGGCTCTGGTTCTTAAAAGTTTGAGTTCAATCGATTGGGTTTCAAGACAGGAAATGAAGGAATGTATTATGGTATGAAAAATTACTTGGTTTTGAAGAATATAAGGTCGATCAAGGCCTCCTAGGA
>Cucumis_melo_newGene_5250	Cucumis_melo_newGene_5250.1
CAAAAATATTTGCGTAGAAGGAGCAATTATTATGTATAGAAACTGAAAACCCTTTGGTTCCTTTTCCCATGATGCCTAAATTCCCATTTTTTCTGAATTACGAAAGAGGCTTTGTCGTCGTCATCATGGCATTCAACTGTTAGGCTCTGTTCGAAAGTTCCAGTACAACACTACCCAACTGGCACAACCCAACATGTACTGTTTCTTCCCAGAAGGAAGAAAAGGAAAGGGGCGCTCCGCTGACGCGTTTTAGCG
>Cucumis_melo_newGene_5251	Cucumis_melo_newGene_5251.2
CTCAATTTCTCCTTCTTAACTTCATTTATGGAGATACGCAAGCGAACGTCTTCTTCTTCCTCATGGGCGACTGATTGCACGGGTGGCAGTAACAGGCAGCATCAACCCCAAGTTTTTTTCTTACTTCGTTTCTTCATAGATTTTCTGTCCGGCATCAACCCCAAGAATCAAGTTTATGCATGTGGGGCCTATGAGTATACTTGCCACATTCCTCCCTTTAAGATTCAACCGCCACCTCTAAACTTGGAGCTCAAT
>Cucumis_melo_newGene_5253	Cucumis_melo_newGene_5253.1
ATTGTAGACCTATTATTTCTGTTGATGGGACATTTTTGAAGTGTAAGTTTGGTGGCATCCTATTAACAGCCTCATCACAAGATGGTAACAATCAAATCTTCTCTCTTGCTTTTGCCATTGTAGATTCTGAAAATGATGCATCATGGACATGGTTTTTTGAGAAGATACGAAGTAGTTTTTCAGAGCGGGCTAATTTAGTCATTGTTTTTTATAGGCATCTTAGCATCCCCAAAGAAGTTTTAAGAGTGTTTCTTG
>Cucumis_melo_newGene_5256	Cucumis_melo_newGene_5256.3
CCCCAAGCCTCCAAATCACCCCAAACCCTCGAATGAGAAGAACTTCTCATTTGACACCTCTCCATTTCCATCTCTCAGACAACATCTCTCTTTCATGTCTCACCCCACTTCTTATTCAAGTTCACTCTAACCACCGCTCAACTTCTCCATGGCTGCACCTCCATCTCAATTAACTCTCTCCTCTCTGACTTTCTTGGTCTCAACTTACGACTCACACTTCAAGTTTAAGTTCACACCGGTACATAGTGTTGTGTG
>Cucumis_melo_newGene_5268	Cucumis_melo_newGene_5268.1
CAAATTTGGTGTTTTTCTAATTGTTAGGACTTCGCTGCTTGGAAAGCGTGATTTTACTGTTAGAATTTGATTGAGCAAATCTCCAGGTAAGAGATTCTACTACTAGACCTATGAGTGGAATTAAGAGATCGCATATATTTTAAGTTATGCATATTGATGACTAGATTGTGTAACGGCATGGCAATTAATAATGATATGATATGACATGATGATATGATGTGACATGATGACGTGATGATCATATGTTACGTGCAT
>Cucumis_melo_newGene_5274	Cucumis_melo_newGene_5274.1
AGGGCTTGAAGGAGGTGCTGGTTGGCATGAGAGTTGGAGGAAAAAGAAGAGCACTTATCCCTCCTTCTGTGGGTTACATAAATGAAAATTTGAACCCAATTCCTGAAGAGGTTTGGGCCTACCAGATAGTGTCGTCAATTAGTGGACGAGTTGTCCATAGGTAGTCATCATCTACGATACCACACATCGTGCGGTGGAGTTACACACACTCATCTTGGTTAAAGATGATTGAGTTCCAGGTTTTTGGGTCGCAAA
>Cucumis_melo_newGene_5279	Cucumis_melo_newGene_5279.1
GAAATATTCTAATTGTGGCTATAGACTTTTTTGTTTTTGTTTATTCATATTGATGTATGGTGGTTTGGTTTTTCTTACTGAGCTTGTAATAATTGGATCTATCTGCCATTTATTATGCAGGTGCTATTATTAATGCCTTTGGAGCGATAGTTCTAGGCGCTCCTATTGGTGCTCAATATTTCTTGAAGACCCTTAACTGGTCACTTGTGATGTCATTGTTCAATGTAAGCAAGCAATTAAGACATTTCCTTTGAT
>Cucumis_melo_newGene_5280	Cucumis_melo_newGene_5280.1
TCTAAAAAAAATCATCTCGTGGTTTTTGTGTGTCTAATACTCACAAATTAATCTTCAATTTCTTTTTTTCTTTTTTTCTTTTTTTTTTTGTGGGCGGTGGTCGGCCGGTGAGTCTGGCTGAGTTAGGTGTTAGACTCGGCGGTGGAGGTGGCGGCGGCGAAAGATTGAAATTTAAAGGTTGTATTATGGGTTTTTGGCATCAGATGATTTTTCCGGTACGGCGGGTTTGGCTCGCCGTTTATGGCCGTCTAAAAG
>Cucumis_melo_newGene_5284	Cucumis_melo_newGene_5284.1
CGAATAAGGCTGCTAGACAGAAACAACCTTACAATCATAGCAGCGGGTCGAAGTCGTTTCTACAATGACAACACGAGCTCGCTGAGCAAAGAGGGGAGGCGGTCAACCGAGTGGAGTTGTTCCTGTAAACACATGTTTGAGACGGGATGTTTGTATCGCAGGTCGCGAAGGATGCACATAATTAAATGTTGGAACTCCAGTCCCAGCCTACCCTAGAGGGTACCCAGTCACTCTCTAGGGACGAGATATGCGAGA
>Cucumis_melo_newGene_5286	Cucumis_melo_newGene_5286.1
CTCAACTGCAATGTGAAGAAGAGCTTTGTTGGAGTATGATTCTCTCTTACCTGTGTATAAGTTGTTAGGATGGACGGAATCACTGGAGTATGTTGTCACATGTGCATGTCACAATCGGAAGAAGAAAGAAAGAATTCAAACCCTGATTTTGTAGAAATTGGTGACAAATAGAGAGATAGAGTACTACTACATTTTTTGATGGTTTGTGAACAACATTCTTGGCCACTGGTCTTGCAAGGATTCCTGCTTTGGGGA
>Cucumis_melo_newGene_5288	Cucumis_melo_newGene_5288.2
CATCTCCTTCATTGAATAAAGAAAAGGAAACTCTAACTCTAAAAACCCTAGCCACCCTCTTCCGCCTTCGCCACTGCCACTCTTCCGTCCGTCAGCTACCGCGTTCGTCACCGCCTCGATCGTCGGCTATCTCTGTCTCGGTTCACCGTCGTCCGTCAGCCAACAGCCGACCGTATAGCCGTATCCTGCACATCGACCGAGTCAAGTCTTCAGTCGATTGGCCAACCTGAGCCGCTCTACACCTCCGTCTGATTT
>Cucumis_melo_newGene_5292	Cucumis_melo_newGene_5292.1
TAGGGTTTCCATAATACCCATATTACCCCTCAAATCCCTCCATTCTCTCATCTGCCCACTTGCCGATTTCTCTCCCTCATCATCTCCTTCAACCCGTATTCATCTTTCCTTTGATCCCTCTTTTCCTTCCATATGATTTTTCTTCTTTCTTCTTCTCCCTCTACTCTTCTATTATCGATTTGTCGTCCTTCTGTGTGAGAAGTTTCGCCGTTTCGTTTTTGCAATCGAAAAATCAATTCCCTTCCATCGAAAACC
>Cucumis_melo_newGene_5293	Cucumis_melo_newGene_5293.1
GGGAAACCGAGGAAGCTTGGAGAGAATTGAAGTTCTGAGGAAAATCACAGAGCTAACTAGATCTATGATCGTCGAACTGAGCAATGGAAGCTCCAAGATGATCGCCATCGATCGGTTCAAAAGTTACTGCACCAATTCCCTTGAAAACTGTTGTTGTAGGTTCAATTTATCTGAAGGGAAGGATGTTCTAACACTTCAAAGGGAAAGCCATGTCCGTAGACTAGATGTCTTGCTTAGAGTTCTACTCATAATTCA
>Cucumis_melo_newGene_5299	Cucumis_melo_newGene_5299.1
TCCATCTCTACATTTTTCATATCCACGAAAACCTAACCTAAACCCAAAGATGCAATCGCCACTCCATCTTCCTCTCTTGTCCAGCCTTGTCCGACAAGCCTCCAACAACAGCGATCTGCAGACAGCGGCGTGCGTGGACCACGAGCAACTAGCCTCATCGATGACAACCCACTCAGATAGATGCCTAGCGTTCTTCTTCGATGACCCATTTACTCGACACCGAGTTTTAGCCCACGAATCTCACTCGCATTGTGG
>Cucumis_melo_newGene_5305	Cucumis_melo_newGene_5305.1
AGCGTTTTTTCGTACTTAATTTCAATGGATAGGTTCGTTGAGCATCAAGTGCTTAGTACCTTTAAAGAGTTCCGGGACGATTGTCACATACACTTCAAAAAGTACAGCTACCTTGAGGAGACACATGCCAACCCACCACCACACATATTGAGTTAACCAATAGAGCAATCATGGACCAACAAGGCTGTTAGACATAAGCAGCCTTACAATCATAGTAGCAGGTCGTAGTTGTTTCTACAACGACAACATGAGCTC
>Cucumis_melo_newGene_5306	Cucumis_melo_newGene_5306.1
CACACCCACAAAATCCTATTCGTCACCGCTCCGTCGTCACCGCCTTGTTCGTTCGATCGCCGTCGGGAGTGGATCGCAAGCCGTCCATCGAAGCCCGTGAAGCCAAGCCGCGCTCCTCTCTCCACAACTGAGTCGACCCTCATCGTGGCAGTCATCCGCCGAATCATTCCACCCTCGTCGTCGCTTTTCTCTGTCTGATCTCCTTCATCTGGAAACTGTCGCCGATCGTCTGTCTTCCGTCACAGTCCGTCGCAC
>Cucumis_melo_newGene_5318	Cucumis_melo_newGene_5318.1
TTTTTTTATAATTTTATGAACTATTCATATCCAACTTTAGGGTTTAGGGTCGAATCACCATCGCTCTCTATTTTCTCTTCTTCTTCGATAGTTCCGTCACTCTCTTCTTATGGATTGTTGGTCCCTTTCTCTCCCTCTCGACGACGAGTTCAAGAAGCTCGTCAATCATATGAACCCTCACAGGGTTACCATTGATAATGATTCT
>Cucumis_melo_newGene_5322	Cucumis_melo_newGene_5322.2
AAAGCTTGCGTCGATGAATTAGGGTTTCTTCGTCGGAGCAGTCCATATAAACTATTTCAAGCTTCTCTTTTCATTATTTTCCAATTCAATCATCCTATTTCTATGCACGATGCACCCCGGGCTACTCTTATTATCTCCATGACGATGATGGCCCCATTGCTCCTGCTAGATTGTTGCCGTTTAGTGTTGCAGATTAGCCTTTCGATAGCCTGATCTGTGTCAAAATAACGCCTACATTCCTTTATCATGCTTACA
>Cucumis_melo_newGene_5346	Cucumis_melo_newGene_5346.1
GGCAAGCAACTTCTCCGAGTATATGCATCGAGAGATATCAGAGTTTGTCGATGTGGCTGGAGAAAGTTGTGCTGAAGGGTTGTCAATGGAGAGTGTTCAAATGTTGCCTGTTTGTGAATATGATCACAGCACCATCAACTCCATTTCTTGTTCCATTTGCTTAGAGGAATTTGAAGATGGAGAAATTGGTAGGATACTTCCAAATTGTGATCATTTCTTTCATGTGGGTTGCATAGACCAATGGCTACACTTGCA
>Cucumis_melo_newGene_5349	Cucumis_melo_newGene_5349.1
GGCTTCTTCCACCAACTGCAGATAGACAAGCAGTCACACAGGCGTTAACAGCCTTGCAGTACTGGAGGGAATTGCTGTCAGCTTTGACCCAAATTACAAAGTTTTGGGCAGTACATATCCATGGATTGCTAGAAAAGTACTGACTGGCAATTCACCCAAGCTCAAGTCCTCCCTGATATCTCTGCTTTATAAAGAAGGAGTTTTCAGGATTGATCGTTTGGAGTCTCTGATTAACGAGTCACTTCGTGCTAGAAT
>Cucumis_melo_newGene_5350	Cucumis_melo_newGene_5350.1
GAGCATCAAAATGCTCACTACTTTTAAAGAGTTCAGGGGCGACTGTCACAGGCACTTCAAAAAGTACAGTGACCCTGAGGAGGCACATGTGAACCCACCGCACATATTGGTGGGACGTATGGAAGATTGATAGTTCCTCTGCGATCATTACATGAGTCGTGCATTCCATGTGAACAACGATATATTTTGTAATGGTTATTTCAATTCAACTTTTAATATGTATGAGAAATAAACAATATAATTGTTTTCATGCAA
>Cucumis_melo_newGene_5354	Cucumis_melo_newGene_5354.1
CTTGAAAATTGATCATCCTTCAAAGATTTTATGGAAGAAAACAAAACAAGGTTATCGCCCGGACCTTAAACCAAATCTTGAGAAGGAAATTAGAACATCCTTAGGAAATGTCTCATTACAATTACAAACATGAAAAAATGATATACAGTGCACGAAAACTTAAGCAAAGTAGAACAGAGAAGGCAAGGATTGATAGATGACACAGCAGATGAAATGGGCTCCTTACTTCTCCTCCAATCCCTTCAGTGGAGTTTG
>Cucumis_melo_newGene_5372	Cucumis_melo_newGene_5372.1
GTATTTAAAAGTTTCAATTTCCTGAGCTTTGAAAATGTCAGGTTACATTTCCAACATTTTGAAAATTTTAAAATGTAGCTAATATTAAGTATAAAGTTGAATTTTATGTCTAACAAGACCTTAAAGCTTTTTTTTGAACAAGAAACATTTCATTGATGAACGAAATATCCAAAAGCATAACCAAAAGCCATGTATTAGAGGGAATACAAAAGATTGTTCCAATTTGCGGCAAGAAAACTTAAATTGTGATCTTTA
>Cucumis_melo_newGene_5381	Cucumis_melo_newGene_5381.1
GCATAAGCATAAAAGATTCCAACAATATTCGCTCCATTTCCTCCCACCTCCAAATTCTAATTTCTCTCGTCTTACCTTCGCCTTTTCATCTCCTTTTTCTCTGCATTTTCAATTCCTTTAACTCTTCCTTCTCTTTCAACAACTCATTTTCTTCCTTTTGTTTGTTGGGGTTGTATCGTTCATCTTTTAGCTGAGAGACGTGATGATATTATGGAGGAATAGAATATGCTGGTGTTTGGTAATGTAATGATCGGT
>Cucumis_melo_newGene_5391	Cucumis_melo_newGene_5391.1
AAGGTGGGTAGCTGCAATGGAGGAGGAGTTGTCAATGATAGAAAAGAACAAAACTTGGATCCTTGTTGACAGACCTCAAGATAGGAAGGTAATTGGAGTTAAATGGGTATTGAGAACCAAGCTTAATGCTGATGGCTCGATTAACAAGCACAAAGCCAGGCTTGTGGTTAAAGGGTATGCTCAAATCTTTGGTGTTGATTACTCTGATACTTTTGCTCCTGTTGCTAGAATGGACACAATCAGGTTACTATTTGC
>Cucumis_melo_newGene_5393	Cucumis_melo_newGene_5393.1
AGATGAAATTTTTGAATCTCATACTTCAACATTGGGAAGGAGTCTCCTCCAACTTAAAAAAGCTTGCCCTATTAGCTTTGAATTTTTGAACTACACAATCATCACAAGCAAATGCAAAGGGCCTCAATATTCTCCAAAGCTGTGTTGTTCAGCTCTAACAGAACTTGTTTGCCCTTATGTTGATGCTTTGAATGACATGACAACTGATTGTGCTTCAACCATCTTTAGCTACATTAACCTCTATGGAAAGTATCC
>Cucumis_melo_newGene_5411	Cucumis_melo_newGene_5411.1
TCATTCGCATTTGAGAGCCTTAAATTTATCCCTATATCTATTAATGGTGTGACTCATAATATTGCTAGGTAGGCCTGGTCCAATGGGGAAAGTGCAAAGCGGGTTTCTAGTCCTCCCTTCTGCAAGAAAAAGAACAAGATGTGAATTCAACATATTCCCTACTGGAATGTTAGAAGATGAGATCTATGTTGAGCCACTAGATGGGTTCATCACATCAGGACAAGACCAAAAGGTTTATTC
>Cucumis_melo_newGene_5417	Cucumis_melo_newGene_5417.1
CCAATGGGCTATGGCTCTTGCTATGTTCTCTTGTAAGAATCCATGTCCTTTCTTTGTTCAACTGATTCATAAATGCCATTTCCCAATTTTCCATATGGGAATTGCCAACCCCTCTTTCATCCTATATATAAGATCATCATCCTATCAATTGTTTGTCACACAAATATTATATTCTCTAGAGACAAAAGATGGATTCTTCGTTTATGATCTTTATTGGCTTTTTTGTTTTTTTTACGATCTCTTTTGCTAATGCTT
>Cucumis_melo_newGene_5425	Cucumis_melo_newGene_5425.1
GGGCAATGAGAGCACCGACGAACACGCAAATTCGAAAAAGGGAGGGAAGACGAAGACCTTAAGCAAGTGTAGTGTAGTTAGCCATGGCGAATCTCTCCACTCTGGTTCACGAGCTTCGAGAACGTATAGCAGCTTCCTCATCCACTCCTAATCGTGCCGATGACTTCGGTCTCGAAGTCCGATTTCGCGCATTCCTTCCCAATCTTCTTCACGATCACGTCGTTCCATCTTCCTCAGTAAATGAGAGAGAAGTAG
>Cucumis_melo_newGene_5426	Cucumis_melo_newGene_5426.1
CCCTGTCCCCTTTTCTCTATATTTTTTGTCTTTCAATTCCTTTATAATGTTTCCTCTTTCCCCTCCCTTTCGATGTTCACTGTCTCCATCTTCCCACCATCCGTAGCCATGGCTCTATCAGTTCAGCACCAACGTGTTTACTCGACTCCACGCCCATGAGAGAGAACATAAGAAAAACCACCAAAAAACAAAGAAAGAAAGCAAAAATCGGACGCGATTACTGAGGTTTGAGAGTGATATTGGGATTAATTCATC
>Cucumis_melo_newGene_5427	Cucumis_melo_newGene_5427.1
AAATCTCATAAATTAATTTCAAGAAATCTCGTAGTTATTTTTAGTCTAATATACATGCTATTTGAAAACTCATAGTTATTTGAAATCTATTAGTTATAACTCGCATGGTGACTGGATTAAAAAATTACAAATCTCCAAATTAACCTATTATTTAGAGTATGATTTTGGTGCAGATAAAAATGCAAATTCATACAATTTTACCTTCAAAATTGAAGTTCATATGAATCAAAATTTACATATCTTCCTCTACAACAT
>Cucumis_melo_newGene_5429	Cucumis_melo_newGene_5429.2
GTCAACTTCATCAAATCGCTGCGTTTCTTTGTGGCACCGTCAAAATTTTGTTTGGATCGAAGAAATTTTCCCCATCCTGCCATGGCCGTGTGAAAATTTCTTCAATGCAAACGGAAATTTTATCTTCCTTTCGCCATGGATTTCCATAGCTTGTCAAGGAGAGAGACCCAATCCTTTTGTAAGAGGAATAAGATTCCGGCCAATATCACTAATGTCGCCATGGCCGACACTCTTGCTGCTCGATCTTCAATCCGT
>Cucumis_melo_newGene_5432	Cucumis_melo_newGene_5432.8
CAAACAACTTGATTGGATCCAGTCCTACCTATGGGACAAGTTATCGTGTCTCTTTCTTCATTACTATTCATGTAGAGATCTCTACTTTTGTTCTTTCGTAGCATTCTTCTGTAGAGTTATTGGAGCTACGGTACCCAACAGAGTTATAAATTACTTAAAGCTGTAGTGTATAATTGCAATTTTGATTGTTTTTGTTCATTTGGGATTTTTTTTTTTTGGAAGATAGGAAAGCTATGAACTTTATGGTCAACTTGT
>Cucumis_melo_newGene_5438	Cucumis_melo_newGene_5438.2
GTGGAAACAAGAAGAGGGGAAATGGGGAAAACAACAAAGATGAAAATGGGAAAGGTTACCTCATTTTGTATTGCGTTGTTTTTGATGGATTGAATGAAAACATTACAAGACAACGAAATATAAGCCACTACTTTTGATGGTTCAACTTGACTGTGTCTGGATTAAAGGATATTTTTTTCTAACTTCCATGTTAGGAAACTCAAAAAGAGGGATTTGCTGATGTCAGAACCTCATGAGAATTGTGTAAAGATTTAC
>Cucumis_melo_newGene_5442	Cucumis_melo_newGene_5442.3
GTTTTCATGTTCATCTATCCCGATCCTTGGCAGCTTGCTCGTGCTTCGGCATTCTCTGTTAGACTTTTCTACGGAACCCTCAAGCTCAAGTACCTTTAAGTTCGTTGGTTTCGGATTATTCCGTTGTTAGTGTCTCTAAATTCTCATTTCTGATTGCTCATTCCTGTAAAGAGTATCGTAGTGTTATGAGCTATGAACTGTCGCATTCCAGATATGGGATATATTTTTAGAGCATAGTTTAACGCTTAATCCACA
>Cucumis_melo_newGene_5450	Cucumis_melo_newGene_5450.2
TTTGATGTTCCATTCCCCTCAACTCCCAGTCGACCTTTTTCTTCGAACCATTTGTTTGATTTTGAGCTTTAATTTTGTGATGGAAATGATTCCATGGCGTCCTCTTCATTTCCAGTACTTGTAGATCAACATTGTCCATCAAATCCTCCATATCTTAATCATCATTTCTCCCTCTTCCCTTCTCTACTTCTTACTCTCTCCGCCGACGCATCTCCGACCCCATTAATGGACCTCCCTCCTGCCATTTCCTTCTCA
>Cucumis_melo_newGene_5473	Cucumis_melo_newGene_5473.1
CGGTTCTCCATCGACGTTGGAAATAGGTAATATTGTTCCCGACGACTTGCACGGGCGTCAGGATAAACTCGAACATTAATTATGTATCAGAGCAAGATCCTCGACGCTCCATGAATGGGGTCGGAAATGATGTACATACTCCCGATACAATTAGTGATTCGTCGGGACTGTTTCTAACTATTCCCAACGAATCGCTAAGTGCGTCGGGAGTTCCTCTATATATTTTGTTTTAGTCCTCTAAAAGATAACTAAAAT
>Cucumis_melo_newGene_5477	Cucumis_melo_newGene_5477.2
GACTGAGTAATTAGTTAGACGATGCTAGTCAATTTTGAGCACATGTGCACAGAAGGAAGGTAGGAGACTTAGCTTAGTATTACGGAAGATATGAAGATCAAACCAACCTTCGGAATCACTCTCTTTTTGCTTCTTTTGTTTTTCAACAGTATAGAATCAAGGTATGAACCCGGAGGACAATGGAAATGTGATTGAAGATCGGTCATTACCAGTACTATCACAAGAAAAAGAAGATTGCTTTGAATACAATGATAA
>Cucumis_melo_newGene_5479	Cucumis_melo_newGene_5479.1
CCGGTATCTATCACAAAATCCCAACGACCAATGCAATATCAAGAATGCTGGCAATAGGACTCAACAAGCTTTCAATAATTCTCTTGTAGAGACTTGCATCAACAAAGTCACCCTTTGCATTTTTTTCATGAGCTTGGAATGGTTCATGCTGAGAGTGCCAAGCCAGAAAGGCACATGATTGTGGATATAACACGTTGTGTTCAACATTTCTACCCAAACTTGGTAAGGAAGACTTTTGGCATGAATTATGGTACG
>Cucumis_melo_newGene_5481	Cucumis_melo_newGene_5481.2
AAAAAAACCTTTCATTTTCCCTCATTTTCTCTCTCCAAACCCTTCAATCTCTCTATCTCCATCTCTATCTCCACATCTCTTTCCTTTACCTTACCTTACCCAGCCGTGATCGCCCAAGACGTTGACGACCGCCGCGAAGTCCAAAACCCACGTCGAAAACCCAGCCGACGTCCCAGCCGATCGCTACGAAGTCCAAAACCCAACTGACGACCGTCGAAGACCACGCCGCCCGAAAACCCCCGCCGTGTGAAGACC
>Cucumis_melo_newGene_5484	Cucumis_melo_newGene_5484.1
AAAAAAAAACAGGTTGAGATTCAAAAAAATGATGAAGCAGTTACTTTGGTTGAAAAAGAACTATTAACTGTGTCTGATAAAGATGAACAAGAAAAACCAATAAAGAGAATAAAGCTATGTAAAATAGCAAATAAAAAGGTGCAAGATGAAGATGAACAAGGTAATCCACCCACAACATCTGCTCAGATCATATCAGAATCTACAACACCTGTCCCAGATGTGGAAATCAGAGAAGTAGATACATATAATCCGATG
>Cucumis_melo_newGene_5488	Cucumis_melo_newGene_5488.1
AAAAAAAAAGATTAGGGTTTTAGTTTTCTTTTAGGTACCTTCGCCGAAATGCTATTTAAACGCCATGAAGGACTTCACCATCTCATTCTCATTCTCATTCGTCTCTTTACCTCTCCCTTGGTCATTTTGCGGCAAACGTTATGGATCTTGGTCGCAAGATACCTTCATCCGATGTTTATTTATCTTTCGCATGCCTTGATTGCGTGAATGAGTTTTAGTTTTTTTTTTTTAAAACTTGTTGATATTTCTGATCCA
>Cucumis_melo_newGene_5489	Cucumis_melo_newGene_5489.1
CTTTAACACATTCATCATTTGAAGTACACTTTCCCTTGAACGACGGGCTCTGCTTGAAGCAAATCTTTCCTTCCGTCTCCTCCATCATCCATCCTATTGAGTACCAGAAGCAATGGATAGAAAGACAAATGCCACAAATCTCTCCAGAGTCCTAAGGCATAAACCATGAACAAGCAGGAGGATCAAATTACCAGAAGCAAAGACTAGGAAGATGAGC
>Cucumis_melo_newGene_5490	Cucumis_melo_newGene_5490.1
GCAACGTCAAATTTGGAAAGAAATATTAAAAGTATGGCTTTTCCAAAAAATATAAAGTGAGGCATCGAAAATAAAGTGTAGGCGTTGGAGTTCAACTTAAGGTAAGAAAGAAACAACCCATGGTGGGAGACGAATTAAGAAAGCTCACAATTCTTCTGCTCGTCTTCATAACCCTCCTTTCTGAATTTGTGTTCGGAGAAGAGGGATGGTGGAGCAGACGTGAGGAGCGACTTGGTATCAACAGAGAAAGAGGGC
>Cucumis_melo_newGene_5495	Cucumis_melo_newGene_5495.1
CGCCCTTCTTTTCACATAATTGAATACGAGACCCTAACATTTCTATCACAACCAAATTTGTTCTCTCTCGTAAAATCATGTATTATCATTATGTATAGTAACTTTAACAGTCCTCTAAAGGTAGCATGATAAATAAAAAGTTACTTTTACAATAACTTCTAATGTCTCCCAAAATTTCCCCTGAAGTTCATCTCTCATTCAAATAATGTTCTACTTAACGAGTCACTTGGAAAGTTGTACATAACGACAGTTTTG
>Cucumis_melo_newGene_5496	Cucumis_melo_newGene_5496.1
CTTTATGCTCTTGTCTGATGTTTGGTTTGGCCACACATAGGAAGAGGCATGCATGAAGACATGTTCTCATTGCTGAAGTAAGTATACCTTCACGTATTTATTCCTTTACTTCCAATTTATCAGAAGGAGTTGAGGGAAGTTCCACTCCACTGCTGCTACAGTTGTAGCATTGCAAACTGTGACTATGATTTTAGGTTTAGGATCTTATGCTACGTTGCTTCTTGGGTACGTGAGTATTCTGCTTTGCTATCTTTT
>Cucumis_melo_newGene_5497	Cucumis_melo_newGene_5497.1
NNNNCATGTTCGATGAGTCTTCTCGGTGAACATGCAAGTCCTTCATTGTTGCCCCCTGAAATTCCCCTTTCCGCTCGACTTCTCTTTTGTCGAGGTATTTTCCTTGTCGATCGGTGTTTTCCTTCACTAAGTTAGGACATGTGCTACACATTTCTTGTTGTGGCAATAGGTGATTTTCGAACATGGGCATCGACCTTCATAATACCCTTGTAAGAGGTACTATGGATTAGCCGTTTGTAGTATATTTTTTATTTT
>Cucumis_melo_newGene_5504	Cucumis_melo_newGene_5504.9
CTCTCTCCCCTTTCGTCACCCTTCATTTTCACTTCCTAAATCCCTCCATCTCCCTCACCTACTCTCTTCACACATCAAAATACTTCCTTCACTTCCACCAAACTCCCTCTCGAAGGTGTTTTCCGTCTCGCCTTCGAAGGTGCCTCCATCGTTATTTCTTCCCACCGACAGTTTAATTCATATTCCTAATTCTTCTTTTTTCTTTTAACCTCAAATTTTAACATCCTTACCCTTCATTCTGCTGTTTTCCTTTAC
>Cucumis_melo_newGene_5512	Cucumis_melo_newGene_5512.2
AGACGCACAAAATCGTCGGGATGTACACAAAAACGCATCGAAAAAAGATCTCTCGATGCAAATGCTTGTCAAGATCGTGGTTGGACGAAATGCATTGAAGAAACCTTCTTGACGGCAAGAAATGCACCATCGGGAGATCGTATGTAACTCCCAACGCTACATACGACATCGAGAGTTTGATTATTTTAAAAAAAACATTCCATCATTACTTTTATTTTATTTTTGTAACCTAAAATTTTGAGCCCAAATAAAAAA
>Cucumis_melo_newGene_5513	Cucumis_melo_newGene_5513.2
TTTTTCATCTTCTTTTTCCTCACATCTAAACGGTTGGCGTTGCCTTCTCCATCTTTTCTTCTTGTCGTCGCGCCGTCAATCGTAGCTCGTCTGTCGGCCGTAGCGTCTAGCCACCGCCGCCGTTCTCGTCGTCCCTGCAGCTTCAGGTCTCAAAAGGAACCCGCAATCGTGCCATTTGACACTATATTGCTGCTTCCGCTATATTTTTAAGATTTTAGATTGTTTTTAACACTTTGTTGGATAGATAGTTTCAGG
>Cucumis_melo_newGene_5517	Cucumis_melo_newGene_5517.2
AACCAAAACGTAACCGGTCTCTTCGTCGTTCAATCGGCCACCGAATCGTAACCGGCCTGTTCGTCGTTGTCGCTGAAACGTAATCGGCCACACTGTGCATCGTTCAATCGAAGCCCACGTCGGAACGACGACTGCTGAGTGGTCCCACCCTGTTCGTCCTTCAACCTAAACCCACTTCGAAACCACCCTAATCGCCATGTCTGAAATTGGTATGACAATTCAAGGTGTCGTCGGCCTCACCATTCTTCTTACCAT
>Cucumis_melo_newGene_5518	Cucumis_melo_newGene_5518.12
CAAAACTCTCTCAAATCTCATTCCGAATCCATTCCAAATCCATAAAACTTCATCCATTTTTGAGATTCTCGTGGAGGGGTAAAACTTTTCTGAGACTTCACGATCATCTCTTCCATATGATCGCAAGCCATTGCTCAAGACTTGTTGCGTTCGTCCGCCGCTCAAGCAAAGTTGGGTTTGTCCACCGCCGTTCAGAAGTTTATCGCGCATCGTAAGTTCGTCCGCCGCCGTTCACAGTTCGTCGCAAGCCACAAG
>Cucumis_melo_newGene_5525	Cucumis_melo_newGene_5525.1
CACCAAGTACAAAACCTGCCCAGCCTTCAGAACCCCTGTTAGTCCATGCTCTTTATACTGCCAAATTACACTCTTTGTCGAGTAACCAGTTGTTGCATAATCTTATGAGGGAGGGCCCCCAAGTAAATGATCCAACCTCAACCAGAATGGGGAAGTGGTCTGAGAATAAACGAGCTTGCCTAGAAGCTCTTGTGTTTTCGAATTCATCATCACAAGCTTCATTAATAAAAAATCTGTCCAGAACTGATCTTGCAA
>Cucumis_melo_newGene_5530	Cucumis_melo_newGene_5530.5
CATAACCTTAGTTTTGAAGTTTCAAAACTCCTTGTCGTACACCTCCTCAACCCATCTCACCCTCTCGTTTTCCCTCTCAATCCCTTCTCAACTCCCCCATAACCCTACCTCTCTCTCTCTCCCTCGACTCTGTTGTAATCCCTCCCCAAATCTCTCACCAACTTTCCCTTAGTCTGAGTGCAATCCCTTATTTCCACTTTCTTTTGCTTCGTCTTTCACCGTTTAGAGGTTCATTTTCGTCTTTATTGTTTCGAA
>Cucumis_melo_newGene_5531	Cucumis_melo_newGene_5531.1
TTTTATTTAAACTATTTTCATAAAAAACAATTTTAAAGAAAAGCTATTTTGAGCTCAAACTTGACCCAACTAAAACCGGATAAACCTTAAACCCAAAAATCTCAAAGCAAAAACCCCCACCCACATTCTCAATTGAGCAACCAATTCAAGAAGATGAACAGCAGCCTCCGTCTGTTCCCATCTTGTTCGTGCTCATACCAATTACCCACAAATCCAAAACCCACTACGCTCTATTTCATTAACAATCCTACCCAC
>Cucumis_melo_newGene_5533	Cucumis_melo_newGene_5533.2
GGGCATATGATATTGGAGCCTCAAATTTGGGTGAGCACCACAAATCTCTCGATTTTCTCAAGTTTTCGGTTTAGTCCAAACACAGTAAACCCCCACAGTCATATCCAAAGATCTCCATTTCCAACGACTAAAACCTTCTCGATTCACACTTCACTGTACAACTACCGCAAAACACCAAAGAAATGAGATTGGATCTCCAAGAATTCTCGGCGTTGAATGCAATTCCAATAATCAAGGAAAACTGAATCCCATCTT
>Cucumis_melo_newGene_5535	Cucumis_melo_newGene_5535.1
CGTGACTAAAAATTTGGGTTATTTTTTTGGGCAATTTTCATGCATTTGTGAGTTTGATCATCCATCTCTCTCCTCTCTGTCTATTGAGAGGTTGTAGAGCAAAAATAGCCACAAGTACTCCGAACGAAAATGCCGGAACTGGAGAATTCAAGATTACTACCGCCACAAACCATGAACGAAGCTCAAACACAGACGCAAACAACACCAAACTTCTGGGTTTACGCAAGGACTTTTTTTCCCTCCCCCACCAATTCA
>Cucumis_melo_newGene_5538	Cucumis_melo_newGene_5538.1
TTGTATTGAACACCCGACCGTTTTTTGGTTTCCACTTTTGCCAAAACTGTTCCACTGTTTTACTTCCTCAGTTTCTCTGACAGATCCACAAACCCTAGCTCCGGCTTCGTCTTCTTCATCGTTTTCAAACTCAACGTCATCTCCAATCCACCTTATTTCCATCCTAAATCCAATATCCAATTCCACTTTTACTTTTACAGTTTATGAAACGATGACAACTACAAATCTCTGTTGGACACCCATATAGCGAGTCGA
>Cucumis_melo_newGene_5540	Cucumis_melo_newGene_5540.2
TTTCCCCAAATTTCACTTTCCCCTCTCGTTTTCTCACACAAACCCTTTCACTCTGCCCTTTCATTTTCTCACGCACGGCTGATGCTCCACCACGACGGTCGAAGCTCCACCACGAACGTTGGGCTTTGTGTGATTCTATCATTATCTCTGCTGATGGATTCTGTGGTGACCGACTTTTTTCTCAAACAACGGTTTATTGCAAGGTATTCTATAGACATTTTTCCTTTCTTCCTTCCTTCGATACTCTACTTCGGC
>Cucumis_melo_newGene_5545	Cucumis_melo_newGene_5545.1
GCGCTCACGACCTCTTTAACTTGTCCCTACAATTTAACTTTATTTTAGTCGTTTTTGGTTCACGATTTCTTCATGAAAGTTCTATTAAATTGAATAAGCTTTCCAACCATACCAAATAGAGACCCTAACTCCACCGGTACACTCTGAAATACAAGAAACACCAGAGACCTCCTGATTTTGCGTGAAAACCAGCTGCCTTGTTTTCTTTCTCAAAAAGCACCCAATGAACATCATAATTTGCTCCAACTTTCTTCA
>Cucumis_melo_newGene_5557	Cucumis_melo_newGene_5557.1
GGGCAAGAAGGATGCGTGAAGGCCATATGGAAGCGTAAGGGTACAACGAGGGGCAGACCGACGAGGGGCAAGAAGGATGCGTGAAGGCCATATGGACGCATATGGTTTTCTTTATGCTTCCACTGATGTATTTTGTTGCGCGTTATTTTCATTGTCGGATCGAGTCATGGTTAGAATATTTATTTTGTGGTTTTATTGTTGATGAGTTGAGCACTGTATTTTGGAACTCTCGTGAATGTGATTTAAA
>Cucumis_melo_newGene_5568	Cucumis_melo_newGene_5568.3
GCAAAACCGCTTTTTCACAAAATTTCGTTCAACGATTCCCTTTTTTCTTTCTTCCCAGCATTGTTTTCGTTCTCCTTCACGTTGCCGCCGCCACCACACAGCCAACTGTGCCGGTGTCTTTTCCCCGTTCCCGTTCCCCTTCTTCTTCATATCCCCCTCCTCGCTACAAACTAGGCCGGCACCCACTACTGCCTAGCCTTCGTCTACTCGTCGCACGCCGGCATCCTCCATTGGCCATGCCTGTTTCTTCTCTCT
>Cucumis_melo_newGene_5580	Cucumis_melo_newGene_5580.1
CCGCAGACAATTTTCGGCCCACGTCTTCTTCCTCCAAAGTGTCGTTAAAGCTGTCATTCTCGGAATCGATTTTCGACCTTTGATTTCCGGCCGTAGACGCTTCAGCCTCTGATTTCTGATTTTGACGTTGCTCTTTTGGACGTTGCTCCATTTGGAGATTGCTCCAATTCCCCTTCATCAGAGTTTTTTTCCCTTTTCTTCATTTGGACGTTGCTCCAATTCCTTCCGTTGACGAAGCTCTTGGTGTTGATTCTT
>Cucumis_melo_newGene_5585	Cucumis_melo_newGene_5585.12
TGCCGCCACCCCACTCCATCTCCTCGCTTCTCCACCGAACGTCGCCATTAGCCCCTCTTCTCCTACGACCACCCACCCACAGCCGTCCGTCGCATTTCCGCCTGTAAGCCTCAGTCTCGTCCGCCTCTGCCTTCAGCTGAACGCCGTCAGCCACTCTGCGCGGTGTCGTCCGATTTTGGAGCGTCTGCACAACTTCGACGTCGTCGCATCTCAGGTAACCACCCGATCCCTTTTTTTTTTCTTCTTCATTCCGCC
>Cucumis_melo_newGene_5586	Cucumis_melo_newGene_5586.3
TTTAAAAACGTTAAAACGTCAAGATTTACTAATAATTAAAAAATAAAATATTAAACTTTTCTTTAATAAAAAATTAAAAAAAGCCCTAAATTTTGAAATCTCTTCGTCGCGCGCGCCTAAGTCTCTTTGTCTTCCTTGTTCGTTTCCGCCGTCGCCCTAAAATCTCTCGCACGAAAACTCAGTCGTCTACTTCCCAGATTTCGTCTTCTCCGTTCACGAAAACTCAGTCCTCCGTCGTTGCCGTCGGTTCGCACC
>Cucumis_melo_newGene_5587	Cucumis_melo_newGene_5587.1
AAAACCCTCACGCACACTCCCCTTTCCTTCTTCAAAATTCCTCACGTTCTCGTCTCCTCCCTCAAGCAAAACCCTTACGCACACTCTCCTTCCCGTCTGTGGTGACCGGCTTTTTCTCGGACGATGGTTTATTGCAAGAAAATCAAGGTCAAGGGAGATTTCATGCCTATGGGAGGATGGTATGCTATTGTGGATTTTCTTTGACATTTGTTATGGATTTTCATTGATGCCTGGCTATTACTTTAGTTTTTAGGA
>Cucumis_melo_newGene_5590	Cucumis_melo_newGene_5590.1
ATGAAGGGACTTGCAGAACAACAGTCTCCAGGGAATTGTTCCAGATGGCTTGGGAGAACTTGAAGATCTTCAATTATTAACAATAGGAAACCCTTGTTTGTCATTCTCCACAATGACATGCAATGATGTGTCATCAAATAATAATAATCCAGCCATTGAAACACCACAAGTCACAATTGTTCCTGAGAAGAAGAAGAAGAAGGAGGAGGAGATGAGCAGTGATCATAATAATAATTATCATTTGCCTATCATTAT
>Cucumis_melo_newGene_5602	Cucumis_melo_newGene_5602.1
TTGTACTTGACTAAGATAGTGAGACTGCATGGAGTACCAGTGTCGATTGTTTCTGATAGAGATGCCCATTTCACTTCTAAGTTCTAGAAGGGTTTACAGGCTGCTATGGGCATGAGGTTAGACTTTAGTACAGATGTCCACCCACAAACCGATGGTCAGACTGAGCGTCTGAACCAAGTTTTAGAGGATATGTTGTGAGCTTGTGCATTAGAATTTCCAGGTAGTCGGGTTTCTCACTTGCATTTTGATGGAATT
>Cucumis_melo_newGene_5618	Cucumis_melo_newGene_5618.4
TTGCGAGTTATAAAAAGTCCAAAAATTATTTTCTCCTTGAGATAAGATAACATAATAATCTAAATCCCAAGGAGGTATGTTTTCTCGATTGATAGCTCAGACAACTTTTAAACATATACCGGTTGTCGATCGTCGAGCGCAGATAAAGTGAAGGTTGGGATCTCAAACCTCCAGTGAAAATGTTATTTTTCTCATACTTCAAGGATTTGGTGGGCAGAGAGGTGACAGTTGAGTTGAAGAACGACCTAGCAATTC
>Cucumis_melo_newGene_5620	Cucumis_melo_newGene_5620.1
AACGTAAGTAATCACTTAACGAAACATGTAATTGAACAAGTTATTGGTCTTGATCTTGCAATGGATCCACAAGACATTGATAACATACTAACTGTGTTCACAACCTCCCGATGCCAGTTACTAATGACGTTGAAGTTATTAGTAAACGACCACAAGAGGATACAACATACACCCTTGGACACTAGACATAGAATTAGGCAGTTGATGTACTTTTGCCTAATCCATAAGTCCAACCTAGTCTGTCGTCAAAGTACT
>Cucumis_melo_newGene_5622	Cucumis_melo_newGene_5622.3
TTTTTTCCCCAATTCTACTTCTTCCCAAATTTTCTCTAATCAATTGCACGACGCTCCCCTTCTTGGCAATCACTGCGCGAGTCTTCCCTCCACCACCCAAGCTCCAAACGACCGGTCGACGAACGATCTCACATGACGGACGTTCCACGGTACACAAACGTTCACGCACAGGCACTGCGCTGCAGAAGACCCACTCCACTCCACCACAACGTAGACGCTCCACCACAGTCGTTCACGCACAGGCTCCACCTCGCA
>Cucumis_melo_newGene_5623	Cucumis_melo_newGene_5623.1
CTCGTGATGTGTGTCCTAATCACTATTCATCTTCTTCCTCACAAAGAAATCCTAAAAATTTCCACTGCCATTTTTTCTGCCAACACCTCTCCGTCGAGTCGAATCATTCAACGTTGCCCATCTTCGTTAGTCCATCACGAAAGTCATCACAAGCGTTTGTCTTCGTCTCCGTCGCACATAAGGTTCTTCGATCATTTGCATCTCGTCCATCCGCCGTGCTCCGATGTCTCCATCTCGCATCGTTGATCATTCACC
>Cucumis_melo_newGene_5634	Cucumis_melo_newGene_5634.2
TTCTTCTTCTTCTTCTCTGTTGCTTTCACCCTTCCATATTTCGATTCTTTTCTCTTCCTTTCTCCATTTTATTGTCTTCTCTGTGCCACCGTCTCTTCCTTTTCTTCTAAGTTTTACTCACTGACTGTCGTTTAGATCTAGCCACAGACAAATCTACATTGTGAATAATTTATGTTTTATATGAACCTTTTATATGAATGTTTTACTCTTCTATATTTAATGTTTTATATTCTTTGATTTATAGAGTATATGATG
>Cucumis_melo_newGene_5635	Cucumis_melo_newGene_5635.1
CTCACGGCAAATCCCACAAATCTCACTCGAGAAGCTTCCATTGATTCATTCCATACTCTGACACTTCCGCTGCGTCCCAACTACAGAGAAGGCCGATAGACTCTAATTCATCTACATCTCAATCTCAGATTATTTTACTTGTACGCCGTTGATCCCTGATTCGTCCGCCGTCACTTCATCCTCTGCGTCTCAATCGCAGATTACTTTACACGTCCGCCGCTGATCTCTGATTCGTCCTCTGCCACTTCATCCTTT
>Cucumis_melo_newGene_5639	Cucumis_melo_newGene_5639.1
AGTGAATAGAAGAGATTTCGTTTTAAGAGCATCTTTTGCTGGGTTTTCGTCTTGTGTGATCATTCCGATATGAGCATCTTAAATCAACAAATTAGTATTAGAGTTTCATATTTGGGAGTCTGAGTTTGTTGTGCGAAGTACTCATGGCTGCCAAGTTTGAGATGAGAGGTTTGATGGCAAAGAAGATTTTTCCCTTTGGAAGAAGAAGATCAAGGCTCTGCTTGTGCAATTGAAGAAAGCAAAAGCCATTGATGA
>Cucumis_melo_newGene_5646	Cucumis_melo_newGene_5646.1
TATTAAAATAGAAAATCCCCAAAAAAGTTTATCCCATTCGTGTCCTCTCCAAACTACAAACTCAAAATCCCTAATTTCTCAAAATCCCCAAATGTCTCACGCCCACTGTCGTAAGGATTTGCAACCCCCTCCGTCTTTTTCTTCGTCCGGCGAGTATTCGACGTCAGGCGAGTCTTCGACTTTCGACCACGGTTCGACTTCTGCCCAAATTAGAGTTTTGCCCAGGTTCGACTTCCATCCACAGTCTGACTTTTG
>Cucumis_melo_newGene_5654	Cucumis_melo_newGene_5654.1
CGCCGGCCCAATATGATTCTATGAATTTAAAGCCTTCATCTTCTGCGATAACTCTCAACCTTTACCATTTGACGTCTTCAGAAGCTTAGTACCGCACCCAATTAGGGTTTCGTTTTTATTTGTGGAAGCTCAATATTCATCACCGATCATGATTTACGACGTTAACTCCCCTCTCTTCCGCTCCTTCCTCAGCCAGAAAGGAGGCCCTTCTGACAAAAGGAAAACGGAGGAGCAGAAACCAAAAGAACAGAGACC
>Cucumis_melo_newGene_5661	Cucumis_melo_newGene_5661.1
TATATATATATATATAAGTTTTTTTTGGGGTTGAGACAGATGTACCAATCAGGAACAAGTTTGACACATCCTCAAATTTCCCCTATAGATTCCTCAGCTTCAAGCTTTTATGGGCACCAAAATTCTTCTCTTCCAACCACCTCTCATTGCTCTGTGGACCCTATTGACTCCGTTTTATGCCAAAATCTTCCTACCATTCAACTCCCTCCTCTCAATTCCTTCCTTCAAAATCCCTCTCAGTTTCCAAATTTCGGA
>Cucumis_melo_newGene_5670	Cucumis_melo_newGene_5670.1
ATTGGCTATGGCCTTATGATAGCTCTTTGACTGTGAAAGAAATATTTGGTGGTACAGAATCTTCAGCACCTAGCAATGACAGTTCTAAAGTTTCCCCATAAAAAACAGAAAAACAAGAATATTAACAAGAAATCATAGGTCAACCATTTGAAGGTCGGTTGGACAATGTAGCATGTAGTTACATTAGCTTTTCTTCCAAATTATGAAAGAACGAACCTGATATTGATGAACTGAAGACAAGTACTGGTCTAAGAC
>Cucumis_melo_newGene_5672	Cucumis_melo_newGene_5672.2
AAGAGATGAAGCTCTTCTGACCAGATTTCTGCCTAGTAATCCTGAATTTAATGAAACCAACATAACACGTCACTTCCCCGGATGCTGTCTAATCAGAACGCAAAACTATGTTCTCTATTATTATTCATTATTATTAAAAAAAACGTGGGCTGAAGTTCGAGTTATATCTCAAAGTCTTCAGTTCCAAAAAGTATTCCAACTGGTGCATTTATTTGAGGTTCATGAGTTTAGGCGAATAATTATGTTTAAAGTTCA
>Cucumis_melo_newGene_5681	Cucumis_melo_newGene_5681.1
TTAATAGTTAGGTTAAATCTTGTGAATACTCTGTGGAAAACTCAATCGTCAAACCAACTTACATGCTGACATATGAAAGTGCATCAGAGCTGTTTAGTTTGAACTTGGAAGAAGAGGAGGCTGAACTTAAAATTCTATCTGAGGCTGCAACTTTGTGATTAGCATGGCGAAGACAACAGATTGAAACACGAAAACCATACTCACAGGCCGAGTTAGATGAGGTGCAGATTGAGTTGGCTGAGTTTTTGGGTTCGT
>Cucumis_melo_newGene_5691	Cucumis_melo_newGene_5691.1
CAAGGATTGAGTTTGATTTGGGGATTAGGACTATCACTGTTCCTGCTCCTCCCAACTCAACAGCCACATTATTTTCTTTCCCTCCCAACTCTGCATCGATTCTTCTCTGTCTTCTCTCCCTGGCCAAACGATCTCTTCTCCACTCAACTCCACGCCTCTCCTTCTCCATCTTCCTCTCCTAGCTCATCGATCTTTTCCTTCTCTGAAACCCTTCGCCTCCGTCTCCTACTCCCTCGTTCGTTTTGCTTCATCGAA
>Cucumis_melo_newGene_5694	Cucumis_melo_newGene_5694.1
ATTAAGTCCAATATAATTTTTGTCAACTTTGAGTCTAGTTCAATTTTAATATAGTGCCAATTTTGATTCACTATTTTGTTATGTTAGAAACATTTGAGTTATTTGGTAAAGACTAATATCATTCTATGCCATAAATTTTAGATTAATTTAAACTCTAAACTAATAGTTGTATAGGTTTAAATCTTTTAACTCCCGTTAATTGTACAAGTTAACACATTTTCCCGATTACTTAGTTAACACCTCTTTTCGATTACT
>Cucumis_melo_newGene_5695	Cucumis_melo_newGene_5695.1
GAAAAATACTATCAACACTATGCTAATCACCGATGACCTTAAATTTGTTCTAGTTGAGGTGTGTCCTCAAGTCCCAGCTGCTAATGCAACTCGAATTGTTCGAGAAGCACATGAGCACTGGGTCAAGGCAAATGAAAAAGCCAGAGCATACATCTTAGCAAGCTTATCTGAAGTATTGGCCAAGAAACATGAATCAGTTCTCACTGCTCGTGAGATTATTTTCTCCTTGTAGGAGATGTTTGGTCAGACCTCTTA
>Cucumis_melo_newGene_5699	Cucumis_melo_newGene_5699.1
CCAAATTTTAAATGGATTTGCTAGAATGTGCCATCCAGCTTTGTAGAACGTGTAAATTATTTTGTGTTCCCGTGCAGAAGGAGCTTCAAAATCTTGAAGACGAAGAAAACAAGAAATTTCGTGGTTTTCGAGAGGTGATAGAGATGATTTCTGCTTCACAGAAGCCTATTGTCTCCTACAGTTCTCTTCATGATTTTACATTTATTCATTCTAAATTCCTTGCTCCCCTGCCTACTAGCATAGATGAGTTTGCTT
>Cucumis_melo_newGene_5700	Cucumis_melo_newGene_5700.1
GTCGCAACCTCATCACTCAATACTTCCTTCAGCCTCCCCTTTCATTTCCAAAATTTCTTACATTTTTTTTTACTCAGTCAAGATATATTTTTTCTACTTTCATCTTATTAAATCTCAACTCATGGAAGATTTCGCAGTGGAAAAATCCAAATTGAAAAGCAAGTTCAGCTTCTTGACTGGAATCGGGTTCCTCGATCCAGCCAAAATTTTACTCAAAACCTTGCGATATCGAATTCTCCAGCATCACTCGTCTGA
>Cucumis_melo_newGene_5705	Cucumis_melo_newGene_5705.1
ATCAGAAATCCTTACCACTATCCTCGCCTTCAAATGGTGGGAGCTAGGGTGAAGATGAGGTGATGAAGGGAGTTAGGATATACATATACTATTTGGTGGATCCACGCATCTTCTGCATCAAAAGTAGAATTGAAAATTTTGGGAAAGGATTTCACTGGTGAAAATCACCCACAAGATCTTACACAAAATCAGGCCTACTTTTGCAAATTCAACAACACTTCAGTCTCACCGTCAAAAACCTCCCAGTTCTTCAAT
>Cucumis_melo_newGene_5707	Cucumis_melo_newGene_5707.1
TATCGATATATTTAAATTTTATCGAACTCCAAAGCTTTGGGTTGAAAAAGAAAAAACAACTAAAGCCTTCTCTTTGTGCACTCCTCTCTCCCTCCCGCACATCATCGTACCCACCCACACCGCCACCGACCACAGTAGACCGTCGCCCGTCCGCCTTCCTCCGCCGACCGCACTTCGTCACTTCACCGCGCCAGCCATTGACGAGTTTCTCTTTCCGTTCTCTCTCGGCTAACATCCGTGCAGCGCCTGCCAGCT
>Cucumis_melo_newGene_5711	Cucumis_melo_newGene_5711.1
AAAGAACCTTACGAAAAGTGTTGTTCGTCCGTCCTCTCCCTTCATCAAATTGTCGAACTCCACCCTCAACCTCGTCTGCAAACGCCGCCGACCATCTCCAAACTCTTCGCCCACCCTCGACCTCGTCTGATAAGTGATAAGTCAATTACTGTTACCAAAAACCATTCTCTTTTTGTATGTAAAACAACTTGAGGTAGCACTTCTATTCTTCAAATGGAACGAACCAATTTCCAATTTGTATGAATCCTCAGCGTC
>Cucumis_melo_newGene_5714	Cucumis_melo_newGene_5714.1
TTGGAGATATTAGAGCTGATGAGTGAAGGGTTGGGACTTGGAAAAGGGTACTTAGGAGGTGAAATGAGTGAAAATCCATTGTTGTTGGTAAACCATTACCCACCTTGCCCAAACCCTAGCTTGACTTTGGGATTGAGCCAACATTGTGATCCAAGCCTTATCACTATTTTGTTTCAAGATGTCAATGGCCTTCAAGTCCTCAAGGATGGACAATGGATTGGTGTTCAACCTATCGATAAAGCCTTTGTAGTTAAC
>Cucumis_melo_newGene_5721	Cucumis_melo_newGene_5721.1
ATTTTCCTTTTGACCCCTTCTTTTTATATGTGTGCAGGATTTAGGGTTACCGCTCGACTCGAATTGCACCTTGTCCTCGATGTGGAAAGATGGAAACTGTTGTTTCATTAAGTGTACCAGCTCCTACGTTGCCTCACTATCCAACAGCCCCTTTCATTTTACTAGCCATTCGTTTGCTACAATTTCTTCATTTCATCTAATTCCCAACACGGACTCTGACTTCAGCTGTTGTAAGTTCAAACTCGTCGATTAGCA
>Cucumis_melo_newGene_5730	Cucumis_melo_newGene_5730.1
GAGAAAGTTAAAAAGAGAGAGAATGAAAACTGCATTACCTTGAGCAACAAACATAATGATTTCAGCATCGAAATGAGTAGGAACAACGAAAGTGGAAGGATTAGCCTCCACAATCGAAACTCTAAAATTCTCAATTCCTCGAAGAAGTTGGGATCGTTGAGTGAATTTCTGAAGAACCTTAATTTTCCCTTCCCCTGTTTCAACCTTACCTACGAAATGTTCATCATCAAACACATACGGATTCTCCTCCTCCTC
>Cucumis_melo_newGene_5732	Cucumis_melo_newGene_5732.31
AGAAAGAACGTGTCCTCACGTTAACCACCCTTGGAGATCAATCATCTTTGTTGTTCAACATGGCGTTTGGAAACAAATTAGTTTGGTCGACATTCGTGGTCACGATGTTCCGATTAAGGAGTCTGCGTGGTCCAATTTCATGCCAAACTTCTCATCTTCAGATTCTTCAATAGTCCATCTGGTGGATGGTACATGGTCAGATCTAAAACATTAAGGGTAAAGGACGTGTAGATTGATGGCGCTTGGAATACGAAC
>Cucumis_melo_newGene_5733	Cucumis_melo_newGene_5733.1
ATACGCATCCTCTGCAGCCTACGACATGAATGTCCCGGCTCGAACGTGTGTTTATCGAAATAACTCCACACGGTCGATCAACTCCCCTTTTTTCCCAGTGAGCTCGTGCTATCGTTGTAGAAACGACTTTGACCCGCTGCTATGATTGTAAGGCTGCTTCTGTCTAGCAGCCTTGTTCGTCCGTGATTGCTCTTGCCTGAAATGCACGACTCATGTAGTGGTCATGGAGGAAGTGTCAATCCTCATGACGTCCAA
>Cucumis_melo_newGene_5746	Cucumis_melo_newGene_5746.1
GCAAACTCTCACCATAGATCTGTAGTTTTTTTAAAAACCTCTTTCTCTTTCTCTTTCTCTTTGTTTTTTTTCCCTTTAATTTTCTCACCTTCTTCACCAACCATGAACCAAACCTAATTGGGAACTTTCAGAGATTCATATCTCACAGCCCCAAATCTCTTGTTCTTCCTCAAATGGGATGGTTCAAATCCTTCCTCATTTCACCATTCAAGAAGCTTTGGGATCGTCTTCACAGCTCCCCCCATAGATCAAACC
>Cucumis_melo_newGene_5756	Cucumis_melo_newGene_5756.1
GGCATTGACAGGTTGGCTCGGTCCATTTTAAAATTCAAAATTCACACTCTAAAACGATCTCATTTCTCAGAATAATCCTTTTCAAAGCCCCTCCACTTCTCCAACTTCATCGAATCCCTTCATTTCTTCAATCTGAACATAAATTTTGTCTTCCTATCGCCTTGGATTTCCATACTTTGTCAAGGGGAGAGCTCCAAGTCCTTTGTAAGACGAGTAAGATTCCGGCTAATATCACCAATGTCGCCATGACCGACG
>Cucumis_melo_newGene_5758	Cucumis_melo_newGene_5758.1
TGTTAGCCCCTTAGGCGTAGTTGAGGATGTCCTTATTAAGGCATGAGACCTTATTTTTTCCTCTGATTTTACATCCTAGATACCCATAAGACATGCACACCTAAAATACTTAATATCTTGTGAGGTAGGTCATTCATGAAAATCGCTAAGGTTATTATTGATTTCGATAAGGGTAGCTAGAATTTGGTGGAGATAGGTTATCATTTAACATTAGTGAGTCTATGAAATATACTATGGAGAACTTTTCTCTCAACT
>Cucumis_melo_newGene_5765	Cucumis_melo_newGene_5765.1
ACTAATAATTTCTTTATTCTTTTATTTTAAAAATTAAGCTTAAAAATATTTTTTAATTTCGAAAAGTTTGAATTCAAGTCCCTAAAAAAAGGAAAAGTTTTACTTTTAACCCCAAACATAAAATGAGGAGCGGAAGAGATCGACACGCCGAAATTCCGACGGAAAAATTCAGAATCATGAAAGCGATAGAACCAAACGAAAACGATCGCATTTTGGACCTATAAAGCCATCAACGTTGTTCAAATCTTCAATCAT
>Cucumis_melo_newGene_5767	Cucumis_melo_newGene_5767.1
GTCGGACTAAACTGAGTCATTTTCTTCTTTCCTTACCATATTTCATTTTGATTCGCTCCACCAAACGAACAGTGCTGGTTTGAACAGTTTAATGAATCATTGGAGAGAGGATCTGATACCATGTAAAAGAAGATATCTCATGAGTTTATCAACGATGGAGCTAATTGCTTGCTGACCAGGTTAGGTAAGTTCCTTTTGGGCCTACATCTTTTTCCCCAGTTTGATGTGCAAGTTTTTTTTTTTTTTTGGACCACA
>Cucumis_melo_newGene_5771	Cucumis_melo_newGene_5771.1
GTCAAACTCCATTTCTGCCATCGTTCTATTTGTGTTCCTCATTTTTAGTGGAGGAGAAAGAATGATAAGGAGCGTGGAAGGGCAAATATGTCAAAGGGTGTTGCCAATATTAACATCACAAATATGCTATGATTCATTATGCATTATTGCTTGCCAAACTCAATTTTCAGCTGCAGCCGTAGGAGCTTGTATTGGCCCTCATACATGTAATTGCAATATCCCTTGTTGATTCACACCATCTCATTGCAATTACCT
>Cucumis_melo_newGene_5777	Cucumis_melo_newGene_5777.1
GATTCTCTCTGAAAGTCTCAAAACAAACCAAGGCTCAAAATGTAGTATAAAGAACAAAATAATACTTGAACCCAATTCAAAAAATTTAATGGTGTTCATCCCTTCTTGTAAAACAAAGCAAGTCAGCCGGATATTTCCATAGCTAGTCTACCCCTTCCCAAAGAGACTGTACTATCCATTTCCTTTTATCCAAAAATGGACAGCAATGGATTTTAAACGCAAACCGAATCCAAAAGTCCAAAATTTCAAGGGTTT
>Cucumis_melo_newGene_5795	Cucumis_melo_newGene_5795.2
CTTTATCCTTTTGGCAGCAACCCATCCCATCATCTTCTCTAACTCAATTCTACACAGTAACCCATCCTATAATTATTTTTTGTTTTGTTCACCATCTTCATCTCATCAACGTCTCCACCTTTTTTTTCTCACCATCTTCATCTCACAGAATTTACACAGCAAGTTCTGTCCTCCTTCATTTTTTTTTTTTTCAATTGAGCATAGGCTTCAACAACAAAATCACTCACAAAATGAGTTCAACCTCATCCCTACTCG
>Cucumis_melo_newGene_5796	Cucumis_melo_newGene_5796.1
AATATGTGCAGCGGGGAATTTTCTTTTCTCGTGGATTTAGAGGATTTGGAAAAATTCTAACTGAACTCGACCAACAGTGACAGTGACCTCTGGTTCACCATCAGGCCGACTGTCGGTTTGGAATCATTGGAAACTAACCGCAACTGCTGGTGAATGGGCACCAAACGATTAATGTATGTGTTCCCTATGTTACACTTACACATACCATTGTTCACGAGATGTTTAACATCAACTTGGGTCCTGCTCTATCTTGTA
>Cucumis_melo_newGene_5797	Cucumis_melo_newGene_5797.1
CAAACTATAAATAATGCTAAACCCATTTACACATTTTTCAACGAATTCTCATCGCTATTAATCAAGTATTCAAAATCTATCGCTTCCCTCAAAACCCTTGTTCTTACATCTCTTGTTGCTCTTTTGATCCTGCTCTCTGAATTTCTACCCACTTCCTCTACTGTCGTTTATAGTACTGGAACGACGTCCAATTCTTTAACCGAAGTTCTTAATCGAAATATCCTTCAACCGGTGGATCATCATCAAGTTGATGGA
>Cucumis_melo_newGene_5803	Cucumis_melo_newGene_5803.2
TTTTGATTTCATCAACACAACATATCCTCAAGCTATAAATATGCATCATCAACGCCCCTAATTTCTTCATCAAAATTACCAAACAAAATTGATAACATCATTGCCTAAAAACATCCCTCTTATTTGGCTCTTCTTTACAATGGCTAATTCTTCTTCTTCCCATAAGTTATTCCAAGCACTTTTCTCCATGCTCTTATGCATCATCTTCTTCTTTTCCCTATCTACTTTTGCTTCTACAAGCCTTAGAGTAGGTTT
>Cucumis_melo_newGene_5807	Cucumis_melo_newGene_5807.1
GGGTGTTTCTATCCGATATGTTGAGAATGATCGAGCCATAGGAGAGATTGAAAGATCATTGCATAACCAACATTATACTACATTCCTTCCTTTTCCTTGCTGCTTATGAGATAATCAATGGTAGAATACGGTGTTAATGCCAAATTAAAGCTTAGTTGGGTGTAGATGAAGTTAATATGCATCAACCGGAGCCAAGGAGTGCAAAAGAGGCTTAAATAGCCTCTACCTTGCAGCACCGCGACGCATTATGGAACA
>Cucumis_melo_newGene_5811	Cucumis_melo_newGene_5811.2
ATTTTTCCTTTTTTGATCTTTTGAATATATAATTGTTATTGGTTTGACGCCATAATGGATATGGATAGCAAAAAGCAATGGTTCTAAGCCTATGAATATGTTGGAAATTGGCTGATATTATTGCAGAAAGTGAAATTGATTGCAAACTTCGAAAGTTAGCAGTTCCTTTGCAGCATCAGTAAACTATGAGTAAAGTGATTCGCCTTAGGTTTGTTGCCATATTTGTTCAACTTTCAACTCATTCAGGTATCCTTG
>Cucumis_melo_newGene_5815	Cucumis_melo_newGene_5815.1
AATCAAAACAAAACCCATTTCTCAAAATTTGTCTCTGCTTTGGATTTTGTTAGATTAAAACCCAAAAACAGAGTAATTAAAAATGCTTTCTTCTGCCTCAGTTTCAACTTTGTTTGGTTGTTTCCTTCCTTCTAAATCTTCAAAGGTCTCTCATGAAGAAGAAAACAACATCATTCAAACTCAAAACTCAAACAACAGAAACCGAAATCTGATTCATCAACTTCAACACAGTCTCCTAAAGCTCCAATTATCTCT
>Cucumis_melo_newGene_5817	Cucumis_melo_newGene_5817.1
CTCATGACCCACTCACACGCTTTCCCTCTCTCTCTCTCTCTATATATATAATTCCAACACTTTCTCTCTCTACAAAGCTTTCCAACTGTGGAGACCGCGTGGAAAGGCCTTTCGGGCATCTTTTTTCCCGGAGTCGAGGCGTGTCGAAACAGATAAGCACCACAACAATCATCTTTCAGCTCCTTGAGTTTGATTCACCTTCATTCTCGTGTTGGGTTGTTGGCAAGTTTTGATTTTTGCTGACCGAGGAAATTG
>Cucumis_melo_newGene_5821	Cucumis_melo_newGene_5821.1
CGCCAAAGTTGGAAATTCACTGTACAGAGAAGAAATAAAGAATAAATTAGAGGAATTCGGATCCTTACCGGACCCGACCCGCCGTAGTTCTCAGGTCGACGGCGTTCATCCTTTTCTGATCACTGCTTCAGAATCCTCCAACATCTTTCCGCAAGTGGCAACTACGGTCGAGATCTCACCTTCTTCATCAATGTTCTGGGTTGAATGAACTATGGGAGAACCCTCTCTTACCAATGAGCAATCATCTCGCGTGGA
>Cucumis_melo_newGene_5824	Cucumis_melo_newGene_5824.1
CTCTTATTAATTTAATTAAACCAGATCACTCAAAGTATATTTTTTCGATTTGTGATTGAATTCAAAAGGAATCCATGAAGCACTATGGGAATTTTGAGTCGTATCTTTTAAGAAAAATGTACAAGAAGTAGGTTTAGGTGAGGTTAGAGATACTTTTCTCGTATATCTCAATCTAGGTTGACACATCTCGACATTTTCATCGTATCTTCAATCCAAAAACATATTCATTAATCAAAGTAAAGTAGTAGAAAGAGT
>Cucumis_melo_newGene_5825	Cucumis_melo_newGene_5825.1
GAATCGTTGTTGCTCTCTTTCTCCTCTCTCAATGGCATCGACCTCTCTCCACCGTTCTTCACACTCCGTTGCCGCCTCTTCAATCGCCCTTCCTCTCTGTTCAACCTTTCATTTCCGGTCGAAAATTTGCTTCTCTCCACCTCGTCGCCGCCTTTCACCTCTTTTCTTCTCCTCCAATTCTTATGCTAAATCCGTCGTTTGCAGTGCAGCAGTACGGCCACCGCCGGACTCCGATCCGCCACCCGAGGAGGATCC
>Cucumis_melo_newGene_5826	Cucumis_melo_newGene_5826.1
GAAACATCTTTCAATCTTGTCCATTGCCCTTCTTTTATTTATTTATTATTAATAATAATGATAACCCCAACATTTATTCAATTAGATATTGGATTGGATTGACTGTGAAGGTTAAAAAAAAACTTCCCTTTTTCACTTACACACATCTCATGAAGATGGCTCTCCCTATTTCTCTTTCAACTTCCCTCAAATTGGCTCTCACTCTTGCTGCTTTCTTCTCATTTCTTCCTCCTACATCAGTTGGGTTGGTTTTGT
>Cucumis_melo_newGene_5828	Cucumis_melo_newGene_5828.1
ATAATATGAAAAAGTGGTGGACATGGGCTTACTGGATATCACCTATGATGTATGGTCAGAATTCGTTGGCAGTGAACGAATTCCGAGGAAAAAGTTGGGATCAAGTTGTCCCTACTGGGGAAACTCTAGGAGTTTTGATCTTGAAGGTTCATGGCTTCTTCCAATCAGATTATTGGTATTGGATTGGAGTGGGTGCAATGGTTGGATTCATTTTTCTATTTAACTTTGGCTATGTCTTAGCCCTCACTTATCTCA
>Cucumis_melo_newGene_5830	Cucumis_melo_newGene_5830.2
GTACCAATGAAGGAGAATTAAGTGCTGAATGCTGAATATATTAATCAACAACCCGGTACTTACAGTTTATCGGGTCAATTGAAGTCATTTAGTCTCTGGAATTAGTCTTTCTACTTTTACAAAGTTGAAAACAGTTAATTGCTTTTTGATGAATATTTTGTTGAGTTCTTTGCAGAAATTTACTTCCAATCTATTTAAATTTTCAATGGTTCTCGTGATATGTATGAAGGTCACATACATAACTTCCTTGTGATA
>Cucumis_melo_newGene_5831	Cucumis_melo_newGene_5831.1
CTTGGAAAGTTATCATATTACCCAATCAAATCAAGGGAAAAACAAAGCTTTCCATGGTCAAAATTGCACAACAAAATGTGGGTTTTGTTTCATTACAGAAAAGAGAAAAGCAATTCCTTTTTGTGGGTTTATTTTAACCCAAAGGGTTTTTTCTTCTTTCTCCATTTTACTGGATTTTCATACTCATCGGTGGAAGTGGATCTTTCTTCGCATAGGGTTCTCCTAATTGGCGCGTGTAAAATTTTGAGCTTAGAG
>Cucumis_melo_newGene_5832	Cucumis_melo_newGene_5832.1
TTTGCAGTTTTTATGTTTTGATGAACAGAAACACAAGAAAATTATCAAAATTTTATGATGAAATGAAGGAAGAAATGAATCCTCACTTCTTGAAGAGTGATCCCATCATTGAAGAAGAAAACATCATCTCAACAAAACTAGATGTTGATGCAATGGGTTGCAATTGCACATCTTTAGTGACTAGACTGAGTGATTTGGATATGAACCACCATGTCAACAATGCTAGTTATATCAACTTCATCCTTGAGGGAACTC
>Cucumis_melo_newGene_5835	Cucumis_melo_newGene_5835.3
TTTGAAGAGATTTCAGCTTTATAAAAAGTAAGTCTTCTATACTTGGGCTTTCTCGGTGTTAAGCATAAAATTTCTTCTCTAAACTGATTCTTTCACTGCCAATTACTTTTAACTTTGATTTTGTTGAAGTAAGAAGGATAAACATTGGCAAATTATATTGCATATTACTCTTTGTTTTGTAGTGGTTAGGACTAGGAAAAATTGCAAATTATTGAAGCAATATATATTGAAACAAGAAATATAGTTTCATATACC
>Cucumis_melo_newGene_5838	Cucumis_melo_newGene_5838.8
CGAGTGATCGCCGAGTCCTCTTTCTGCTCTTCGACTTGCGCCATTTTCTCAGCCATGTCGTCCAAGCTAGGCACCTTATTTTATGGAAAATTATAGCTTTCTATTTCGATTTCACCATCCCTGTCTATGCTATGATATGTAATTATGATATGGAGAATCGAATTTTGTCTATATATTTGTAGGAGGGAAAGCCAAGCCTTTGAAGCAACCCAAGGTTGAGAAGAAAGATTAAGACGAGGTATGCTTTGAATTTTT
>Cucumis_melo_newGene_5845	Cucumis_melo_newGene_5845.1
CGGGAAACGGAATGGAGAGTGAGAGAGCCGAATGGTTCGCGGAGCAAACTCAGGATTATTCCAGAGTCATCCGGCGATCGGAATGAGAGAAAACAACAGTTCTAGAGCGCATGGATTCTCTTTATCGCTCTTCGAGTTTCAACTGCAGGCTGAATGTTTCGCATTAGGTTCCTACCGTTACGAAATTCGCGTCAATTCTTCAGTGGAAACGTATAATTTGAACTATTTTTCTCGATTCAAGAACTGGATAGTCAT
>Cucumis_melo_newGene_5847	Cucumis_melo_newGene_5847.1
TGAAGCTGAAAGAACAGTTCTGAGTTTTGGGATTGAAGATTGCAGAAGAGGTAATGTTTCCTGCTTGTTTTCGATTTATGAACCTTTTGTTTTCAAGTGTATGGAGAATCGAACACGAATCATCATGAAAACGCGTTTCTAATGGTCACGGGTATAAAGCAAAGCTATAGATTGGATTGGTGGTTGTTTTTCTTGTTAATTTGCTTTCATAATTTCCATTAACTGTGAAAATTCACTTCGTAAAAGCGAAATGTT
>Cucumis_melo_newGene_5850	Cucumis_melo_newGene_5850.1
CATCGGTTAAAATTCAAAATTGGGAAAAAATAATATTTTTTTAAAAAATAAATTATATAAAGCTACTAAACATAGGTATGAGAAAATAATCTTTCGATGAGTAATAACTAGATGCATCAATGCAATACTAGGCTAGTATATTCCCCATCTCTCCACCACCGCAGAATAAAACTTAAATATAAATGTTTTGTTTAGAATATAAAAAATTTCAATATATAACGATTTTTAAATGAATTTTATTGTTTGTTAGAGTAG
>Cucumis_melo_newGene_5852	Cucumis_melo_newGene_5852.1
TCGCTGCTATAAATATCGGTCCAAAAGCGAAAAGCGCGGGTCGTATTTTAGTTTTAGTGCGGATCGTGAATTCCGCCACTATATCACAGTCGATCGTTCGCATCGCATGCTTATAGAAGGAACAAGAAGACGTTGAACGGCGACTCGATCGGAATGATGCTGTGTTTTATTCTGAAGCCGGTGAGAACGGTGACTTCGAGTAATGGAGCGCTAGCTCCGTTTTCAAGTTCAGCACTAATGACGCGATTTTCCTCT
>Cucumis_melo_newGene_5855	Cucumis_melo_newGene_5855.1
GGGGGCTCTCTTCTTCTAATTCTCGAGAGTGTTTTAAGTGGTGGCATTTTGAGAGGTTGTAAATTTACCAACATGAAGGTGAAGCAAATTGTGGAAAGGTCTAATCGCCATCAACACAACATTCACTACAAGAAATTGGGTCTATTATGACAGTTCATTTATCCAAAATTAAAAGGAAATTAGAAAAAACTGTCATAAAAGATTAAAATGCGCGTTTTTGGCGGGAAAAAGCGGAATTTTTCGGATTTGAAGAAT
>Cucumis_melo_newGene_5858	Cucumis_melo_newGene_5858.1
TTCATCTTCAACAACCGATAAAACTTGAAGCTGCCAAGAAAAAAATTTGAAGAGGGTAGTGAAGAAGAAAGATTATGGGGTTATCAACAAAACTGAGAAGTTGAGAACCAGATCTTAAAAGCCAATGGCGAGTATTGGGATGATCAAAATTAAGTGTAGAAATTTGGCAAGTTTGATGATGAAGCTTGCTCAGTTACAGCAAGTTAGTATTGGTTCAAGTTCCCAAACAGAGCTCTCTGATCAGTTCCCACTCAA
>Cucumis_melo_newGene_5861	Cucumis_melo_newGene_5861.1
CAAAAACCCATTATATAACTTAATAAAGTTCATCACCTTCTTCACAAATGTAATTAATATCCCCTCTTGAATGGCTTCTTATTCCTCTCTTTGCTTGATCATGAATAATATCTTTCTCTTTTTTCTCTTATTTGGCCATGAATTTTTGCAACTCCAAGCTTTTCACCATGTTTATAGAGCTCAAACATCTCACAGTACTGTTCATCATAATCATCATCAGCACCACCAACAACAACCTCATAGAACTTCCTATCA
>Cucumis_melo_newGene_5865	Cucumis_melo_newGene_5865.1
GCAAAATTTAAATTTTTTGAAGTGTTGAATCCTCTTTAAACATATCATATTAATGAGATAAAAAGGAGAGAAGGAAGCAGGTAGCCAATCTTCAGGAGCTCAGAGTTTCCCAATGGAAATTGCAATGTCAAGATGGCTTCTATTTAGTTTCTTTTCCCTCATTGTTCAGGCTCAAGATGAAACAAGTAACTACCTTAACTTTCATCCCTTCAACTTTTCATTTGATAACGTTCATCTAAAGAACTAAAAACATTA
>Cucumis_melo_newGene_5867	Cucumis_melo_newGene_5867.1
AAATTAAAAAGCAAAAAAACTTAAAACAAAATTAATACGACTGTGAAAATTTGCTGATGTAATTAAAAAGTTGTTTAATTCCTTTCATGGAAGAAGTCTACTTAATTAATTGATTTCGTATCTATTAATATTCGCATCTTAATTATATTAAACCGAATACTAAATATTGAACGAACAATAAAATGAATACTCTTCATGATCTAATTCATCTGTTTCCATCAGTTGAAAATTTGCTTGTGACAGCTACATGGGATT
>Cucumis_melo_newGene_5868	Cucumis_melo_newGene_5868.1
CAATAGAGGAATTTAATTTGGTGTAGTGTTAAGAAATATAATTATGGCTCTGCAGCAAAGGTGTGGCAATAATAATCTTGGTCTTGTTGCTGTTTTCATAGTTCTAATGGTGGTTTCTTCCCCTGATCTCATGCTAATTACTACCTCCCATGCAGCTCGTTTGGCCAAAATAGATCCCCCAATGTGTCCTCAATGCATGTGTTGTAGTTCTCCACCACCAGGCTTTTGCTGTGATTGTTGCTCCAATTCTCAGTT
>Cucumis_melo_newGene_5869	Cucumis_melo_newGene_5869.1
GTCACACCAATGGCTGTTTCCATGGCATAAATAAATGCCTATAATTAATTTTCTCAAAGTGCCAATGCCAAACACTTTATATATTGCTATTGCCAAACCCATCACCCCATCAACATTCTTCTTCTTCTTGATCTTCTTCTTCTTCTTCTTCTTCTTCTTCTTCTTCTTCTTCTTCTTCTTCTTCTTCTCTTCACCAAATTATATACCCTTTTTTCCATTATTTGATAATCATCACCTTCAAATTTCCAACTTTGG
>Cucumis_melo_newGene_5871	Cucumis_melo_newGene_5871.1
CAATAATTAAAGATAAAAAAAGAAAAAGAAGCGGAACGAGTAGCGATTAGCGTACATAAAAATTGATTGTAATTTCGTAAAGTCAGAAACCCAAGCTTCCAGTTCCCCCCACCAAGGTTGCGCGCCTTAAACCCAAAAAATGGCGGACCTCTGTAAGCTTACACAGTACGTCGAGTCCTTCGTCGATGTATCTCGTACGCCCTCTCAACAGGCTACAAGCTTGGAAACAATCACCTCCCTTGTGAAGAACAATGT
>Cucumis_melo_newGene_5874	Cucumis_melo_newGene_5874.1
NNNNNACTTAGGAGGGAGGGGGTTATGTGTTCAAGCTCCGCAATGTTATTTCCTCTCCAGTTAAAATTGATTTTAACTTGTTGGACCTTTCAAATTTCAAGCCCACAGTAGAGGATGAATTACAAATGTCTCCTTTAGTACTCGGTGGGATGTGGTGCATCGTGTCTGAAATAGTGAGAGGCAACCCCTTTTAGCAGGCCAGGGGAGAGAGAGGTCGTTAGAGCATGTCCTCGATTAATTTAGCTTGGCGCCCTT
>Cucumis_melo_newGene_5875	Cucumis_melo_newGene_5875.5
TTTACTTAGGTCATTGTATAAAATGTTAATGTAACCTATTATCTCGAGGCAGCCGACAACCCCCTCCTTATAATCTATTATCTCGTTCATTCCACCGCACGTTCCTCTCGCCAGAAACGCTGAACGCCGTCGAAACCGAAGCCTAACCACAGCCGCGCTACTCAATTCGTCGTCCAGCTCACGCGCACTCCAGATCTGAAGTTGCGGGCTTCGAATTTTGTTGTTCTTCGTCCCTTTTTCGACGACCAAACGGGA
>Cucumis_melo_newGene_5876	Cucumis_melo_newGene_5876.2
TGCATGTCCATTTAGTAGTCTACATTTTACAACCAAAATTTGCACCTAGACAATTGAACATCATATGGGCAATGCAAAAGTAATAAATGAACGAATTTCAGGTTCCATAATTTCTATATGTGAAATGCATCCTTTGAGATAAAAGTATGGCCCTTTCCCCCATTGAATTAACCCTCATGCCAAATGTTTGTTTCATTCCGTAACTCCGTAATTCCTATGGTTAGATTGTTATCTCTTGCCAAACGTTGTCTTTGA
>Cucumis_melo_newGene_5880	Cucumis_melo_newGene_5880.1
GCGCCGGATACGACGATACTCTCGACGAGCCACGATCTTCCCCACCCAACTCCACCGATAAACTCTCGACGCTGCACGACGCAACATTTTCGACAAGAACCTCAAGATGTCACTAAGAGCGGCCTATGATGCATTTGAGCAATCCCTTACCGGTGTTGGCGTAGACGAAAGTGGAATACTAAAGACGATAACGGATGAATCAAAAATGGTGGACATGTATGCGAATTTTGATGCTGACGAGTACAGATTGATGAG
>Cucumis_melo_newGene_5881	Cucumis_melo_newGene_5881.1
AAAGACGTCAAGCAATAGTGGATGGTGAGGATATACTTTTGTACAAACATATACTTGCTTTCCAAAACTCAATTTCGGAGGAACCTCATGTACCTATTGAACGTATTGCAAATATGCTTAGCGTATGTAGTATTGGTCATCTTCGAAATATATACCAATTTTGCCAACCAGACATGACGCATCAGCCTGAATCTAGTGTATGGATTTCTAAAATATTCCTTTGTCTTGTT
>Cucumis_melo_newGene_5882	Cucumis_melo_newGene_5882.2
TGAGGATGACATGTGGGATGAGGATTATTATTCATTCGAAGATTCATCAAGTCGAATTATTATTATAAGTCGTCCTAAAGTTGATCTTGATAAGATTAAGATAAAGTTTAAGGAGACGAGTAATATTACACTACAAGAACGGATTCGATTTGTATGCAAAGGAAACAATAAAGATTTACTGCTGGGTGGTGTTATCAAAATAACATACACGATGATGACTGAAAGCTGCAAGCAGCATATGAGCACATGACA
>Cucumis_melo_newGene_5884	Cucumis_melo_newGene_5884.1
CTTTGATCATGACCAAGCAAACTTTTCTCTCTTTACTAGCCCTTTTTCCCTTCTCCCCTTCTAAATATATACCTCCATTTCTTCCTCTCTTCACCTCCTTCTCAACTTTCCCAACTCTTTCTCTCTCTCTCTCTAACTATTCCTTTCTCTCTCTAGGATCTTTGTTCTTCTACAAATGGCCAAGAACACAAAACCCATCTTCGTCTCTCTCTATATCATTTCTTTTCTTTTAGAATTTTACATCTCGAGTGAGGA
>Cucumis_melo_newGene_5885	Cucumis_melo_newGene_5885.1
GGTTGCACTCAGAGAATCGTTTTGGTTTTCGGAAACCTAGGCTTGCTCTGGTCTCGTTATCTAAAAAGGCTGGAAAGGTTTTGGAAGAAGCAATTCAGTAGAATACTAGAGGAGAAGTTATTTACTTCTGGGCGTACTTGGACGTGGGTTCTGAAGTCATAGACAGAAACGATGGTCCCTTTTGGCAAACATGTGACGTCTTCAATCGGAGGCATTGCTGTTTACATTTAAAGATGCCTTTAGGCATATGTATG
>Cucumis_melo_newGene_5886	Cucumis_melo_newGene_5886.1
GAGGGAGGGAGGGAGGGAGGGGAGGCTTCCAAAATTTCTATTTGTCAACAAAGAGACCAATCTTCTATTTGTTGTTTGAACTTCATAAATTTTTAATTTCTTTGGAGAGATATGCTCTCTATGTCTTGTTTCAGGAGTTGTGTAGCCATCTCAGTCGGCATAAAACCAAGTTGTTGAAAAAGTGAAAAGCACTTGGAAAAAAAAGAGTTGAAGCAAGTTGATTGTGCTGCACCCAACTTTCTTGTTGACCCACCA
>Cucumis_melo_newGene_5888	Cucumis_melo_newGene_5888.2
GGTCGATCGATCAGCGGAACTTATTGAAAGAAAATGTCTCTTCTGTTTTCCTCTTCCCTCCATTTTTTCCCTTCATTAGCTTCCCCCACTTCCCTTCGTTACCAACTCCATCCTCGTTTCGCCGCAAGTTCTTCATCTCCTCCGGCCGCCGGACTCTTCTCCGCAGCTGGAACTTCTCTCTCTCATGGTTCCCACCACAACTTCCGTACTGGACCTCTTTACTGCTCACCTTCTTCGTCAATGTCGCTCGAGGAA
>Cucumis_melo_newGene_5889	Cucumis_melo_newGene_5889.7
TAACGACTTGGCATAAACCCTTTGAAGTGAGGAAGGGCCGAAATTCAAATCTCGAAAACGGAGGGTAAAAAAAGGCGCGAACCATCGTTCCGGCGACCGGAAATTATCAACTCACAACTAAAATGAGTCAAATCGTCCCGCCAAGAGGCGAGTGGACTCACCACCGCCTTTGCGATTTTGCAAAGACCGCCCTCATCAAGATCTTCTCGCACCCCTATGTCACGGTTTGTGATTTGTATTGCGCGCGAGGAGCGG
>Cucumis_melo_newGene_5890	Cucumis_melo_newGene_5890.1
CGAAAAGAGCTCTCCATATTTAGAAACTTCTCGGTTCTCGCCGGCGCGGTTTCTCTCCGTCTCTCCGGATATCTCATCGGCAAACTCTCAGAAATCCGTTGACGACTACTTCGGATTCTTATGATTCAAGTCGGATCATTCACAGGGAACGGGGATTGGGATTCTCTATGGGATGGGGATGAGGATGAGGAGTGCCCGCGGCTCGGCCCAACCTTGTTGCCAACCTTGACACTGTTACAGTGGGAGTACTCTATG
>Cucumis_melo_newGene_5891	Cucumis_melo_newGene_5891.1
TGCGTCGACAGACCTTAATAGATAGAGAATAACAAATCCATGATCAAAAAAGAAGAAAGATAGCCAAATTGAAGATACAGTTTAAGCAATAAAGTTATGCAAGTACGAAGTGAGCCTTGAAGCAAGAAACAATAAACAAAGCAAACACAGACGAGAAATATAATTCAAAGAGAAAGGAGAGGACCCGAAAAAGCTATTTCACCGGATAGGTAGAAATAGCTAAAAAAAGTCCCGTCATAGAGTACTCCCACTGTA
>Cucumis_melo_newGene_5892	Cucumis_melo_newGene_5892.1
GGGAAATCCGAAAGGAGAAAGTGAGATGCCTAAATTACAATTTCCGTGCTCTTTCTTCTTCATCAGTTTCCCGCCCAAGTTTGTTCCAGCGAATTGGTTAGGGGAGTCCTCAGGCCTCATCCATAGTCCATAGAGATTCTTTTTCAATCTGAATTCCTTTAATATATCTTTCATTTCCTTTTTGATCCATTTTATCTCCAATTCTTCTCTTGCTGTGATCGTAATCGCTCCGGAAAATTCCGCTTTCCGATTCCG
>Cucumis_melo_newGene_5893	Cucumis_melo_newGene_5893.1
CATAAATTCCCATTTCTCTAAACAGCATTGGTTAGTTTCATATATCAACAGATCAGAGTGAATAATAGAGAGAAAAATGGGAAGAAGAAGAGAAATGGTATTCCTTTTGATTATTCTTTATTCATATATGGTGGCTTCTTCCTTTGCTTTGAAACAACTCTTCACAATAGATTCTAAACAACAACTAATTGGGAGATCAAGCTACGACAATATAAGTAGTTTATCGGTTGTTGAACATCGAAGAGGAGGTAGGGG
>Cucumis_melo_newGene_5894	Cucumis_melo_newGene_5894.1
GGTTTTCACTCTTCTGCTTTACTGTTGTTTGATAGTAATAAAAATCAAGAATGATCGGCTCATGGGTCGGCAGATTAGCAGCGTTACGGCAATTGGCTGGGGAGAATGGAGGGCAATTGCTTGAAGTGGAAATGACCAAGCTGGTAAAAACTTCTCTAGAAAGGTACAGGATCATGCAATCGGAAGTTGTGATGATTGATATCTGGATGGTGTTGCTGGAGGTCGCATTCCGGGTAAGCGATGATATCTTCTTAC
>Cucumis_melo_newGene_5897	Cucumis_melo_newGene_5897.2
GCCGGCTCGGATCGAAGGGACATCGATGGTTACGTCAGTTTGGACAAAGTTCCTTCTCTTCTGTTTTAGCGCCGTAAGATAGAAAGCAAAACAAAAGCTCTACTGAAACGTCGCAATTATCAACTTCCAACAGTCATGAACGAGAAGTTTGACAAGCTATCTAGAGCACTTGAGTTAAAGTCAACTGAATTTGACTACACATTTTAAGCACTCACGAAACATTTCGCATTTGGACAACCAACTTAATACCGATGC
>Cucumis_melo_newGene_5898	Cucumis_melo_newGene_5898.1
CCGATTCTAACCGATTCTGAATACTCAAATTCTTCAGCTTCTACCGAATGTGTAAGCTGCAGTATCTTGTTCTGAGGGAACGGCGCCATTTTGACTGATTCCTTCTTCTTAAACAGTCCACACCAGCTGCTGCTTCTCAATTCTGCATTTTCTTCTTGATCTTGGATCACCAAAATCCCCTAATTCGGACCCTCCGGCGGCGGCATTGATACCGACGACGGAGAGTCTCTGTACAGAGAAAGCGGCCTTGTCACA
>Cucumis_melo_newGene_5899	Cucumis_melo_newGene_5899.1
TGCCAACATTAATGCTCTCTGGGCATCGCTCATAGTTGAAGAATGTTCTCGTCTTGGTTTGACGCTCCTGGATCAAGATCATCCCCTCTTGCCATCGCTGCTGCAAGTCATCCCCTGATAACATGTATTGCATGCTTTGATGAACGCTCTCTTGCTTTTCATGCGATTGGGTATGCCAGAGGATCTCATAGCCCAGCAGTAGTAATCACATCATCTGGAACTGCTGTTTCAAATCTTCTTCCTGCTGTTGTTGAA
>Cucumis_melo_newGene_5900	Cucumis_melo_newGene_5900.1
AGGTTTCACCCCTTGACATCCACAGAGAGAACCTACTAGATGTGGAAGAGCAACTTAAGTGTCTGATTCCTATATTAAAGGGAGCCAAGATCAGCAGCTCCATTCCTCTGCTACGGGGCTCGTTTTCGTCTTGGATTTTCCATGAACTGGGAATACCACCAAGTTCAATCTATCCAAGTGTTCGATGTGGTTTGGAAATGGCTGTTCTCCATGCCATAGCAGGGAGAAAAGATTGCAGCTTGTTAGATGTACTCC
>Cucumis_melo_newGene_5901	Cucumis_melo_newGene_5901.1
GAGACCGGTTCTGATCCGAAAAGCAGGGCAGAGCAGAGCTTTTGGGTAAAATCCAGAGAGACGAGAGAAGAAAGGAAGGAAGCAGCACCCAAAATCAGAATCAGCGTCTACATCCAACCTGTTATAATAGTCTACTCTAATCCCTCTCTCCTCCAGGCGTAGAAATGGAAACCCCTCTCCGCGTTACACTTTCTGACATGATTGTCATCCCCAGGAAAAAGGGTTCTCGTCTCTTGGTTTAATTTCAGCTGCCGA
>Cucumis_melo_newGene_5903	Cucumis_melo_newGene_5903.1
CAGATTGCTTGTCACACTTGTAGAATGAGCCAACGAGGAGTATGTTTGTATGCTAAAGAGGGACAGGTCAATAATGGAGGAAATCGTTTGATGTGTGATTTTTCTTTTTTCCTAAGTGGTTATAGATCCTAAAAGTAATTAGTAGAGTAATGAAACTTAGCTACATGAATGGTTTAGTTGCTTTTGGCTAGTGAAATATCGACCACATAATCTTATGCTTTCTCCTGTATTTTTTCCTCTTCTTTCTTTTTCTTC
>Cucumis_melo_newGene_5904	Cucumis_melo_newGene_5904.18
CGGGGTCAATGGGCGATCAGGAAGGCTCATGGCCTAGGTTGGTGATCTCCATTGCACTTTAGGAGGGGTGCCCGCCTAAGGTCTGCCCAAAGTGGCAGAGCCTACGTCATAATTTGTGGCAGCGGGGGCCTGCGTTCGCGCGGCCCCTTCCCAAAATTAGTTAAACAAATTATTGACTTAGTGTTTCGGTGTTTTGATTTCGTTTGAACTTTTTCATTTGCAGAACGCGCGTTTTACCAAATATTTTTACCGTCA
>Cucumis_melo_newGene_5905	Cucumis_melo_newGene_5905.1
GTTTAAAGAGAGTTTATGAGTTTGTTTTGGCCGACAAGATGGGATGACAAATTGTAGTAAGTGCTTATATTCGATTGAAAATTCTCGTTTACAATCCATTACAAGGTTGACCAAAATGGTTTTTCAAATTTGTTCATCATCATTTTTCGGATTTTCCATCTTCTTCCCACTCAGAATTTCTCACCCATTTAATTCTCGTCTTGTTTTCTGTCATCTGTTTCTCTTCATTCTTAAATTTTGTCAGTAGAATTGACT
>Cucumis_melo_newGene_5907	Cucumis_melo_newGene_5907.2
AAAAACCAAAGTGTTTGTGCTATGCTCTCCATTGATGGTGGTCTCACACTTCCAACTTCCAAGATGAATTGCTGAAGATGGGTTTGTTTTCTTTCTTCTTCTACACATGATTTTAGCTGATGAGTTATTTCCCATACTCTCTTCAGATATTTTCAACCAACTGCGCAGGGAGGCGTGGGGAGGAATTGATTTTACTCAAGATTTTATAGAAAAACTTTCCATGGAAGGAGATCTTAAAAAGAAGAAAAAATATAT
>Cucumis_melo_newGene_5908	Cucumis_melo_newGene_5908.1
NNNAGGGGGAAATGAGAAAGGGTCCCACTTTCTCTAGATGTCCACTCATGTTGTCTAATTTATATGTTTTGTTTAGTCAATTATATATCCCTTGGTTGGTTTAAAATAACAAAGCATCTTTTTTATTCCCAAATTTCCTCCTTAATTACATTTACATAAGGTTTACACCACTTCCACCTTCCAACCTTCTCCCACTCCTCCCAATGCCCACCCTCCCTTTCCCTTTCTTTTTTTCCTATTTCCATTCTTACACGT
>Cucumis_melo_newGene_5911	Cucumis_melo_newGene_5911.1
GAAATTTTCAAATGGGTGAATCTTTTCTTAACGTTTTTCTGAAATCTTGGGTCATGTATCTTTTCTGGGAAAATGATTTTATATCAACCTTCTCAGGTGGATCAAAAACGAATTCATAAATATTGGGTTAGTTGGATTGTGGTCTTGAAATGCTCCTATCAAGATGACGTTCATTCTTCCCAGCTTCTGCATTTTGGAATTATTTGGTTAGCCTGGAACATGGGAGCGGACATCTGATTGTTGCAATTTCAGGGA
>Cucumis_melo_newGene_5916	Cucumis_melo_newGene_5916.1
TGGCTTGCCAGCTGTCTCCCGAAAATTTCCACCGGATATGGATTTCTCCCTTGCTCTCTCACTTTCTCCATTGCTCTCTCACTTTCGCCTTGCTCTCTCACCGTCTCCCTCGTCTTCAACGGATTATCTCACTGATCTTCTTCTTCTTCAACAAGTTACCTCATCTTCTAAAAAACTGAAGGGGATAATCCCCTTAAATCCCCTTCAGTTTTTTTTTAACTTTTTGAAGATTAGGGTTTTTATCTGACTGAGGGG
>Cucumis_melo_newGene_5917	Cucumis_melo_newGene_5917.2
CAAGACCATAGTTTCATCTCGTGCAGAAGAAGCTTTCATGGCGCCAAAACGAAGGAAAAGCCAAAGTCTTTCGGAGGATCCACATGGAATGTTTGCAGGGATGGTTGTCTTCTTAGTGGAAAAGGGGGTGCAAACCCGCCGATTGCAGGTTTTACATTTCATTATCTTTCCCTGCAACTTTGTATGTCAATGAATTTAAAATTCGTAATTTGGGTATTAGTTTTTTGTGGCTGAAGATTTGGAAACAGAAGCTGG
>Cucumis_melo_newGene_5924	Cucumis_melo_newGene_5924.1
GTGACCGTGACGTGTGGCCATTGCTCGAGTCTCCTTTCTGTTAACATGATGAAAGCCACTCTGGTTCCTCTACATTTTCTGTCTTCTTTATCTCACAATGTGCCCAAAGAAACTTATAGAGAAATGAATTCAGGGAAATTCTTCGACAGTTTCAAAAGATCAAAATTGAAATTTTCTGAGTATGAAGTTGAAGAAGACTTGATTCCTGCGACAACTCCTTTTGTAAACAAACCTCCTGAGAAACGACAGCGCGCT
>Cucumis_melo_newGene_5931	Cucumis_melo_newGene_5931.1
CAAGAATGAAGATGAACATTCTCAAAATGTATAGTCTACTCGTCAACTACAATGTACCTAAACGTCTAGGCCCAAAATTTGGAGGCCATTAGGACTACAGGCCACCTAAATATATTGGGTAGACAATTTGGATCCATTTACACAAAGTGCGTTGAGGCCCAAAATAAAGGCCCATTGTTTTTGTGAATGTCAATTGCTTGAGCATTTCCACAAGCTCTTCCTCTCCGCCATCGCCAGGTTGTTCATCATTCAGCA
>Cucumis_melo_newGene_5933	Cucumis_melo_newGene_5933.1
AGAAGAATCAGGTAGCATGGTGGTTCTGTCTTGAGAGTGAAGTGCTTTTGTATGGAGAAAATGTGTAAAAACTTACGCATTATGAAAAAGAAGAATCTGGGTGGTTTCTGTGTTCTTGCTGTTGGTTCTGTCTTTCCTACTACTTCTTAAAACAAAGACACACAACAAGAAACTTCCTCCAACCCCTCCAAAGCTTTCTCTGTTGGGTCACTTGCACCTTCTTGGCCCCCTCCCCCATCGCTCATTGTGGAAACT
>Cucumis_melo_newGene_5936	Cucumis_melo_newGene_5936.2
CTTAGGGAGGGGTAAAGGAGGGGAACCAAGGATTGAGATTGAGTTCAAATAAGGATTTTAGCACCCATGAAAAGCATATTGCTAGGATAATTAAACAAATAGGGGGGATAGAAGAGAATGTCAGGTTCCAAGTGCTATGGTTCTTTTTCTTGTAGAGCTCCATGGAGTTTGCATTTATTCGGTTCGGAAGCACATAGAATATCTCTAACCTTATTCTATATGGCTGCATTTGAGTCCAAC
>Cucumis_melo_newGene_5939	Cucumis_melo_newGene_5939.1
CTTCTTCTCAATGCGTGTTATTTTGTTACTTTAATCACAGTTTTCATGGATATTCCTTCTGTAATCGTAAATTCTTTGTTTATTTTTGTATTCTCGATGTGGGTTTTGCTTCATTTGTGTAGACGAGAGGTACAGAGTGAATCCATTCAATCGAGAAACGGAGTGTTTCGAGAGTTTAAATGGGTAATCAACATTACTGTATTTTGTAACGTTGTTATTTCATTTTTGTTTTCTGGGTTTGTTGCGTTTGAATAC
>Cucumis_melo_newGene_5940	Cucumis_melo_newGene_5940.1
AATAAGAGAGGAGACTAATGGTTGTACTGTCATTACCGTTGCTCATCGAATACCGACAATCATCGTTAACGATTTGGTTTTGGTTCTTGATGAAGGCAAGGTCATCGAGTACGATTCACCATCTCGATTACTCAAGAACAATTCTTCTATGTTTTCAAAGTTGGTGGCAGAATTCTTGGGCAGATCATCCAATAGTCACACACAATCTATGGGGGAATTTTGTCAACACCCACGCAAACCAAATATGACCTTCGT
>Cucumis_melo_newGene_5941	Cucumis_melo_newGene_5941.1
CAAAAACGACATGTCGATTAAAAACTAAGAGCCGGTTGATGCTTCATATTATTTATCCAATGGTTCATCGTTGTCGGAGTCGGAGCACAAAATTCCCGGAAACCTACTCTCCTACGTGCCGTCGCCGACAACTTGCTTCGAAGACTCATCGATTGGAAAAATACCCTAAGTTCTGAATTCGGTATTTTGAAGTTCCTTCTGTAAAAAGAGTTGAAACTCTTATTTCAAAGAATCCATTTCCTTTCCGAGTGATTA
>Cucumis_melo_newGene_5945	Cucumis_melo_newGene_5945.2
GCAGAAACCATCGACAAAGCCGCTAGGCGATTGCACCCAACAGTCTTCTATCGTTACACTATATGCTGATTCTCGTCCATGGAAGAATTTCAGACGAAATGCAAGAAGTTTCAAGTATTATCTATGGAGTTTTGTTTACTTTCACAACACGTTGATCGCCGTTCGCTCTTCGGAACTCTCTATTTGAGGCTTGTACTTTCTACCGGGGAAGAATTGGTTGGTTGATCATGTGGTTTGGATTTTTGGCTGAAACAG
>Cucumis_melo_newGene_5946	Cucumis_melo_newGene_5946.1
GTAAAGTTTCGAAGATCCTATAAAAGAGCCAACATAGTTTAGACATCTGCATATATTCCTTAGAGATAAGAGTCTGGTTTCAAATCACCCTTTTCAAGTTGTACTCAAATTGTACTTAAAAGAGATCTTTCTAACAAAAATTGACAAAAATCATTTAAGAGAAAACAATGAGTAAGTACACCGGCGAATTTAGCATAGGTCCTGTAGGTTCGAGCCCTCCTCCCTCTTTCCCCATACGGTCAAGCGGCTTTATCA
>Cucumis_melo_newGene_5947	Cucumis_melo_newGene_5947.1
ATCTTTTTTAAAAAAATTATACAAAACTTTCACAAATCTTTCGCCAAAATTTTACTAAACTAATCTTCGTTGCTTTCGCTATTTTCCTAATTATTTAATACGGATTATCATTTTTTCTTTTCGTAATCCTTTTTTTCTTTTCCAAATTTCTTCCCTCTTTATCAATATCATAAGAGAAAAGGACAGAGAGAGAAGGAAGAATTGATTGGGCAGAAGCAAGAAACAAAGAGAATGTTGCGTTTGCTGTAGATATGA
>Cucumis_melo_newGene_5954	Cucumis_melo_newGene_5954.11
GCGGGAGCTAAGCTGGACGTGGAAGAAGGGGAAGCCACGGAGAAATTTGAGAAATGCGGGGCGACGAAGCCAGAACCTTGCTTGGGTTCTCTCCTGGTTCCCGTCCGTCTTCTTCTCAGGTTAAAGAAGCTTACAAGAGGATGGTCTGGGATACTCATCCTGACCTCTTCCCTGCTCATCAAAAGCCTCAGGCCGAGTCCAAATTCAAACTGGTAAACATTTTACTTGCTGAATTTTCCTATGAAGCCGTATTGT
>Cucumis_melo_newGene_5957	Cucumis_melo_newGene_5957.2
CCGCACTCTCTGCTCGCAAATCAATGCCGTTTTCTCTGCTAAAAAATTGGTAAAAGGTCTTCTTCCTACTAAACTCTTATGAACTCTTACCTTTGTTTCTTGCTTGCTTCTAAATGTTCTGGCCCACACTCTCGAGTCCATTTCTTTTCACTATTTGCTTCACACACTTCTTTCTTTATTATTGTTTATATCGAAAATATATATATATGTACACATGTATATATGTATGTGTTGCATTGTATACGTTTTCCACTC
>Cucumis_melo_newGene_5963	Cucumis_melo_newGene_5963.1
TTGAAAACTTTCGATCCAAACCCAAAATGTCTATAATTTCCTCCAATTTTTTTCTATATTTCATACAAAAACGTTTCGTCAATACGGTTTCTGGTCCTACGTTGCCTTTAGCGTCTGTTTCCACAATTGAATTCCTAAAGAATTCATGTGGGCTTGCTTCAGAATCTCCTTCTTCCGCCGAATCGAAAGCTCCAAATCGATGAAAAAAACTCCCAGAAGTACGAAACCGTTATCGGTTTCTTGCAATCGCATGGA
>Cucumis_melo_newGene_5966	Cucumis_melo_newGene_5966.1
TTCATTTGTCTCTTTGATTCTATGAATGACACCCAAGATTTTGTTTTTCTTTTTTTTTAATATCCAATGCTCCATCTCTCTCTCTCTCTTTCCTCTGAAGAAAGAAGCTTGTTGTCTGTAGGTCATCAAGTTCAATGATCAGAGAGCTTGGAAGAAAAGGTTACAGCTTTGTTAATGGAATCCTTGAACATGTTAAACTGTCGCCGAACATAGCCAAAACGGTGAAGGGGAAGCTGTGGTTGGGGACAAAACTTG
>Cucumis_melo_newGene_5967	Cucumis_melo_newGene_5967.1
CAAATATTTCTTGTTTTCTATTATTTATTGAAAAAATAAGTAAAAATGTGCTTTTGATAATAATTCATTCTTTTGCTTTCTTTAAGTTCAAAACCCCAAGAAAAATTGAAACTTTTTTCTTTAAATGTAAATTGTTTTGTTTGGACATGGCTACAAATATATAGTTAATTTGTTTTATATTAATTGGCTTATATAACATTGCCTTTGCTCCTATTTAACTTATTTAAAATTCTTTTTAACCATCAACTTACCATC
>Cucumis_melo_newGene_5972	Cucumis_melo_newGene_5972.2
CCGTTCTCCAATGCAGAGTTCTCGGTAGGCTACGCCGAGTGTTCACTGTTCAGAAACTGTTCAGACGATAAGATATGCATCATGGTGTGTATTGTGCTTCTCTGAGAAAAGTCATGACTACACGGAGGTTCATGCTATCATTATTTCATCACAGTGAAGTTTGTGGAAACCATTTGTAGGATGTATTGGCATTCTCGTCTTTTGTTGACCATCCAATCATGGTGAACTATGTAAGGTAGTCTTTGCTTATTGGAG
>Cucumis_melo_newGene_5974	Cucumis_melo_newGene_5974.1
CCAAAAGCTTAAGCAATTGCCACCTCCCTACTAGCTTTGGTTCTCCTCACTCTCTTCAAACAAAAGGAAAAAATAAACCATTTCTGTTTTGGCCCAAAATTCTTCAAGTTTTGGTACTGAGAAAGAAAAGGAAGAAAATATTGAAATGGGTTCAGAAACTTTTGTAGAAATCATATTAGCAATTCTCCTTCCACCTCTTGGAGTTTTCCTTCGCTATGGCTGTGGGGTGGAGTTTTGGATTTGTTTGTTGCTGAC
>Cucumis_melo_newGene_5981	Cucumis_melo_newGene_5981.1
GAAGATAGAATTAAACCTATAACCTATTGTTAATTTTTGGCCGGCGAAAAAATAAGATTTACATGTAATCGCCCTCACTCAATCACTACTCAACGAATCCCGCTCCTCTTCCTCACAATTAGCGGCAACAAAAAAATTTAAATATATTTTTGGGGACAGAAACTACCCTTTCCATAATTCAAACAGTCAGAAGAAGAGAAGAAATCTTGAGAAAGGAAGTTTGGGTTGAATGCAATATCCTAATTCATTTTCGTA
>Cucumis_melo_newGene_6001	Cucumis_melo_newGene_6001.1
AAAAGCCTTAAAATTCTCCAAACTTAGAAACAAAGGTTTTTGATGGATCCAAATGAGAATGATTTGATAAGCAATTTACCTGATGAAATTCTTTACAAAATTTCATCTTTTTTACCCTTTGAATCAGTTCTTCAAACCACTTTCCTTTCGAAAAGGTGGAGAAATCTTTGGAATATGATCTCAGTCCAAAATGGGGCTCTTGAAAATCTTCCAAATGCAGCTACGAACTTCCTTATTCATCACTTCAATCACTTC
>Cucumis_melo_newGene_6003	Cucumis_melo_newGene_6003.1
GAAAAAAGGAAAGGAATTTCATCAACAACTACGCACACAAGAAGGAATGAAGGAGAGATATGAAGTTGCCCATATCCGTCTCTCGTTTTTTCAATTTTCTTTTTAACCTTTTCTTCGGCTACATTGTCCTTTCCCCAACCTGATGTAATTGGCCAATGCATAACTTTTCTTCTCTTTTGTTTTTACAACTTCCTTTGAGGCCTTTGCCTTTGCCTTTGCCTTTCTCCAAAGCCCTCTCTATTTCATATTCTTCCA
>Cucumis_melo_newGene_6012	Cucumis_melo_newGene_6012.2
CGTTCATAATAAATTCATACAAAAGCCATAAAAATAAATTACAAAAAAATATTAAAGTTCGTAACAATAGAAAATAAATTACAATCCTTAGTGTAAGTGACCATAATATATGAAACAAAACAATTGAATGCCTATAAACGGCAATTACAATAGTACCTCTTAGAAGAGTATACTCGTGAATGGTTTGTTTAAGATAAACATCATTGTTAACATTTGTACATAAGACAGAATATAGAAGAAAAAATATTTTAAAGA
>Cucumis_melo_newGene_6016	Cucumis_melo_newGene_6016.3
TTTTAATTTTCTTCTTCTTCCCTTTCCATTTTTTCACTCTCTCTTTCTTGTCTGAAACTTTCTCACCGGCAGCGAAGCCTCAAACAGTTTCCTTCTGATTCTGTTTCAAATGTAGAAGAAACAATAACACTTTCCTCCGTAACATCTCTACAGCTTCAACTCCTTCCTTCTTCTTCTCCTTCTTCTTCTTCTTCTTCTTCTTCTCCTTCTTCTTCTTTTCCCTTTTTTCTTGTGTTCTTATGTCTTCCACCTTCA
>Cucumis_melo_newGene_6018	Cucumis_melo_newGene_6018.1
GTGGCTGCAGGTTCAGGCATTATGATTCTAAGAGGGCGTATAGTGTTCGGAGTGGGTATAGATTATATATGAAGCGTAGTGTTTGGATTGGTGTAGCACTGACGTTTCTTTGGTGGCAAACTGGCGATCAACTCGAGTTTGGAAGTTGTGTATACCGTCGAAAATTAAAGCTTTCATGTGAAAGGCTTTTCACAACTGTTTCTCGGCACTAGCTAGCCTGTCTTGCTGATAGGTTTGGCAGGGTGTGTGCAGCGA
>Cucumis_melo_newGene_6027	Cucumis_melo_newGene_6027.1
GAAAGgatgtcacaaaaatcaactgaacaactttgtgtcgatgacgttgttgagattgatgaattaaaaagtgagggaccatggtcaaataagagtgaaactttgtttgtagacttaatggatgaagaggttgcaaaaggcaatcgaccaactacaacatttacaaagactagttggaattatatgagaagccaactaaatgctagtacaggatataattattctcatgatcaattgaaaaataagtttaacaaa
>Cucumis_melo_newGene_6028	Cucumis_melo_newGene_6028.1
ggtcctatctaattttaaagaaataaaataacaaataaggaataaactaaaatgcaaacatttaaggtctaaactcggaaataaagtggaagcaagagatctctatggctcgccacggtcacttctgatcgctcgcAGCCCGACACCTATTTAGGATTgcgtaatccgacgggaccgccagtctgacattaatatagacatgattcgagtgattcgacgggatcgctcgcagcacgattgtcttagtgttttctc
>Cucumis_melo_newGene_6033	Cucumis_melo_newGene_6033.3
CCCTTTCTTTTCTACCATCTCGACGAAAGGAACACTAAAAACCCCAACCTCACTCTTCTCCATCTCCACCTAGCCGACCACACAAAAGGACTTTTCTTCTCATCGACGGTGACCCACAACGTTTCGGTCAGTCACTAAAGGGAACGGCAGACCACGACGCATTTCGGCCATATGCTTTTCGGACGGCGACGTTTAAGCTAAGTAGAAGCTATACACGTTTAGGGCGACCCACATCGATTTGGTTATGCAAATCAA
>Cucumis_melo_newGene_6037	Cucumis_melo_newGene_6037.1
GGtgaagtagggtacaaatctcttaacacgtcctgtttttggtacgctgaggaacaattcttgcgacttaagcacatcaaattttttacgacgatgacctaaaaaatggtagcaattggaaaactgtgcaagtcatccaaaataagcgtatataggatgtgccaaaagtgaggatgttgaaaatgagcacattaacatactagaagttgttgtaagccatcaagtggatgaccacatcgaggatgaacactgtgc
>Cucumis_melo_newGene_6038	Cucumis_melo_newGene_6038.1
TTCCATAGTCATAGCTCCATCCCAACAATTTTTTTTCGCCTAAGGAAGAACAAGGTATCATTCACCCATTTCTTCTTCTTCTTTATCTCTCTTCCTCTTCTTCCCTTTTCTTTCTTCTTCTTCCTCTTATCTTAGATTTGCAACGGTGAGAGAGTTCGGCGGCTTGAGCTTTTGAGAAGGAAATTCTCAGCCTCCACGGTGGCGAAGTGCTGTGTGGTCACAGCGAGATTAACGATGATTTGTTGTTTATGCGTC
>Cucumis_melo_newGene_6044	Cucumis_melo_newGene_6044.3
CGCTTGAAACCCTCACCCCCATTCAAAACTCCCCTCCCCTTCACACACATACCGAAACCCCCTGCCACGGGCCATGCACGATTCTATTTGCCTCCATTTTCATCGATGACGTCTCTGCTTACTATCTCTTTGCATCAACAAGTGGATCTCCTCTACATTCTCCTTCGTTCATCTTCATTCTCCTCCGTGGATCTTCTCACATTCTCTATCAATCTTCTCTGTAGCCTCTGACGTGGGTTGAAATTTTTGAGGTAT
>Cucumis_melo_newGene_6045	Cucumis_melo_newGene_6045.2
atttctttagcatcgtcaatttcttcagtcatgtcatccaaaggtttagattgaatccaaatctgagcacaaatgagtgcctctatagtttgaggagttaatgagctttgaaaagaatctaacacctctcctccagtgctaaaggtagacttagaaggcacagttgatataggaatattgtagatgttcatggctacttggctaatgatcttaaatggagaggaattcacctttcacaaatttagaaaatttaaa
>Cucumis_melo_newGene_6050	Cucumis_melo_newGene_6050.2
CATCATCTTTGCCACATTCTACAAGTCAGTTGGTTGCACTGCTGCTCCTGTCCGCGATTTCTGTTGGTTGCGCTGCTGCAGTCGCGTCTGCTCCACTCGTTGGAGTTCGCTGTCGTTTTGGTTTCATCGGAATTGGAGCTTTACTGCAAGTGTGCTGCTCAACTCTACGTTCAGCTTACGTACACGGTGGGTCTCAAAGTCTTACGGTGGGTTGTGGTTGTTAAAAATTGGAACCTCAATGCTAGATCTCTCTCT
>Cucumis_melo_newGene_6054	Cucumis_melo_newGene_6054.2
GTCATCTCCTTCATTGAAAAAAAACCATAGCTTCACAGAGCAAAACCCTAGCCACCCCCTTGCTTCGCTGCCACCGCCACTCACCTCCTCCCCGCGTAGTCGTGTTTCCTCCGTCGATAGTTGAGCTGATCCCGTCGCCGCCGTTGCTACTCCATTGCAACTCATCACTAGTCGAGTCGATCTACTATTCTCGAGCTTTCCAGTCGCAGATCCAGCTGAGTGTCACCGTCGTCAGCAAACTGTCTTTGTTCGGTC
>Cucumis_melo_newGene_6057	Cucumis_melo_newGene_6057.4
TGAGGTGAAACTGAAGACATATTTGGAGATGAGGGGTAGTGATGGAGGCCCTTAGAGGAGATTATGTGCTTTGTTCCGGCATTGGTAATTTTCATGATATAATTAGACTCTATAGACCTCTTATTGAACGTTGATGTGATGTGTATCCCAATATACAAACTTCACATATATGGCTCATGTTTAATTTTGATCTTAGGAAAAATATTATTTTCCTTTTCCTCCTATTTCTTGGTGAGAGGTGTTTGCTATCATTTA
>Cucumis_melo_newGene_6058	Cucumis_melo_newGene_6058.1
CTCTTACTCAGTTGACCAGGAAGGGAGCTCCTTTTGTTTGGAGCAAGGCCTGTGAGGACAGTTTCCAAAACCTTAAACAGAAGCTAGTTACTGCACCGGTTCTTACTGTACCTGATGGTTCAGGGAGTTTTGTGATTTACAGTGATGCTTCTAAGAAGGTTTGGGTTGTGTTTTGATGCAGCAAGGTAAGGTAGTTGCTTATGCTTCTCGTTAGTTGAAGAGTCATGAGCAGAATTACCCTACCCATGATTTAGA
>Cucumis_melo_newGene_6059	Cucumis_melo_newGene_6059.1
TATTTCTATTGTTTGGAAAAGAGTTAAACCTGCAGCAATATTTGTGTTTTGGGTATTTCTAAATCTGTAGTTACTATTGTTTCCAAGCTACTTTCTGTTTCCAAAACATCAGTTTCCTGTAAAGAAAAAGAAACTACATAATCATGTTTTATTTTATTTGGAAAGTGAGGAACATTAAACAAAACAAAGGAGTGGAAAATAAATGAATAAGGCACTAACCGAAGGGCAATTTGTTGTTTCATACTTCACCATTGT
>Cucumis_melo_newGene_6061	Cucumis_melo_newGene_6061.3
CTCCTTTTTCCCTTTATTACCCTCATTCTCCTTTTTAATTCCTTATTCTCAACTTTAGCTTCTTCCTTTTTATTTGAAAAACAAGATCCCACTACCTGCCCTAGGGTTCATCCTCAACTCCCAATCTTATTTCACATCCCCTAAAATTTTAGGGTTTTTATAAATACCCATCTTCCCAAATTACTTCTTTTTGCCCTCTAATTCATTCAATATATGCCTAATCTATCTCATTTTACTTAATAATCCTTTTTTCCC
>Cucumis_melo_newGene_6062	Cucumis_melo_newGene_6062.1
GTCTGCTTGTTTTTCTTTTTGAGACAGACGACTTGGTCTGTTATGGGCTGTCAATTGCTTTTCGTTAATATATTTTGTTACTTTTTGTATCTATATTTTGTGGAATTCTGTCTGCTTCATTGGCATTTCCACTAGTTGTAATTATTTCTGATTTACAGGCTTGAAAATACATTAAATTATGGCCTTGAACGTGTTTGGGCAATTGGATACATGAAGAGCTCACGCCGGGTTGTGATTGTTTATGATGAAGGAACT
>Cucumis_melo_newGene_6063	Cucumis_melo_newGene_6063.2
TTTTATTTTTTAATTTTGTAAAAATTCAACTTTCTCTCTCTTACTTTACTCTTTTCTCAAACCCTCCCCCACACTATTTTTCATCTTCCTCAAATTTCTTTCACCCTTCTCAATCTCGATCACTTTCTTCCCTCTCTTCTTCGATAGCTGCTCAATCTCATCACTTTCCGACCGGCTCTACCACTTACTTGAACTACTTGACCACTGCAACCACCGGCACAGCCCATGTCGAACTTCCGTCTTCACTATCGCTTC
>Cucumis_melo_newGene_6065	Cucumis_melo_newGene_6065.3
AAAAGAAAAAACAACTTTCTTTCTTCTTCTTCTTCTCCGTCAAGCCCGTGCCTCACTCCTCTCCACTGTGAATCTTTGTTCCGCCGTCCGCTGCTGGTTCTACCCTTTTCCGCCGCCGCTCACCGTCGTAAGTTTGGGTGAGTTTTTTTTTTCCCGATCTTTATGGTTATGGTGGGTTTTGAACTACTCATTAAAGGTTAGGTAAGACTCTAAATTTAAGTTTTTTTTTTTTAATTCTTTTTATTTTTACTAAAG
>Cucumis_melo_newGene_6066	Cucumis_melo_newGene_6066.22
CTTCATTCCCCTTTCCTTCTTCAAATGCAAAAACGATTTCCCCTTTCCTTCTTCAAACGCAAAAGTCATCCAACATTTGCTCTACTTCCTTAAATTTTCATCCCTCTGACAACTCAACCCCTTCCTTTCTAAGCTTTTTCCCTCTCTCTTCAGAGACACATCTGCCATTTACGGTCCTATCGTCACCACCACCAACGACGTTTGGGTTATCGATGATCTTCCTGTCAACCCGTCATTTCAGAAGCTTCTCGAAAC
>Cucumis_melo_newGene_6067	Cucumis_melo_newGene_6067.1
GGATTGACATTAGCTCCACTTGTTATGAAGGTTGATCCTAATGTGAACGTTGTTCTGACTGCTTGTCTAACTGTCTATGTGGGCTGTTATCGGTCTGTGAAACCCACTCCACCTTCCGAGACAATGTCCAGTGAACACGCCATGCGTTTTCCCTTTGTTGGGAGTGCAATGCTTTTATCTCTTTTCTTGCTTTTCAAGTTTCTA
>Cucumis_melo_newGene_6069	Cucumis_melo_newGene_6069.1
CGAATAGAAACACCACGAAATTGAAGCACGAACATTTGTCGCCTCTCTAAACTTCGGCCGAAAAGTCACCTGGGCCGGAAGGATTAGGAAGGTGTTTGCCGCTCAATTGATCTTTTTGAATGAAATTGCCACTGCTCTACTAAACTAGTGTCGGAAGGGTTAGGAAGGACGTTGCTCGTTATTTTTGCCACTCAAAAGTTTTTGTCACTGATCAATTTTGCCATTCACCTCGAGGTTATAACACAATGGATGAAT
>Cucumis_melo_newGene_6071	Cucumis_melo_newGene_6071.1
AAACAATAATCCAACCCTTTTTCCGGAACATACCCGACCCTCCCCGTTATAATCTTTCCGTAAACACCTTCTGGGGGAGCTAACTAATTCCAACTGGAATAAAATACAAATAAGATTTTATTTCATTTTTGAACAGCGAAGGGTTTTGCCAATTCTCCCTCCATTTCCATTAATATTTTTCAAAACTCACGGAATTGAAAAATGGAGAACCTCCTTTAACTCCAACCTCCTTGTTTCAGTGTAAAACGTCTTGTG
>Cucumis_melo_newGene_6073	Cucumis_melo_newGene_6073.5
CCGCCCATTTCCTTTACTGCTCCTTCTCTGCCGCTCGACGGAACGCCACACCACTGCTGCAAATTCACGCCGCTATACCAACCAGCGTCTTCTGTCGCAGTTCCTTCCTTGTTCAATCGCTGTTGGGTTCGTTCTAATTTGAAATCCTCCCTTATCGAGGGATTCCAAACAGAAACTACAAAATTTCAGAGGAAAAATGGCAGCTGAAGATCTTTCAGAAGCAAGAGCAGCCCTCAACCTCCTCCGCAGTAGACT
>Cucumis_melo_newGene_6074	Cucumis_melo_newGene_6074.2
CTCTTTTCTTCTTCTCCTTCCTTACCCTTCTAGAACGCCGACTGCCCCTTCTCCGATTGAAATTTTTGTTCGCCAGCCATCCCTCCATCTCTTTCTCTCCTTCGCACCGACGTCGTCACCCAAGCCGAAACCCCCTCTTATGCGGGACGACGACTGCACGTCGGCGTCTCGTGTCTTATTTTTTGTGCGTTAACCATGATGCCTCAAATCACGGTGTGGCTCGCCACGCCCTCACCAATTGATCACATATGCCCC
>Cucumis_melo_newGene_6075	Cucumis_melo_newGene_6075.1
TTTTTAAGAAACTTGCATCTTTAGTGGTTCAATTTCAACTAAGAAACGTATCATTAAATTTCCTTGTCCCTTGTTTGGCTGTGGTTTCTATCATTTCTTTTAAAGAAGTGGTCTTTTTGCTCTCTGTTTTCATTTCTTACTTCACTTCCTTCAATATTCTCTTTTCTCAAGTACCAGTTGTTGACCAAGTCATTGACGATTGAACTAGTCATCCAATTAAGATTACCAACATCTCAAAAATGTTCAATAAAGATT
>Cucumis_melo_newGene_6076	Cucumis_melo_newGene_6076.1
CAGGTAGTCCGGGAGGGGGTGTGACAGTATACATTAAAGTTGGCGTTGGATGCACAATCTACATGTATGGCGTGTGGCCAAGGAGGCTCGTGGAAAGCCTTTTGAGCAAGGGAGGTTGCACGGGACGTCAGACACGCAACCAGGTCAAGAAGAGATCGAACAGATTTATAGACCAAGGACTTGAGCTTGTATCTGGAAACGTTACGGGGTGCCAAGGAAATTTGGGGTAAGGACACCTATCTCCAGGATTGGAGT
>Cucumis_melo_newGene_6077	Cucumis_melo_newGene_6077.1
TTGAATGGATTGAATTTCAAGATTTGGAAAAAAAGCCTGGAGATACTTTTCAGGTGTAGGAATCTAGACCTTGCATTAAGGACCAATAAACCTACTTCTACTAAGGAATAGCCGAATACGGCTAATATCGAAAAATGGAAACGGTTAAATCACATGTGTTTGATGATTATTAGGCACTTCATTCCAGAGACTTTTCAAGGTTCTATCACTGAAAGTGAAATGTCAAAAAGTTCCTTACTAAAATTGAAAAATATT
>Cucumis_melo_newGene_6078	Cucumis_melo_newGene_6078.1
GTGAGATTTAAACAAACTTTATGAAGAACGTTGGAGCAAATTCGGATATTCATTTGGTGCTTTTTGATGAAGAAAACAGGGCAGTTGGTTTTCACTCGAAATCAGGAGGGACAAGTTAAAGAGGTCGTGTGCGCGCGAGTCTGGAAGTGGTTCTGTTTTGAGGGTTATATATGTTTATGCACGGGGAATCAGATTTATATGTCTTCAGGTAAATTTTAGAGGATCTCAAAATGAAGATTTTGATATAAAGAACAC
>Cucumis_melo_newGene_6081	Cucumis_melo_newGene_6081.1
GGTGATCCGCGTGCGCCTTCGACGTCCCAAGTTCTAACCACAATCCTGAAAATTATTTTTTTCTTACATAAAACAGATGGAAAAGTCGTAAATAAGTTAGAAAATCCGAAAATTTCCCCCTCTCATCCGCGCGCGCGTCCCTGATGTGGCGGTTTCGAATTCTGGGATAGTTATTTTTTTTATTTTCTTTTTCCTATAAATACCCTAATTTCTCCCTAATTCTTCAATAACTCACATAGTTCTTCACTTCATTAC
>Cucumis_melo_newGene_6082	Cucumis_melo_newGene_6082.1
AATAGTTTGATATTTTGTTACATTTACGTAAGTTTTCCATACAAATATCTAAATACTTTTATTTTCCGCATTTTTTAAATATTTAATTACTTCTTTACCCCATTACTTTAATTCTCCAAAAGCCCCCAGCTTCATCCCCTTTCCCATTCACGGCTAAAACTAACGCATCACAGAGACTAGTACACTAAAACTCTTCTTCTCGGCCACGCATCACAGAGACGACCACCACTTCTCGCGCATCATCTTCTGCCGGAC
>Cucumis_melo_newGene_6084	Cucumis_melo_newGene_6084.1
AGCTTTTTAACCTTCTCACTAGTGCTGTTCTTGGAAATTTATTGTAGGTTGGCATCCCAGTGTTTGTGACTGGGGGCATTGGAGGCGTTTATAAACATGGTGAACAAAGTCAAATACTTTTGTATGGATGAATGGCAAGCAATCCCTTTCAACAAACCCATGAATATTACTTTTTCCTTGTGCTCTATTTGTTTTCAACTGCCTTTTTCAACAATGGATATATTTTCTGATCTCACCGAGCTAGGAAAAACCCCT
>Cucumis_melo_newGene_6086	Cucumis_melo_newGene_6086.3
CAGGCTATTTCTGTTGAAGGATTAAGACAAAGTCTTCAAACAGACTACATACTCAAGATCCTTGGGCTTGATATCTGTGCTGACACTTTAGTTGGAGATGTAATGAGAAGAGGTATTTCAGGTGGTCAGAAAAAGAGATTAACCACAGGAGAAATGATTGTTGGTCCAAACCGAGCATTGTTCATGGATGAAATAACAAATGGATTGGATAGTTCCACTGCCTTTCAAATAGTTTCTTGTCTTCAACACTTTGTT
>Cucumis_melo_newGene_6089	Cucumis_melo_newGene_6089.1
ACGATTTCTTCTTAGCTCTCACTTTTACTCTCTCTTGTCTATCTTCCCTCTCTTCTCAATCTCACTATAGGGTTTTAGGGTCGAATCGCCACCATCGAGCCGCCCATCGGAGTTATTGATAATGCTTTATATCCTGAATCGATTGGAATTGAATGACTGAGAATATTGTGTTTTGCTTGTTTCTTCTGTATTTGAATTTGTATATGAGATATCGGTTTTAGCTTTCGTTATCATGATGTTGCTTTGTGGATAGAA
>Cucumis_melo_newGene_6094	Cucumis_melo_newGene_6094.3
CCATTATCGATTATAATCTATCTTTTATACTTTAACAAATATAAATGTATATTATTCATTTTAGGAGTAAATTTATCTCTTGCCTTATTTAGTTGTTGTCTTATTTTTTTTTTGTATCAGCCTTGTATTTATTATCTCATTCTTCTAACGTAAAGATACATAGTATCTTATTAATAAAATAATTTTTCCACATGGTACCAGAGCTGTTGTTTTTTTACCTAGTTTTTCTTTTGACCTTTAACGCTCGCCGCCACC
>Cucumis_melo_newGene_6096	Cucumis_melo_newGene_6096.1
AAATAAAGTTTGTTATCTTTAACATTATTTTAGGGATGATAATCTAACTCAAATTTAAGTTTGATATCTTTAACATAATTTTAGGGATTTAATCTAAGGATTTAAAATTAAGGTGTAAAATTTGGATTTAAAATTAAGGTATAAAATTTGAATTAAAACTAACGATTTTAGGGTGAGATATATATTTCTAAACTCAAAATTTTAATAAATATCAAATATATATTATGTATTATTTATGTCTATTTTTTTTATAAA
>Cucumis_melo_newGene_6099	Cucumis_melo_newGene_6099.1
TGACGATTCAACGGCTTCGACAAATCGCCGTCACGATTAAAATCAAGCTTCTTCTGTGTTGTTGCATTGTACTTGCCGTTGTGTTTTTCGCTTCCCGCGCCTCCGATCTCATGGGATGGACATGTGACGACTGCTCTACGGCTGTCCGATACTCTACGCCGCGGAAAGGTTATGCAATTGTAATTAACACATGGAAGCGTCATGATCTATTAAAGAAGTCAATTGATCACTACACAGCATGTATGGGAGTTGAAT
>Cucumis_melo_newGene_6100	Cucumis_melo_newGene_6100.1
GGGAGATATAGATATGGAGGATGGTGGTCAGTTTGGTGGAGTGGCACTTACAGTATGGTGCTTTCAAAAGCTGCTTTTTTCCACTCTAAGTACTTGGATTTTTACACTAACCATATGCCTTCTTCCATCAGACATTATATTACCAATAACAGAAACTGTGAAGACATTGCTATGTCTTTTGTCGTTGCTAATCTTAGTGGCTCTCCCCCGGTTTGGGTCCAAGGT
>Cucumis_melo_newGene_6105	Cucumis_melo_newGene_6105.1
TTCTTTTTTTCTTTTTTTTTTTGTAGTAATTATTGAAACTCTCACCCTCTTGTCTAAATGATCATGAATTGTAACGTCACGTTGCTTCTTGTCACATGGGGTGTGATTCTCAGCTACTTTGTGGAAACCAAAGCTCTCAAAGTTGTTTAGAAGTAATATTTTGTGATAATTTTGACAGTTTTGGCAAATTTTCTCTACCACCAACAAGAAATTACTAACGGTAGTATTTGCATTTGAAGATAGGGATAGCTCTCT
>Cucumis_melo_newGene_6126	Cucumis_melo_newGene_6126.2
TTTTCTTCCTTGTTGACTAATAAACTCCGAGGATGATTGCACAAGTTCTACGCTCATTTTGCTTTTTAAGTTCTACTCTAATTTTGGTCTTCTAGCTCTTGGATGCACATTTGATATATATGAGTTATTGGACTTTGAATGTTTGAGGAAAAAAGTTTGGAGGAAGCCGTTAGAAAATTGGAGGCATATAGAAAAACAAAAATTTCCAAGCTTGGAAAGAAATTTAAAGAGGAAACAACTGTTGGATTAGTTTTG
>Cucumis_melo_newGene_6132	Cucumis_melo_newGene_6132.1
GAAACATTCAACGAAATTAAGAAATGTATTCATTGCCTCTAAAAAAAAAAAAAATAATGAAGATAAATTTTCTTCATGTAATAGTTATGTTGAACGCTCAGTGTTTGATTTAAATAGAGCCTACGGAGAGAATGAATGAAAGGTTAAAAACAATATTTCTTTTGACAAATTCCAATTCTATGCTTTTTAGTTTACAAATTAAAGCTACAACTTGTGCCCTGTTGAATGATGAGGGGCTTGGAACTCAATTCTTCA
>Cucumis_melo_newGene_6134	Cucumis_melo_newGene_6134.2
TAAACTTAAGCTGCATGAGAAAAGGCTGCTTCGTTTGATTGTTGGTTGTTGATGCTAATGGAATTTGTGAAATTCCTTGTGAACACAAAACTCTCTCACCACCTAAATCTCTCTAAAATTGATCACAAGATATATCACATCATCTCTGTTCTAAGGTTAGAGGATGGTCAGGGAGACTTTCATGGCGGTTCGCAACCTATTCATGATTAATAACAATACCAAACTCTAGGAAATTCAAGCTTCAAAGCGAAAACG
>Cucumis_melo_newGene_6137	Cucumis_melo_newGene_6137.1
AGAAAAGGGGAGCTGGTCGATCGTGTGGAGTTGTTCCGAGAAACACACGTTCGAGCTGGGACGTTTCTGTCGCAGGCCGTCGAGGATGCGCATAATCAAATGCTGGAACTCCAATCCCAGCCTATCCCAGAGGGTAGTCAGCCACTCTCTGAGGATGAGATATGCGATTAGGTGTTGGGTAGGCGACCAGGCTACTCAAAAGGCCTTGGTTGGGGACCCAAGCCGAAGGCCCGCAGAACG
>Cucumis_melo_newGene_6139	Cucumis_melo_newGene_6139.3
AAGAACCCCTCCGCCGAAGAACGCCCACCCTCCACCCTCAATTCGATCCTCTCTTTAATTCATTCTCTCCCCACATTCACTCTTCGATTTTCGTTCGTTCACGCTCATTCTCTAGAATTCGAAGGCTCTTCTTGATTCTCTTCTTTCTCTCCTTTATCCTCATCTCAATCTTTAGAATTTGGAGGCTCCAACATCTTCGTGATTTGCAAAGAAGAGATCTCTACGATGCAGAGAAGACCTAAACCTTAAACGAAC
>Cucumis_melo_newGene_6158	Cucumis_melo_newGene_6158.1
CAACAAGTGACATTGATGAAAGTGGGGATACATACACTAAACCTGACTGTGAAGGCACATGAGTTACCACTTGACTATCATGGTATTGTAGATATGGTTGATTCGAAGGATGTTGCGACACCGAACGAAAGAAGAAAAAGTAGTACACAAAAAAGATAACGTGGTCCAACTGAAATGAAGGAAATAACTTGTACTAGGAGTGAGGGTCAAATATTAGTGATTGAGTACAATGAGTTGGGTCAACCAATTGGTCAA
>Cucumis_melo_newGene_6160	Cucumis_melo_newGene_6160.1
CCATATGACGTATTTGGGGTCCGAAGAAAATGTTGCATAATGATTGAGTCATTGAAGGATTTCTCTTCTATGCGACCAATAGCTACCGCTTGCCTTGATGTGTACATAATGTACCTATACACAGATATGGAATCATCGAGAACTTTGAATCTATACAAGTTTGTTGACGCTGGGTTGATTAGTTATGGGAGTTCTAAAGAAGAATGTGCCCAATTGTTGATTGCTCGATTACTTGGAACAGATTATGATCAACTC
>Cucumis_melo_newGene_6171	Cucumis_melo_newGene_6171.1
CAAAAGCTCAATTTGATCGTCAAGTATGTAAGCTCAGGAAGACTTTGTACAGTTTGAAAAAATTCCCAATAGCGTGGTTCAACATGTTTACTACATTTGTTAAGTCCCAAGAAGATGATACAGTTGAGATCACCTGGCTAAAAAGAAAATGTCCTTGGAATGGAGGTGACAAGATCAAGGGAGGGATCTTTATCTCACAACGCAAATACACCATTGACCGGTTAAAATAAACAGGTA
>Cucumis_melo_newGene_6186	Cucumis_melo_newGene_6186.1
TAGCTTGTAAGGTAGCATTGTTGGAAGGGGTGGGTAAGATGCGAAGTTTGAAGTTGTTTGTGGTTGATAATTAGGTTTTTTGTGTTTGATTTCAATGATCAAGCAATGAATAGGTTCGTTGAGCATTAGATGCTCAACACCTTTAAAGAGTTTCAAGGCGATTGTCACAGAAACTACAAAAAGTACAGCGACTCTGAGGAGGCTCGTGCCAACCCGCCACACTTATTGATGAGACGTGATGAGAATTTGCACTTC
>Cucumis_melo_newGene_6190	Cucumis_melo_newGene_6190.1
AAAGCAAGAGGGTATTGGCGTCAAGTTGCAGTTGGGTGTTCCACCAAGAGACATCCACGAAGTCAAGGGTGTTGGCTAGTTTGAGCTGAAGAGGAAGAGTATAGCTTGAGGCTAGATCCAAGCACTAGATCTGCGAGCTCATGTTGAGCTATGGCAAGTTTAAAGAACCGGTCTTGAGCAAGCTAAGATCCCCCAAAGAATTCAAAGAAATCAAGATTAGTAAGAAAACGTTTACTTGAGAAGAAAAAGGAAAAT
>Cucumis_melo_newGene_6191	Cucumis_melo_newGene_6191.1
AAAAAGTTCAAAACATACCAACATCGGAACATGGTAGTTGCTCCAAGAGTAAAGTCCATAAGAAAGAGAAAGTTTTAGAAAACGTGGTAAAAGAGAAGAAAGGGATTGCTACTAGTGTACCATCAATATCTCTTACATCAAAGAAGAAGGTCGTAGAAGAGGAGAAAGTGATTGCTACTAGGCCATCAATATCAAAGAATGAGGGCCTTGACGATTTTCTAATCTCAGAAGAATCTGAAAGAGACCAGAAAAACA
>Cucumis_melo_newGene_6195	Cucumis_melo_newGene_6195.7
ATAAGCTTTTTTGCTAGCGAATAAGTTCCCAATTGTATTGTAATTTGTCTCTGAGATAAATTATTACAGATTTATTTGACTTCTCAAATGTCAGGTATTCTCTTATATCTATAGGCAGAGCTGGAGACAGTATCTGAAATCACACATGAGAAGGGCAAGAAAAAAGATAGTCAAAAGATAAAGTATGGAACTATAAAGTTGCTTTTGTCCTCAGTACTGAATTGCTTTATCATAGTTGGGTGAGAACATATTCGT
>Cucumis_melo_newGene_6201	Cucumis_melo_newGene_6201.1
AGGAAAAGTATGCTGAAAAAGCTATTGTAGAGGGAAGCGAAGAAGATGGTTTTAGAGACCTAGTTCGACATATTATGTTTGAGAAGGGTCAAAGTAAAAAACGTATATGGGGTGAGCTCTACAAAGTAATCGATTCTTCAGATGTTGTTGTCCAGGTTCTAGATGCAAGAGATCCACAAGGAACAAGGTGTTACCATTTAGAGAGACATTTGAAAGAGCATTGCAAGCATAAACGCGTGGTTCTTCTGTTAAATA
>Cucumis_melo_newGene_6202	Cucumis_melo_newGene_6202.16
TTTATGTAGGAGAATAAATACAGAGGAATGGGAGCTTGGTCCATGAGGGTTTGGATCAATTGTTGGCTATGTGATGGGATGATTTTCAATCACGATCCACCTATGTGCATTGATTGCTCGGGTTGTGGGGGACCTTCACACTGTGGGATGGGCTGTGGTGCACTTGTAGCAAACAAGATAGAAGGCTATGATGTATGCACAACCATTGGTCTTGTGCCAAGCACGAACATTAGCATCATTGATATAAAAAATCCT
>Cucumis_melo_newGene_6207	Cucumis_melo_newGene_6207.11
CTTCACTTTCGCGCGTCTTCCCCTCCCGCAAAACGTAACCCATCCTCTCTTCCGTCCTCCGTCTTCCATTCGCTTCGAACAACCAACATCCAAGCTTTTGATCCTGATTCACAACCTCGGCGTCTCCGTCATTCTCTCAGCCAGTCCAATTCAAGCACTGACGTTTCCCTCATTCGCGCGCATTGCCCACTGATTCGATGCCGGTGAACATCTCCAACGTTGGTGACTCCATTTGCCCCTCCACTGCTTGATTTT
>Cucumis_melo_newGene_6208	Cucumis_melo_newGene_6208.3
CTTGGAACTTTCATTCTGGAAGGAGGGGGAGAAGCTGTTCGGGATACCTTGCTTTCATCAAAGGATTCTGCTGAATTGTTTGCAGAGCGCTTTGATGGATGTTGAATATGGAAATCCCTTTGAGTTGTCAGCAATTAGTTACTCATATGATAGAATTCGTGAGCCATTTAACTAAGACTATGCATTCTAAACTACCTGGTCTTTAGTTATATGGTATGACAGTGTAACCGTAGATAGTCACCTTCATTGGCAAAA
>Cucumis_melo_newGene_6211	Cucumis_melo_newGene_6211.11
AATGAATGACAACAAGGAAGAAATTAAAACTGTGATGCCGATTATTCTTCTAATATTTTTCTTATTCCTATTCTCTAATTTCAGAGCCGAAGAGCTAACGTTCGACGTAAGGCAACATCTCTCCACTGTTACCAGGTATGATGCATCGAAAGGTGGACGTAATAATAACCATACTGTTCCTCCTCGTCCTGATGGATGTGTTCCCATTCACTTAAATCTTGTGGCAAGGCATGGAACTCGTGCTCCGACCAAAAA
>Cucumis_melo_newGene_6217	Cucumis_melo_newGene_6217.5
TTGGATTTGGCTTCAGGATGCTCTTATTTCTTAGTAAGCTTGGAACGTATACATATCTTTCTTACTAGCTTCCGATAACAGTGGTTGCACTTTCAATTTCTTACTACATCTTGAATCATCATCAAATATAAAGGTTTAAGTTATTAAGGTTACTTAATATTTTCAATATATATCACGATATATTTGGTAGAAGCTTATATTGTAGTCCTACTACTTAAAGTTGTTATTTTCTAGTTATTTTTTGTTGCAAATGTA
>Cucumis_melo_newGene_6218	Cucumis_melo_newGene_6218.20
CTCAAATCCTTGTGCACTATTTTCTCTCGTCCAAGGAAGAACGGATACAACGTTTCGTTCTTCTTCTTTATCTCTTTGCCTCTTATGTCGATTGGTTTGCAGTGGCCACTGTTGGTGAAGATTGGGTTGAGAAATTGGAAGAGGAAGACGATGCCGGTCGGGAGGCGACATATTAGGTTTCCGATGCCGGTAAGGGTTTTTCAGTGGCGGCCATGAATTGAAATGGACGGGATTTGATTGATTTTGGTGTCATTC
>Cucumis_melo_newGene_6220	Cucumis_melo_newGene_6220.2
TGCAGAAGCATTTGAAGCTCATCTGCTCAGGAATTTGGAAGTTCTGCCACATCAATTATAAAAAATGAAAATCTTGTAATTCGATTTTGAGGGTGGTACTGGCAATGGGATAAAGTGGCTCCAGTATTGCTGGGAATGGCAACATTTGAAATGAATTTACCTTTGAATCCTAATGATTTGATTCCCGTGGAACAAGATGACTCAACTAGGTCTGAAAACGAGGAAGCTGAGAATATCTCCACTCCATCTGGAAAT
>Cucumis_melo_newGene_6229	Cucumis_melo_newGene_6229.4
CTTACACAACACATAACTCTAAAAAAAAAAATATTAATAAAGGAAAGAAGAAAACTAAGAGTAAGAGCTCCAAAAAATGTCACAGATGGGGTTTCTTTATTGGAAAATAAAGAAATAACGAATAAATAAAAGGAGGATGAATTCTATGCGATGCTTGTCAAGTAAAAAGCCCTCTGCTGTAAATCACAACCTTTTGCTCTCGTTGTCTGTTCGACCTTGAATTTTTCTCAAAAACATAGAAATATTATATATTCA
>Cucumis_melo_newGene_6234	Cucumis_melo_newGene_6234.1
GGCGCTGCTGTGTTTTTTGCTTGATCTCAGAACCTTTCCTCCTCCCATCCTCACCGCCTTAACCGATGTGAGAACAGAACAGTTCTGAATCAGATTCCTACAACTCTCATTTTCCTTCTCTCTCCTCCTCACCAATCTCACAGTTTTTTTTTTTTACATTTCGTCTTCATCTGTTTAGTCTTTGTTGCAGCTCGCCAATCTCTATGCAATTTCATCATCATCATCCGCTTCTAGAATCGGCTTGTGCTATGTGAA
>Cucumis_melo_newGene_6237	Cucumis_melo_newGene_6237.5
CAAATTTATTAAATATAAAATCCCCAAAAAATTTCTTCCATTTGCATCCTTTGAAAATCCCTAATTTTTCAAAATCCCCAAATGTCTCACGCCCGCTGCGATCGTAACCCCCTTCGTCTTCTTCTTCGTCTGGCGAGTATTTGACGTCAAGCGAGTCTTCGACGTTCGGCCACCATTCGACTTCTATCCAGGTTCGAGTTCGGCCCACGTTCGACTTCTGCCCAGGTATGACTTTTGCCCCGATTCGACTTCCAC
>Cucumis_melo_newGene_6239	Cucumis_melo_newGene_6239.1
GATTTAATGGTTCGAAAAGGAGAAGCAACGAAATGCAATGGAGGACCAATGAACGGCAAGTGATGAACGATCGAAGTATCTTTGAAGAGCACAGTGTAGGAATAGAGCGGAAAATTTCAAAAGCCAACAAAAGGCGAGGTTTTTTTTTGGACTTGAGGTGTTCTATGCGAAAGAGAAGGGAAAGAGAAACAACTGTACGACGAAAGAGAAGGGAAAGCCAAAGCTGAAAGTTTTTACGTGGAAGAAAAGGGAAAG
>Cucumis_melo_newGene_6242	Cucumis_melo_newGene_6242.1
GTTGAATCGTATGCATTGATTCCAAGATTCTTTGATAAATTGGTTGAATCTAAACCATGAATGATTAGTTTTGTATATCAAATTTAAATTCATTTGTAGATAGACGTGGATAGACTAATATCACAGTCTATCCAGATAGACCAATATTAGCATCCATCACATTTTTTCTATTCTTTTTTGTTTGTGCTGATAGAAATGTGTTTGTAATTATTATAGGTACATGAACTGCTTTAGAAATGGATGAGTGGTCATTTC
>Cucumis_melo_newGene_6248	Cucumis_melo_newGene_6248.1
GCGAAAGCGAGGGAAATGAACAATGGGCTATGGGAGACAGACATAAGCATAGAGACTGAATTTTGGCGTTAGTTTGGTGAGACAACAACGTCTTCACACTCAAGAGAGGGACGTATGTGCTGACAATCTTCGCCGAAAGATAAGCTCCTTCAACTTTTTTTTTTTCTTTCAAACAAATATTATTCAATAGGGAATCCATTGATTTTTCCCCTCGTTCAATTGCGTTATATTTTTGGCGTTTTTCAGCAGCAAATC
>Cucumis_melo_newGene_6253	Cucumis_melo_newGene_6253.2
CCACCACCCTTATGCCTTCGCCGCTCATTGTCGGATCTACTCATTGTTGTCGCTCTCCCATTGTTTCTGGGAAACCAATGCAAACTTCGATGAAGTGGTGATTGTTGCTAAATAGCTTCAGGTTTTCGTAATCGTCACTTCAGGGAAATTATATCATTTACTTGCAACAGTTCATAAGGGCACCATAAGCCAAATTTGGGTTTCTTGAAAAGGTAAAAAGGTGAATATGAAAGATGAAAAAGGGACTCTATTGTA
>Cucumis_melo_newGene_6256	Cucumis_melo_newGene_6256.1
TGATACTCTTTTCTCTCCACGGGGTTGCATTTTAGATTGTGCTGAAATTATGGAAATTGTAGTGAAAAAGGGCTCATGGTATAGTTACGGGGACCAGAGGTTTTCTTGTGCTCATATTACTCGGTTTTTTAAAAAAAAATTCATTGGATTTGATTTAAATTTTACAAAACGATTTCATCATCTATTGCTTATGTTTTGATTGTCTTATTTTCATAGGCATTCCATACTTTGGAGCATTGTTTTCTGTCGACTAAA
>Cucumis_melo_newGene_6260	Cucumis_melo_newGene_6260.1
CGTTGTTCAAAGATTGAAGCTTTTCCACATTTTCAACAAGTTTTTTTCTTTCCAAGTTTCCATTAGAAAGTGAACTCTCTAGAAAGATGTTTTTCTCTGACTGTCCCTCTAAGTTTTCAGTTTCCATTTGCAATCTAGTTTAGCAAGGTAAAGTTGCTAAACTAGATTATTAAGCAATGAGTCTGAGATTACTATATCAACTTCTGTTAGACATCATGATTGATCAATGTCAAGCTTCTTAAAAGTGTGAAGTAT
>Cucumis_melo_newGene_6263	Cucumis_melo_newGene_6263.1
TTTGTCTGCAGATATGCCATTTACATTATCTCTATGTTGTATTTAACCTTTTTGCATATTGTCTCAACTTTTTCTATCTTCAAATTTTCATCATCCATTTCTCTCTCTTCCTCTCTCTCTTTTTGCCTCTCTACTTTACCTTTCTATCTCTCTCCCAAATATTACAAATAAAACCTTCAAGTCTTCTTCTCTCTTGTTCTCAATTTCCACAGCTTGAATTCATTCTCATGGCAATTTTGCCCACCGGCACTTCAA
>Cucumis_melo_newGene_6265	Cucumis_melo_newGene_6265.1
AAGTAACCCAGTTTTGCCTACCTAAACTCCATTCTCCTTCTTCTTCTTCGTTCCTTCAGCCGCCCACACGCCCCTTTCTTTGTTTTCTTTCTTCTTTTTCCGCCAGCTACTCTGACAATCGCCAACACACCTTAGTTCTCTATCCTCACAACCGTGGAAGCCTCTACCATTTGGTCGTACCGTCATTTCCTTCTCGCAATTTCAGCAGCCACTTGTTTTGAAGCACACTTCGCGTCGCTTCTCTGATCTACCTCC
>Cucumis_melo_newGene_6284	Cucumis_melo_newGene_6284.1
ACAACTGCGGCCCCCACCCCTCGAACGTCAAATGTCGGTCCTACCTCCACCGTTGTTCTTTTTCGCGTGCAACCCACGGGCCTTGACAATTTTTCAATCTTAGTAGAATTTGAAAATTAAATACCAAAAAAACAGCATTTTGGAAAGCGATAAAGTGTCCTTTACAAGTAGGTACTATTGAATGTGGATATTATGTCATGAGACATATGCGCGAAATCGTGAGTAAGGATACAAACATTATTACTGATGCGGTAT
>Cucumis_melo_newGene_6287	Cucumis_melo_newGene_6287.1
GGATATTTTAAGGATATTTATGGATATATATTATAAAAAATCAAAAGTATCTATAAAAAGATATAGTAAAATTCATCCAAAATTTTCGCAACTATATTTGTTTGCTGTATTTTATAATAAATAAATTAGCTAATTTTGGTAAATTGAAACTCAAAGAACAGTGAATGGTAATCTATTATATGAAAAGAAATTGGAGTCTGTACCTGAAGAAGGTCTCCAATGTTGACAACAAGGGCTTGCGGGTTGGGTTTCACA
>Cucumis_melo_newGene_6293	Cucumis_melo_newGene_6293.1
TTCTTCTTCAACTTCTCTCACAAATCCAGACTATAATCATCACCATTTCTCATTCTCAATCTCCTTCTTTCTCCAAATTTTCCTTCATTTTCTCTCCATTTTCTCAACCCCCTTCGTTCTCTCCTTTTCCCTTATCCTCTCTCTTCCAATCCTCGTCCTTCTCGCCCCCAATCCATCCCATCCCCCCACTAGACGATCACGACTACCTCTTTCTCTTCAATCGCACCAGTGTTGGATCAAATTCCAACAACCCAT
>Cucumis_melo_newGene_6294	Cucumis_melo_newGene_6294.1
NNNNTCTATGCCTCTGATATGGTGGAGAAATTCAGCAACAGGTACTGCAACGGAGCATTCTCCTTGGATTAGAGGAACATCCTTCTTCCATTGTCTCGTGTATACGAAGTTGTAAAATAAAGAGCAGAGGTTAGATGGATGTGCACAGTTTCTAGTTTTTTCTTCCTCATTATTGTAAATCTCTCGTGTAAATTTCTAGTAAACGATAAGGCGAATCCTCTCCCATTTTCTGTAGAAGGGAGGGAAAAAGTAATA
>Cucumis_melo_newGene_6295	Cucumis_melo_newGene_6295.2
TAAAAAACTCTCTCCTCTACATCTTCCTTCTCTTTGTTATAACACACAAAACAATCACTATATATTGGAGTATACAACAACTTCACTGCCCACACTTGTGTCCCAAACTTAGTTCAATTTTGGTTTACTCTTTTTAAATATCAAAAGATGGGCAGCGACGATGGTTTTCTGACCAACTCCGACAACGAGTCGCCATGGTCCAGCGGCCTCTGTGATTGCTTCTCCGATATGGGATCATGTTGCTGTACAACATGG
>Cucumis_melo_newGene_6303	Cucumis_melo_newGene_6303.1
AAAAAACATAAATGTCAAGTTATTTGGCAGAGTACAAATTTAATACATTTTATTTTTTTGTCATATTTTATTGTTTTGATTTTAATTGGCAGGAAAATGGTTTCTGTTGTTTACATTTCAATGGGTTCTTCCAATTTGGGCATTGTCACTTCTCGTGGCTTCTGGGGTCATTAAGCTACCATTCAACACTCCATTTCTTAATGAACTTCTCATGTAATAAGAGAAAGGGACTTGAAGTTAAACTGGTCGTTTG
>Cucumis_melo_newGene_6312	Cucumis_melo_newGene_6312.1
CATGACTTGAAAATTAATTTAAAAGGAACGTAATTAATCTAATATTGATACATCAATGTTAGACTTGAAATGAATATAGAGTCAATGTTGATACCATTGATACAACAATAATATACTTAAATCAAAACAAAAATTTAATGAATACGAATATGTTTTTTGATACACTATTGTTAAATTTTACATTAATTTTGAATAATTGTCGATAAGTTACTAATACATCAATATAATACTTAGGCCATGTTTGAGGTTAAGAGT
>Cucumis_melo_newGene_6313	Cucumis_melo_newGene_6313.1
GGATTCTTGATCAACAAAACAATTTCTGGATAGGCCTATCTTGATGGGCAAGACTCATCAAGAAAAATCATATCCTGATGGGACTTGCCAATCAAGAAAACAATTTATAAATTTTGCAAAATCTAAATTTTGCCTATTTATCTTGTCGGTCAAACGAAAAAGTATTTTCTCCCGTCAACCGAAACTTTTCCCAATTTTTCAATTCTTTTGCCGCTCAATTCGCGGTCGTCAACCAAAATCTTTCTTGATTTTTCA
>Cucumis_melo_newGene_6315	Cucumis_melo_newGene_6315.2
GAAAAAAAGGGGAGATCATCTTCTTCTTCAAGGAACTCACGCCCCTCCCCGTCTCTCGAAGTTTCTCACGCCCAAGATCTCTTTTCCTCTCTTCCTCACTGACGACAACCAGCAAGACTCGCCTTCGCTATCCTTACAGATCTGAAGCTAGCAGCTTCGCGTCGTCGTCGTCCAGCTTGCGACACACCAACCATTTTGCATCCAACCAACCGCGAGCCGCTCCTCCGACGATGAACAACGACAGCACGCCACACC
>Cucumis_melo_newGene_6318	Cucumis_melo_newGene_6318.1
TTTTGAGCTTGGTTGTCGAACAAAAAGAAGGCTAGGAAGGTTGAGTTTGAGTTCAAGGAAGAGAAAGGTCAGAATTCGAAAGAATCTAAGCAGTGTAGAGTCTTTGGAGATTACAAATCGATTCCCTTCGAATTTGAATCTTACATTTTGAGTTTCTAGGTAGGCTTGAAGGTGGTCATGCATCAGGACGTGAAGGGCTTAATAAGTGTGTGCTGAAAAGGCAACGAGGTTATTTTGACTTAGTGTGGACATGCG
>Cucumis_melo_newGene_6320	Cucumis_melo_newGene_6320.1
TTTTTAGATAAGATATTTTAATTATTTCATCAATAAATTTGCATTCTCTCTCCCATGATGATTTTTTAGAGAAGATATTTTTCTCACTTCATCAACAAGTCTTCTTAAGATCCTTGACCAAGAATCTTTAAAATTATTTTAAACAAAAAATCTTTTAAGTTTACTTTTCCTATTTCGGTTTCAAATTATTCATTCTCTATTTGTAACAAGAAAAATTCATTCTTCTTCAAGATATCGAATCAAGACGCTTTCAAA
>Cucumis_melo_newGene_6321	Cucumis_melo_newGene_6321.3
CCCCGCCTCCATCTCCAATCTCATAACGCCGCCGCTCTGTGCGTATACCACACCACTAGACGCCGCACCGTTGGACGCTGCACTGCTGGGCGCCGCACCGCTGGACGCCACCTTCTACGCCGCACTCGACTCGCTGGACGTCGCCTTCTACGTTGCACCTGACCCACTTTCCTTCTACCGCCTCTGTCACAGCCACCATTGGGGTTTCTTTGAAAACCGAACTCGAGGGAGAAACTAAGGCGAGCCTCAACCTTT
>Cucumis_melo_newGene_6334	Cucumis_melo_newGene_6334.1
GGAGGAAGCGAGGTAGAATCCAAAGTGATTAAAGTTGAGGCGAAGTCAAAAAAAAAATGCATTTGTGTGTATGTAGAAATTGGCAAGAAAGAGATTGAAGCTAGTAGCATTGAGTAGTGAGTACCCGCCAAGTGCAAACGCGGGAAGCTACACTCATTTTCCTTTTTTGTACTGAAATTTTGTTTCGAAATTAATACTAAATCCATTCCCCATTTTCACTATCCCGCCTTCTTCTTCCTTCTCCTCTTTCTCTTT
>Cucumis_melo_newGene_6340	Cucumis_melo_newGene_6340.1
CAATTTTCATTTTACTTTTCTTCTTCTCTTCCCTCCACCGCCAATGTTTTCTCCATCCATTTCTACCACTTTCTTCACCATTTCTACACCAAATTTCAGAGGAATTTCAAAGGGAAGAATTTTGAGAAAGGAAGAAGAAGAAGAAGTTCAAGAAGTTTTGTTGAAGAAAGACAAGAGAATTGCAAGCAAAGCTTCATCCTTGGCAGAAATTGATTCACACAGTACACCTCTAATGTTCTGTTGATTCCGAGCTAC
>Cucumis_melo_newGene_6345	Cucumis_melo_newGene_6345.1
NNNTTTCCCTCTCTCTCTCTCGCAAAAACCTTCCCAAACACTCCAGCCTCCGTAACATATTCGTTTGGAGTATGTATTCCGCAGGATCAAGAGGGGTTCTTCTTGTTCTTCGTCTTCTTCTTCTATTTCTTATAGTAGAAGAAAAAATTCTTTGGATGTGAGGGGTTTTGATGGGAGTGTTTAATTAGGGTTTTGGTCTCTGTTTGACCAAACTTTCGATTTCAGATTCTAAAAATGGGTCTCCAACTGACCCTA
>Cucumis_melo_newGene_6346	Cucumis_melo_newGene_6346.1
ATAAAGGCGTGTCTTTCCCTTCCCTTTGCATACTTTGAATTTCGGCGGAAGAAACACAAAACACACAGACACTCACTCTCAGTAGGAAGAGAAATGGAGGAAGATCAGCGTGGAAATTATTGTGACGAAGAAGAAAAGGAGCATTCAAATAAGAGGAAGAATAATAAAAGTGGAAAGGCATTGAGTATTGAAGATGAAAAGAATAATAATAGTGATGATGTATGTTCGTTAAGTCCGACGATATCAACGGTGGGT
>Cucumis_melo_newGene_6349	Cucumis_melo_newGene_6349.5
TAAAATTAAAAGTTATTAAAATTTGGAGGAGAAGGAAGAGATATATTACCAAATTTGATTCCAACGTGCTATTGTAATCATATTTTGAGTTTTTGAATTTATATTTCTTGTAGCTTTAAATAGGGATGATTAGAGAGTTTTTCTTTATTTAATTCCTTCTCGTATTCTCTCTGTCCTCTTTTTTAAAATTGGTTTCCCTCCAGTCGCGTGTCATCTGCTAAAAACCCTTTCCCTCCAAACAGTCCTCCACCCACC
>Cucumis_melo_newGene_6353	Cucumis_melo_newGene_6353.1
TAGCAGTGAGGATGAAAGAGAAATGCTTCTAGAAGTAAGAAAGAAATCATTTGTTCCACGTGGGCCAACTACTATGTCTGAGTTGGCTTCAGTGAGAAATTTTGGGCAAAAGTTGCCCATTCAATTTAATGAACACGGGCAACCTGTTGGAGCCACGTCTAAGAAAATGCAAAGTTACATTGGTGTGTGCGTTTGGCAACAGATTCCTATCACATACAACTCTTGGAAAGAAGTTCCGAATGAGCTGAAAGATAA
>Cucumis_melo_newGene_6354	Cucumis_melo_newGene_6354.1
GAAAATTTGACTATACCCAATCCAGTGAAGGGAAAGATAGAGACTTTAAATCAAGCATTGGGTAACATTATAGAATGGCCTCGTCGCCTTGTTTCTACGATCAATGACAAATAAGAGCATTCAACTAGGTGTCTTGTATTTTCAAGTTCTATCCTTTCTAATGAAAGTGGAATCAATCTCAGAAAGAGTGTGGAAGCCAAGGCGAGATGAAATTGAGGAGGCTCCTCGGGTTGGAGTCAACTTTCTCTCTCGCTT
>Cucumis_melo_newGene_6360	Cucumis_melo_newGene_6360.3
GAAAACTGAGCTGTAAGAGAAATGTTCTGTAAGGAGTTCACTTCCCCCAATTTGAATCTGCTGTAAAAGCCCCTGCACCTACTGATTTTGTGTGGAAAACTGTGTAAAATTTCATAATCAGCTCTTCTATCTTCCAAATGACGAAAGAATACTTCCATCCTCGTCTATCAACTTCGTAATCAGATTCTTTCTCTTCTTTGCCGCCAAGAAATGATAAAAGAAACTACTGTTCTCACCACCAAGCTTCAGCCAATT
>Cucumis_melo_newGene_6365	Cucumis_melo_newGene_6365.11
TCCCTAGGATTGTCCCGTCGGTACTTGATCGGAAACAAACTAACAGCCTCTTCTTCAAATTTTCCCAGCTTAGAAACTTATCTCTTTCTTCTTCTGAATGGTACCAATTCAGCGCTGGACCGCAGCAACATTTTCTATTTGGTTAAATCATGCTTGAATTAAGCTAACTTTTATGGATTGCACATAACCTGGTTAGTTGATCTATACTTTCCGTATAACCCCTTGATATAATTTGTTTCTTTATAAGTGGTTGAC
>Cucumis_melo_newGene_6376	Cucumis_melo_newGene_6376.2
TCTATCTCTAATTCCTTCAATTAACGAGTCTCACAACCTGGTTCTTAGTCCGGAGATTAGCAAGTCAACTCTAGTGGAGGTTCGATTCGAGTTCAGGAGAAGATTTGGATAAGTTGAAAAAAGCTTCAAAGACCTGTTTTAGAGCAACAGACCCGAGAACCCGGCTGGAATCCGTTTCTGCAGCGAATTACCGGTTCGACCCTTGCCCCACGCGTCCGACCTTCATACCCAACCCATGCCCATCGTGGCCCACTG
>Cucumis_melo_newGene_6386	Cucumis_melo_newGene_6386.1
CTTCGTTCCATAAATGGAGTCAATTTTGGGAGTAAATGTGAAGCTCACGACCCTATAACCTAAACGTGGGGTTTTGGGTCTCTTCGTCTAATTCAGTAGTGACTGTGAGATTGTGAAGAAATGAAATCAGGGATTTCGTCTTCTTCAGTTGAAGCTTTGAGGAACGGAGGAGAAGGAATCGCCTCCGCCCTATCTTCTTCCGATCACTCTCGCTTGTTGCTTGCCAATAGACCTCCCAGGCAAGTAGTGTCAATA
>Cucumis_melo_newGene_6388	Cucumis_melo_newGene_6388.1
TTTTCTTCTTGAACATTCTTTCTCTTCTTTCCTCGTAAAACCCTACTATCGCTTCTGCTATTTTAGTAAACCTCTACCTCATTCATTTCCAACTAAAAAAGATCACTCCCATTCACTTTTGCGGCTGTCGTCTTCAGCCTTATAGTCGCCGTCCCACCGTTGGTCATCCATTGTTGCCATTGATTTAAGATCTCCTGCCGCAAGATACACAGGCTGAGCCACGTGGCAATAACCCATCAAACGAGGAACTGTAGG
>Cucumis_melo_newGene_6389	Cucumis_melo_newGene_6389.1
TAGGAGAGTACATTTTCCATTCCATAGTTGGCATAGTTATAACACAACTTGGCTATAATATTTCAGCAAGCAAGGACCAAAAAACGTTAAATGAGTTAAATCCTGAAAGGATAAGTGGAGATTTCAACGAGGAAGTTCAATGATGATCGTGCTGAATCACCAGTCAAATGGCATGTTTATGTTACAGGTCACAGTTTGGGTGGTGCATTAGCTACACTTCTTGCTCTTGAACTTTCCTCAAGCCAACTTGCAAGG
>Cucumis_melo_newGene_6390	Cucumis_melo_newGene_6390.1
AGACGCTGGTCGTCTTCTCCTTTCTCCAACCACCGTCGTCCTCCACCTCTCCTACAACCGCCGCTTCTTCTTCCACATTTTCCTACGATCGTCGCTTCTCTTACACTTTCCTACATTCACAGCTTCCTGCCCCCTCTCCTACAACCGCCGCCGCCCATCCTCCTTCTCCCACAGTCGCACCTCCCTTTTCTCCATCAGCAACGCACACAAAACTTCGTCTGCTCTATCGTCGTCGACATTATTCTTCGCACGCTC
>Cucumis_melo_newGene_6391	Cucumis_melo_newGene_6391.1
GAAATGTTGGTGAGGTTGATACTTACAGACGTGTGGAAGAAAATTCTTTATGAAATCCAAGTTATGTGGTCTTCATTAAAAAGAAGATTGAAGTTTTTCTTTGACAACTTTTTGATATGGTAATAATGCAGGTTGAAGAAGAAATTGACATTCAGTTAAATCTTGAGGACACGGTTGATCTTACCAGCTTCTTGGACCAATCAACTGGATGCAGAGTCTTTCCTCCTCCCGTTATGGAATCCAAGTTTCTATTTG
>Cucumis_melo_newGene_6393	Cucumis_melo_newGene_6393.6
TAAACTTTGCTAAATACTGGTAGAAGCAAGCCATGTATGAACCAGACTTTATGAGATATTGCTGCTATAATTATTATATAGAAAAAGGTGTTATATTGACAATTCGTAGATTTGTGTGAGTATTTAGTGAACTCATCAGTTCGCAGTATCATAACATTAAAGTAATAGAGAGCGTTTTATGCGCATGCTTGGAATCTTAAGTCTGAGAATGTTAAGCATGGGTTAGGTTGGGAGGTTTAGGTAGCAAACAAATTT
>Cucumis_melo_newGene_6394	Cucumis_melo_newGene_6394.1
ATGTGTGAATACGTACCTCGAGATAAATCGTGTTACGTACTCGGACATATTGCAAAAGAGAACCAACAAACATATGTTAGGGCCATAAATAAACCACAGTTGATGCGTGGAAAGGACGTGAATGCAAATCTTTGAATACGGACCTAACAACATGTATGCATGACAAAGAACAAACTGTTAACAGTTACGAGGAAACAAAAATATAAAGTGAAATACTTTTCAAATTGTTTTTTTTTTGTTGTACCTCAAAGGAAT
>Cucumis_melo_newGene_6396	Cucumis_melo_newGene_6396.1
AAGTTCGTGACTCCATCCGTGACCCTGCACCTGCCAACGTGACTCCACCCTGTCCTTGTTCTAACTCCCTCCACCGCCGCAAGATTTTATGGCAGGAAAGCTCCCACTAGTTCCTAGAGAACTTCCTACCCTAACTGATTAGGAAAATCATTTGACTACAATATTTCCAGAGGTATTCTACACTTGATTTACTCCAACAGTATGCTTGTTATGACCTGATTCTAGGATCTATTTTTCCCTCATTACTGAGGTGAA
>Cucumis_melo_newGene_1	Cucumis_melo_newGene_1.3
CCAAAGTGTAATTTAACCTATTTATCAGTATTGTATCGTTTGAGGGAGAGCGGCATAGGACCGAAGCTTTTGGGGAAAATTTACACAGAGAAGCTCGAGCGGGGAAGGAGATGGCGGGTGCATTTTGGGGGACACGGGTATTGGAGATTGTGAAGAAGCATGATTCTGGAGGTTTAGTCTGGAAGAGAATCAAGCTCACCACAACTCGTAAAGCCAACGCCAAGAAAAGGCTTCATCGTGTTTGGCAGAATGAAG
>Cucumis_melo_newGene_10	Cucumis_melo_newGene_10.1
GGGTTTTTCAAAAATAATAAATAATACTAAATATTTGACAAAAAAACCACTAAAAGATAAAAATTCATTACACTTGTGTTCAATTTTTACAAATTTTTTAAATGATTATTTAAAAAATAAAAAAATACAAACTATTTACATTTTATGAAAAGATCACTAAAACACAAAATTAATTAGTCACTAAAAAACAAAAACTCATTACCCTTAATTTTATCATAAACCCTAAATAATTGATCCATTTCACTATTTTTTACA
>Cucumis_melo_newGene_11	Cucumis_melo_newGene_11.1
CTCATTCTGACTCTTTAATCTCAACCCTTCCTTCCTTATCACACACACCCCTTTCCCCTTTCTTCTTCTTCTGCTTCTTCTTCTTCTTCTTCTTCTTCTTCTTCTTCTTCATTTCTTTCTTATTTGTATTTGGATTACTCCTTCATTTCAATTCCCTCTCCTTCTACTCTCTCTCTCCATTATCCATTTATCTTCTCCCCAATTTCCCCTCTTCCTTTTAACTCTCTTCTTCTTCTTCTTCTTCTTCTTCTTCTT
>Cucumis_melo_newGene_18	Cucumis_melo_newGene_18.1
AAAGAAACTAGAACCGGGGGGAGGTGAAGACAAATAGGACAGAAAAACAAAAAGATGTACGATGGATTCTCAATGTCAGATGTCCTCAATTCAAGAGAAAATCCAAACAAAACAACAATTCAAGGAACGTCAAACCAAGGTAACCAGAAACAAAAGACAAGTCAAACCATAAGCATCCACTGTCAATTCAACAAACCAAAAAACGAAATGCACATGGAGAAAAACAGCCATTATTTTGAAGGTAGAGTGCTAAAC
>Cucumis_melo_newGene_19	Cucumis_melo_newGene_19.1
TTCACTATTAAGGTCTGCTATGAGAAATGAGGAAGGAGAAGATAGGAATTACTTTATAAAATAATTTAAGATAAAATGTAATACACTTATAGAATTATTGGTTATGAAGTTGCATTTCTCAGTTGCCTTCCAAAGAAATGAACAAAAAAGTGAAGTATAGGAACAAACAACACTAAAAATGTAATATAGATGAAGAAAGATGAGTAGAAATAGAAGTTTCCGTGGGCAAAAGACTAAATGCTATTTCTATCAAAA
>Cucumis_melo_newGene_4	Cucumis_melo_newGene_4.1
TACGCATATACATATACACATATATAGATTATTTACATTTATAAACAATGTATATATCTATTCATATTGGTTTTTATTATTTAAATGCTTTATGCATGTGCACTAGACCTAGCTCTCTCCTCTCTCTCTTTCTATAATATTCTATGTGACAAATTATTCTTAAACACACAGTCTTACAATTTTGAATGTAAAATCACTTAAGTTTAAAGTTTTACTACCATGTACGTAGATTTTCTCTTAAATGGATATCTTATC
>Cucumis_melo_newGene_6402	Cucumis_melo_newGene_6402.4
GGACGAAGGAATTGAGAAGTGAGAGCAATAGGAGGGAGGTCCCATTTCTTTAACTTACCAAAAGGATCATCCCAGAAATGGTTGAGCTTCATCAGACCGACGTTACAACAAGGAGAAGACGACAAAATAATACAGGTTGAATAGAGAAATCATAAAAAAAAATGAGGTGGAGCATCTCCCCAAAAGCAAGAGTCCACCAAAAACAGCAATCAAACATGATTCCTAGATGTTTTGGTAATTTTACAAGAAAATGGT
>Cucumis_melo_newGene_6405	Cucumis_melo_newGene_6405.1
AGACAATAATCAAAATTTCAATGTTGGACAAATAGAAAGAGGAAAATGGAAAATAAGAGAGTGAAATGAATAGTTTAAAAGTATACAAAGTTTGGCATCTTCTAAAGGTGAATCTAAATGAATAGGCCATCAAATTTCAAAAAGAGTGTCATTTCATTTTGTACTAATAGAGAGAGCTTCAATAGATAAAAATGAATCGAGGATTTTGTGATTAACATTATTCACAAGGCAGCTTTCAATGTCTCTTAGTCATAG
>Cucumis_melo_newGene_6407	Cucumis_melo_newGene_6407.1
TAGTTTAAGTTTTGCTTGAAACCACTCTCTCTTCCCCCAAACCTCCTAAACCACAAAAACAAAAGAAAAACACCAAACTTCCCTCCTCAAATACTCTTCACCAATCAACAAAAGAAAAAAATGGTTGAATTTCAAAAAAGGCCTTCACATCTCATTATGATATCTCTTCTTCTTCTTCTTCTATTTCTCTTCTTCATTATTTATTATTGCAATGGTGCCTCACCAACATCATCACCTTCTTCTCTTTCTTCTTCT
>Cucumis_melo_newGene_6408	Cucumis_melo_newGene_6408.1
ATCACTTTCACGAATGCTAGATTATAAGATTGGAGTCCACGGGGGAACCCTACAATTTAGTAAGATTTTCATTGATATTTTAATATATAGGGCCAGGTGAGAAACATTGACAATAAAATAGAGGTTGATATTGATGTGAGGGTTCCATCAATACTTTAGTAAGTTTGAATTATATTTAACTGAATTAAATAATTATTATGAATTCCCTATTTGCTTGCCATAGCATCACTTTCTTGATCTGAATGTTTATATATA
>Cucumis_melo_newGene_6409	Cucumis_melo_newGene_6409.1
GAACTCACATGTTTAGTTGTCTACTCAAAAGAGCTGAGGGAAAGTGAGCTGCAAAGTTTCAAGGGAAAACCAACAATGGAGAAATCACCAGGAAATGAACTTACACACAAGGCTTTTGGTTGGGCTGCTCGAGATTCATCTGGGTTACTCTCCCCTTTTCATTTCTCTAGAAGGGAAAATGGTGATGATGATGTCTCTATCAAAGTTCTCTACTGTGGGGTTTGCCACTCTGATTTGCATATGCTCAAGAATGAC
>Cucumis_melo_newGene_6410	Cucumis_melo_newGene_6410.1
ATTAAGAACCTTATACACAAAAGAAAAAAGAAATACAAAGAGAAGAGAAAAAAACGACTTTCAATGTCTCTCATTCGCTTCCATCTTCCCATTTCTAAATTGTCCGTCTCCAATCTTGTTTCTAACGATTGCAACGTTCGACGATATGCAAACTATCAATCTCTTTTTGTAATGTTGAAATCTAATGGAGTTGGAGGTGGGATGTGCTTAAAAGCTTCAACACAATCTGATGATAATGTTATTGTGAGGCAGTGT
>Cucumis_melo_newGene_6411	Cucumis_melo_newGene_6411.2
AAAAAAATTACATTTGATGATAAAGACAAGGGAAATAAAGAACAAATCTTTACACACAAACCCCAAAACTCTCTTTTCATTTTGAACAAATAATTGATGTTAAGGGCAAAAAAAACCCATGTGATTGAAGGAAAGGCAAAGCAGAGACCATGAGAAAGTTTCCTCAACTTCACACCCAGAACAGAACAAACACACAGATTGCAGGTTTTAGGTTTCTTTCTTTCAAAAGGGTCTGGAAGAAAATATAGAAGATAA
>Cucumis_melo_newGene_6412	Cucumis_melo_newGene_6412.2
CAGTAGTTCGAAGCTGTGAATTTTCATATAATATGGAAATTGGTGGAGTTTGAACAAACTCGGTAAAAGCGACTATGAAGATGAACCAAATCACCTCAACTATCAATTTGTTTTTTTCCCTATAATTAGTTCTGTGATACATCTATGTTTCTCATATGGTTAAACTCAGCACCGTATACTAAAATGTTCTGTTACAAATTATGGTACCATTTCTAACCTGACACCCAGTTTGTTCCAGAGCAGATTCAAAAAAAC
>Cucumis_melo_newGene_6413	Cucumis_melo_newGene_6413.1
AAAGGTTTTGATTGAGTTGTAATCAGCTCATCTCATTACATTCCACTAAAGACTCCCTTAGTTGAGCTGGAACACAATGGAAAGGTTTAAAGGATACCAAATCAGAATTGCCTACAAATTAGACCCATTCTGCTCCGTCGTAATACCTCGTACAATCTTTCTCAAAGTTCACCTGATGTCAAGACCCAACAATCTAAAACATTCAAAAATGGCATCTTGTTTTAGCTTATCATCACGAACTTCCATGTCAAAAAG
>Cucumis_melo_newGene_6415	Cucumis_melo_newGene_6415.2
GGGTGCTTTAGTAATTTCACTTGTTCTAGGGTTTCCAAAAATCTTCTACTTAAACTCCTTCCCATCCTTTCTTTCTGTCAAATCCCCAGCCTCAGCAGTTCTCTACACTCTCTATCTATTAGATCTTTCCACCATTGTTTTTACTTTTTAGGGTTTGAGTTCTTAGTCTTCTTCTAATTTCTGATTCTGATGTTCTCCTCTGGCCGATGATGTAGAAAATTTGTCCGTACCATCTGAGATGCATTTCGATGGAGT
>Cucumis_melo_newGene_6417	Cucumis_melo_newGene_6417.1
GAGCTTCAAAGTTCTTCGATTCTACATTTTTTTCTCTCTTTTTTTTTTTGGTTGCCTTTTCTCTTCCTTTACTCATACCTTCCTTCTTCTTCTTCTTCTTCGCACAATTTATATTATCAACCAATTTTCTCTCTATGAAATTCTACTTTCCCCCAATATGTTCAATTTTGAAGATGAACTCATAATTCAACCAGGAATTTCGTGGTTAATCTGGATTCAGCTTCTTGTTATTCTCCTCCTCTTCTTCCTTTGTTG
>Cucumis_melo_newGene_6418	Cucumis_melo_newGene_6418.1
CAACAATCTCCCACTCCCTCCAAATTTTCAATTGAAGAAACTCCGATCATAAAATATTACTCTTTTACTTCCGCTGACGGTGCCGGCGAACAGGCTCAAGTCGTTGAAATTGGGGAAGGGACAGAGTTTAGTCCAAAACTAAGTCCAATGGATTCACCCAAGCACTTAATCTCCAATTCGTGGACTCGGTTATTGAAGCTTGGATAATAGGTTTCTCTGTTGTTCTGCTTAAAAAATAGTCGCTATTAAGCTTTT
>Cucumis_melo_newGene_6419	Cucumis_melo_newGene_6419.2
ATTTACTAACAAAAGAATGTTCATTGTGTCTTACATTTTCAAGAAGTGGGTTAACTTCAAGACCTGCCCCATTTCCAAATTTATGTCAGAGCTAAAGTTCTACAAAATATAATTGTAAAACTTTGGAATGATGAAGCTGAGAGAGTTCAAGTTCTTGCCGAGAAGCACAGAAGAGGCGCGGCTGCTCGGGATTTACGAGCAATGCAGAAAAAGAAAAGAAAAATTATTCAAACCAAAGGATGTGCAAAGAATCAA
>Cucumis_melo_newGene_6420	Cucumis_melo_newGene_6420.1
TCACAATCTCACATCACCATGTTGATCATTGATATGGATCCTTTCGAACCTTTCTCCGACATCGTTTCAATAATGCATAGATTCGATTACTTTGCATATTTTCATTGTAATCCCAACATGTTCTCAATCTTTATCCGTGAATCTACCCCTCCTTCTATTATTACCTTGACGATGTTACCCCAATTCTTTACTCGTTTCTTTTGTGATCAAAACCATTACGCTCAATTCTCCATGGATGGATTTTATTCCCAACTC
>Cucumis_melo_newGene_6424	Cucumis_melo_newGene_6424.1
TTGCAAGCTTATTTTGGATGGGGCTTCCTGGGGCATTCTGTAAGTCATACTTGCCAGCAAGAGATAGTACAATGACTTTAGAAGATGAAGCTGGGAGACATTTTCAAGTAAAATATATTGCACATAAGACAGGGTTGAGTGCTGGATGGAGACAATTTTCTGCTGCACACAAGTTACTTGAGGGTGATGTTTTGGTCTTTCAACTAGTAGGGCCCACAAAATTTAAGGTAATATATTGAGTTGTTACAATTTATG
>Cucumis_melo_newGene_6426	Cucumis_melo_newGene_6426.1
AAAGTCAACAAAATCAGATGCAATGGGCCACTCAACGTAGGTACAGCCCATGTCCTAGCTTGCAGCTAATGGGCCTAAAGCCCATCAGTTTCTTTGGAGTTTCAATGTGTGAAGTCTTTGTTGTTGGAGATGAAGATGGCTGGAATTCTGGCATCAATTTTGCTACTTGGTCTCAATCCCATAATTTCACCAAAGGAGATTTTCTAGTTTTCAATTATGCAAAGAATGTACACAATGTGTATGAAGTTATTGAAG
>Cucumis_melo_newGene_6429	Cucumis_melo_newGene_6429.1
GGCTTCGTTCTTATGTGTATTTATAGCAGATATGAAGGAACTACTTCTTCAAAGGCTCACATGGGTTTGCTCTATCCATTAAAATTTCATTTGCTTTCTAACTGGTCCCACTTTTTCTAATAAAGAGAGGCCAAGAAAATTTCACCAAATGTGTCAAATGAGTAGGAACATACCATGTGATACTCTCCAAATCTCATGAAGTGCTCCATTAGTGGACCTAACTAATCTGCGAATCAGTTGAAATATGGTGATATG
>Cucumis_melo_newGene_6431	Cucumis_melo_newGene_6431.1
GCGCCACAGGTCGTCACCATGGAAGTCATAAAAGATGTTGCAATTTCCATCAGCATAGGGGGCATAGTGTCTGAATGATGTTTATATTTGAAGACTTTGACATTCAAAGATTTTTATTATCTATGTCGCAAAAACTAAAGAAAATCGGCACGATCTCGTGATTGATCTCCTTGACTCCTCTATGATGATTAAGGAAAGTAACCATGGCACTCTTCACTATCTGCCTAAGTTGGAAGAACCAGAAACGTAGGTTTA
>Cucumis_melo_newGene_6433	Cucumis_melo_newGene_6433.1
AAAGACTACCAAATGCCTTTTCTTCTGTTGCTTCATCCCATTCTTTTGTTTGATGTCTATGCGAAGTCTTGATTCCTTCGCCAGTTTCTTCGGCCATTCTTCTCAAATCAAAAATCTTAAAACCATTAAGAAGATTCACGCTCATTTGCTTAGAACCCACCCAATTTTTCTCCCCAAATCTTCACTCTAAGCTTATACTATCCTACTCCCAAATCATCCCCAATTTTGATGCGCAAAGCTTAAACAGCATCTTCA
>Cucumis_melo_newGene_6436	Cucumis_melo_newGene_6436.1
CGACCACGTACACCACCACCCCAAAGAATACCACCACCACCGCCGTCATTGCCATCACCGTTGCCACCATCTCCATCACCATCATTACCACCCTCACCACTACCAACCCCACAAAGTCCAAGAAAGATCATAGTGGGTGGTTCCAATCAATGGCAGCTTGGCTTCGACTACACCGATTGGGCGCTCAAAAACGGTCCCTTTTATGTCAATGATATTCTTGTGTTCAAATATGATCCTCCAAACATGTCAACTCCA
>Cucumis_melo_newGene_6455	Cucumis_melo_newGene_6455.1
GTTAATATGAATCGCCCATGGTTTCAGATACTAGATTCGAGTATAGAAAGCCGTTTGTGTGCTGTCAAGGCGATTTTGACACGCTTTCAATAAGGTTTTGGGTAAATTTAGTGATTTTTCTAAGAGTTCTTGAATACCCATTTGGTTTTGACATTAAATTCATCTTACCCATAATGTTTTGGATGAAAGGTTGAAGTTGGAGGGATTTTGAAGAAATTTCCAGTAGAATTTGAGATCGGTTAGGTGTTGTTCGAT
>Cucumis_melo_newGene_6456	Cucumis_melo_newGene_6456.1
ATTGATTCGTATTTTCAACCGGCAGACTATTTTCAAGTCATTTGAGCAATTGATGTTGCTAGGGCAGACTATTTTCAACTCTTATTCAGTAAGACATCTAAAGGCTCATCTTCCATTAGATCTATTATATTCTAAAGCTTTTATTGTTGCCAGTTAGTCCAGTTGCTTGGAAGAAATGTTGATAATTGTGTCAATCCTCTGGCGAATTCGTTTTTTTACAACCCCTCGAGAAAAATTGGAGGCAAGAGCTAAAAC
>Cucumis_melo_newGene_6475	Cucumis_melo_newGene_6475.1
CAGCAATCGCATAGCGGCAGTTAACATCACAACTCCGATCAACGCCGTTAATCTACAGAATCACCAAGAAGAAAAAAACACCACCCATCAGAAACCTGGATGGAGAAAGTTTGTATCACATGTTGGACCTGGCTTTCTCGTCTCATTAGCTTACCTTGATCCTGGCAACCTGGAAACGGACTTGCAGGCGGGAGCTAATCACGGGTTCGAGCTTCTATGGGTGGTGCTTATCGGATTAATATTTGCGCTCATAAT
>Cucumis_melo_newGene_6486	Cucumis_melo_newGene_6486.2
AAATTTTCTCCTTTCCCCCAAATTTTATAAAAAAACCCTAACTTCCCCCATATTTCTATTCGAATATGTTTAGAGTTCACGATTCTCTTCCCCAAATTTCCTCTTTTCCCCCAAAGACTTCACGATCTTCTCTTCCATCTGCTCGCAAGCCCTCATTCATCGCAAGTTGCTGCTGAAGATTGGTTGGGTTCGTCCGCCGCTGAAGACTTGTTGCATTCGTCCACCATTGAAGACTTGTTGGGTTCATCCGCCGCT
>Cucumis_melo_newGene_6494	Cucumis_melo_newGene_6494.4
CACGAAATCACGCGTAATCTTTCCTGATTTCATGAGTAATCCTTCCTTCTTTGTCCAATCATTCTCCTTTCTTCTTCCTCTTTCCCCGTTTCTCTCTTCGTTTTTCTCTCAAATCTCATCTATGAAACAAATCTTTTTCCTTTTTCCTCTCCAATTTCATACCATCTTCGTCCAAGTCGTTTCATTTTCGTCTCTCAACCTCAGAATACCTTCGTAAAAATAAATCTGTCATTTTTCTCTCCAAATCTCTGCTCT
>Cucumis_melo_newGene_6495	Cucumis_melo_newGene_6495.1
TAAAAATTAAGAAATTAACGAAAAAAATTTCAAATATTCAATTTTTCCTTTTTTGGAATTATACATTCAAAATTGAATCCTTCCCTAAAATCATGGCAAAGATAATGCAATAATTAATTATTAGGATAAACATTAAGAAATTAACGAAAAATAATTTAAAAGATTCAATTTTTTAGGCACGTAGATACCAATCATTCCCTAAAATCATGACAAATATAATGCAAATAATATCTTTGATTAGTTAAGTTTAAATTC
>Cucumis_melo_newGene_6498	Cucumis_melo_newGene_6498.1
CAAGGAGAGTCAACATATTAATTTGGATTATGGCCTTTGGCCTCCTAAACTGCTCCTTGATCATGCAAAGGAAAATCCCCGATCAGTGCTTGTTGCCTTCGATGTGCCCTCTTTGCTTAACGGACAGTGAGGACTTGGTACATTTATTTATTTTTTGCCCCTATTCCAATAATTGCTGGAAGAGTATTCTTTCTACTTTTAATGTGGTTTGGGCTTTTGACGGATCTCTAAGCTCCCATTTTTTTCAGTTGTTGT
>Cucumis_melo_newGene_6499	Cucumis_melo_newGene_6499.2
CTTTGCTCTTCCCGTCGCCTCCCGATCCTTGAACAGCGACGGAGCTCGAAATCCACCAACTCTCCCTTCCAATATCCTTCCTTCTCAACACTCTCACCCACTTGCTTCTTTCTCCAATTCAAATCCGATATATCCTCCCTTCTTCCACTCTCGGAGCCACCGGAAGAGGAAAATATCGGTATCCATTTGTCACTGCAGAATATCAGCCTACCGCCCTGGCCAAGGCCGAGGAGGTCTGTGAGTTATTGCCACAGA
>Cucumis_melo_newGene_6501	Cucumis_melo_newGene_6501.1
CTAGAGATTATTTAGAAAACCCAAAACAACCAATAAGTTGGAAAATTTTAATATTCTAGGAAAATCTTGATCAATCACGATCGAGATTGACAAACAAATACAAAATTACCAGTTTTCCTAAAACTATACTATTGAAATGTAAAACAAAAAAAAAAATCAGTATTTCTCAAAATTTCCCCATGTTCTCATATGGTTCAAGTTTGTTTGAATCAATTTGAAATCCTATTTTGTGTTTTCTCTGATCAACTGGGGCAC
>Cucumis_melo_newGene_6508	Cucumis_melo_newGene_6508.3
CTCACTCCCCCTCTCAATCTCCGTAATACTCCTCCAAAATCCACATAATCCTCTCTATCTCTCCACGTATCCCTGCCTTCTTGTCTACCTAATCTTCTCAATTTCTTCCTCCTCTCTCATCTCTCTTTTCATTTTCCTCTCCAAATCTAAAAAAGTCGTTGTTTCATTTTTTTTTCCTCTCTAAATCTCAGATCTCTGCCATGAAAAACCTTTTCGTTTTCCTCTCTGAATCTCAAATTTGTGTCATGAAAAATC
>Cucumis_melo_newGene_6510	Cucumis_melo_newGene_6510.1
TTTCCCAGCAGGAATACTTGAAATTGGGTGTTGGATGTACACAAGTGAGAGACAAGCTGCTCGTCTAAGACTTGCATTCTTGCAATCAGTGCTTAGTCAAGAAATTGGTGCTTTTGACACAGATCTCACCACTGCCAAAATAATCACCGGAATCAGTGCCCACATGACCATTATACAAGATGCCATTGGAGAGAAGTTGGGGCATTTTTTAGCAAGCGTGGCGACTTTCATAAGTGGGGTTGTGATTGCTATCAT
>Cucumis_melo_newGene_6511	Cucumis_melo_newGene_6511.1
TTGAGAAATCAAGTGCAAGATTGACACTTCCTCTAAGACCACTACCTTACTCGACAATTTCAAGTGATTTATAACTTGTAATGTTCTTAAATGATACTTCATTTGTTTTTTTGTGTAACATTTTGATTGTTTGCATGTAGGAGCAATCGTCAATGAACAAGGCTACTAGAGCGAAACAGTTCTACAATCATAGTAGCGGTTTCAAGTCATTTCTACAACGACAGCACGACACTCTGTTGGCAGTTCTTCGTCTAC
>Cucumis_melo_newGene_6512	Cucumis_melo_newGene_6512.9
ACAAATCACTCTCTCCCCAATTTCCTTTATTTTTAATTTCTTTCGGCCCCTTTTCATTAAATAATTAATATAAGAAAAAAAAAAATCACTCTCTCCCCAATTTCTCTCCATCTTCACGAGCATACAGATCCACCATCCACTTCCAAGTTTCGGCTGACAACCATAAATTCCCTATTTTTCGACGGCATACGGTATCCCATAGCGAACGAACGACGATGGATGACCCACAATGAACGAACGACGGCCCTTTCTTTA
>Cucumis_melo_newGene_6513	Cucumis_melo_newGene_6513.1
CATTTTGATCATTCCCAAGAAAATCAATATGAATATGCAAGCAAACAAGGCATTAGAACGTAGAAATGCACAAGGTCAAGGTCAAGTGGAGAAGAGAGTGGAGACAGTAGACTATCGATCATCGGTGGGGCAAGGCCTAGAAAAGAGAAACGTGCAAGTAGTTCATGTGCCTCATTCCTCATCGGAAAACTTCGCCACCAGCGGCGGCGTCCTCGCCGGAGCGGCAGCAGCGGTTGCCAACACCCTCCAATCTGC
>Cucumis_melo_newGene_6516	Cucumis_melo_newGene_6516.1
TTTGAATTGAAAATGTAATATGTGTGTTAGGATTTGTTTTGGCTATCCTGCAGTTATGGTAGCCTGTTTGTGTTGAATATTTTTATTGTTGATTTGAGATGGCTATCCTGCAGTTATGGTAACTTTTTGTTTTGAATTTGTTTATGTTTGGGATGACTATCCTGCAGTTATGGTAGCCTTTTTTGTTTTGAATTTGCTGGTTTTAAGGGGTGGTAGTAGGATAGCTTGAAGTATTTTGTTGTTAATAATTAGGTT
>Cucumis_melo_newGene_6523	Cucumis_melo_newGene_6523.1
AACCACAGCAGTGGCGCCAAGTCGTTTCCACAATGATAACACGACTTCGTTAAACAGCAGGGTCATCCGATCGACTACATGGAGTTATTCAGGGAAGCACATGCTCAGAATGGCTACTTCGTTTCGCAGAATCAAATGTTGGATTTCTAGTCTCGGCCTACTCCAGAGGGTTTTCAACCACTCTCTAGGGATGAGATATGCACGACCATTTAAGGTAGATGATCGGACTACTCAAAAGGTCTTGGTTGGGGCCCC
>Cucumis_melo_newGene_6525	Cucumis_melo_newGene_6525.1
GGGCAACACGTATACAAACCAATCACACGAAGAGAAATGCCTCTTTCATTGGTACATCCTCAACAATGTAGATGAATTAGCAGACTACTGCAAGTACACATTTCAAACTTTACACATTTTAAGTCTTTATTATTGTCGTCACACAAACTCACAATTATGTACTTTAGGAAACACTTGAGGTTGATACGTCATTAGGGTCAAAGCGTTTCTAACTTACTTAAAAGACATCAACAAGCATTTTCTAATTGGTTCAGA
>Cucumis_melo_newGene_6531	Cucumis_melo_newGene_6531.2
ATGCCATTCCCGACGCCACAGTTTTCTCCGATGCAGTTTTCATAACGCGTCTGTCCGGCGTTGGGAATAACCTTCTTTTCGACGTTCTTTGTGTCGATGTCCTTTTAGGCGTCGGAAAAACCCCTATTTCTTGTAGTGCAAGTATTGTAACTATCTTTATCCTTACTGACTAAAGGTTAGATAATAATTTTTTACTTCTGTAGAAGCTTAAGACTATACCCAGAGCTATTTTCTCTTGGGAGTGCCCTTGCAACC
>Cucumis_melo_newGene_6532	Cucumis_melo_newGene_6532.1
GCCATTTTCAGGATTCGCAGATAAGTTGCCAACAAATGAGTGTGGTTTAGTTCCATTATCAGCATTTACGTCTTTGGTACCTGAATTTCCAAGGTTGTATGACTTCTGTGAAGAACCTGAAGGCAATTACAAAGATGATTTGAAAATTCATCAATGGAAAAACAATGAGAGAACATAAAAATAGTACCTTACCTGCTGATAGTTCACTCAAAGATATGTTTAAGAGAGGTCTCTCATCTTTTTGCCCATCCTTTG
>Cucumis_melo_newGene_6533	Cucumis_melo_newGene_6533.2
CCTCCATCTTTTCGATTTTCTATCTCTGGAATCGAATGTTGCACACTTTCATATTTTTCTTGTTTACCTTCAACTTCAGTTCTCATCTTTTTTCTTTATAATCTATTTTTATTTGTTCTGTTGTGCTGTGACGAGGCAATTTTTGTGGACTAGAGTTTCTGATCCGGGTACAATTCCTGGGATCTGATTATATACCCTTGGCTGTCTGAGCACCTTTTTTTTTTCTACAATTTGTGTTAATTTCACTTCATTTTT
>Cucumis_melo_newGene_6538	Cucumis_melo_newGene_6538.3
CTTTGCTTCTGCTGTGTTGTATGTTCTATGTGTTTGCAAGGCTTTCCTTTGCTTCTCATCCTATGACCTGGTCTAGTCAAAATAGTTGAAATGTAAAACATGCAAATTCATTATAAAATTTTGTTAACCCAACACCCATTCTTCCTCAATTTGCTGCCCTTTCTTTCTTTACCTCATTCAAGTTTAACCATCATCTGTTTCCACTTTGTTATTCTTTCCCTCTTTTTTCTTTGTGGGGGCTATCGTTATGATTCT
>Cucumis_melo_newGene_6541	Cucumis_melo_newGene_6541.1
AATAAATCCGCAAAGGAAGAATCCAAAACAGCACCTGCCACTACGCAGGTCTGCTTGTTTTTCTTTTTGAGACAGACGACTTGTCTTGAAAATACATTAAATTATGGCCTTGAACGAGTTTGGGCAATTGGATACATGAAGAGCTCACGCCGGGTTGTGATTGGTTATGATGAAGGAACTATTATGGTAAAACTTGGCCGGAAAGTACCTATTGCAAGTATGGACAATGGTGGAAAGATAATATGGGCTAAGCAT
>Cucumis_melo_newGene_6542	Cucumis_melo_newGene_6542.5
AGAGAAACAAAATTCCAGAATGGGTTAGTTCTCAAAATGTTCCCATTTTTTGACGTCCATGCGAATCACGCTTCGTTTGATAGTCGAATGGCAATCCAACGCCTAGAGTGCTCACTATCTCACTCTTCACTCCTTTCTCTTCCTTAACACTCCTATGGCTATGGCGTTCGTGGGAACCAAATCCCTCTTTCACGTTTCGTCTCATCGGAGCAATCCACCGGCCTTTTCTTTTCAAATTTCTCATTTCTCCTATAA
>Cucumis_melo_newGene_6547	Cucumis_melo_newGene_6547.2
CCTCATTACCTATCAGCCATCCCCTTTTTATTCTCTATCTCTTTCTTTAATCTCATCTTCATTAGTGTCTGGTGCTCCCCCTTCCTTTTTCTTCATCTTTGATTCTTTGTGAGTCTGTGACTTTGGCTGACCCCCTCCCTCTTCCATCATCTTGATGACTCTATCCGAGCCCCCTGTTCCTTCATCTTTGTGACTCTATCCACCAACCCCCTCTTACCCACTCCCCCCACCACAAGTCACATAGTCTTTCTCTCT
>Cucumis_melo_newGene_6549	Cucumis_melo_newGene_6549.4
CAACATTCCCATCGGACGTAGGCTATAGCGGCCGAGCGGGTATGGGACCAGGTTCACTGAACCTCCCTCTCCCTCTCCCATTCCATTTCTTTATTTTTGTATATATTTCCTTCACAACAACATCACTCCTCATTTCTTGCCTTCTACCTTCTTCTTCCATCAACCATAAACAATGGGGTATTTTCTATCTTCCCTTTTCTTATGCTCTTTCTTTTTCACTTCTATACCATAAAATCAAACTATCTTGAAAATGCT
>Cucumis_melo_newGene_6552	Cucumis_melo_newGene_6552.1
TGGGCCTTTTAATAGCCTAAGAGGATAATCTATTTTAGTTAGGGCTATTGAAAAATAAAAAGAAAAACAACATGGAATAATTAAAAAACAATTGTCGCCAAATTTACCTCCCAAACCTCTATTTTTCTTTTGCACTACGATAATCGACCGTTGCCTTTGCGATACCCACACACCAGTCGTCTCCTTTGCGATACCCACACCGACTGTCTTTTGCTCAAGCTCTATCGCCATGCACGACCAATGTCCATCCAACTT
>Cucumis_melo_newGene_6556	Cucumis_melo_newGene_6556.4
CTTCGCGTTTTTCTTTTCACGTTCAGCTAGCTCTCTCTTCTCCTCACGACTTTTCTTCACGATTTCCTCTCCTCTCTTCTCCGGCTCTCTATTCCTCTTTCACCTTCGTTCTCCAGCTAAAGTTCAAGTGATTTGGGCACACAATTCTTCGATGTAGCAGAATGAATCCAAACCTAAAGAACATGGAACTCAACAACTTGGTGCTCCCTCTTAAAACTTTGGAAACTGAAGACATCTATATTGTTTCTGCTATGC
>Cucumis_melo_newGene_6564	Cucumis_melo_newGene_6564.2
TGTAGATCTTAAGTTCCACATCCTCTGTGACCTCCGATTGTCTCCAACGACCTCTGCTGACTATATCTTTGCATGAACAAGAAGGATGTTGGTATCAACAAAAGTATATGGAATCAATATTTATTCCTAAAAAGATCAATCAAGGAGATTCTTTGTTCCTTTTTAACCATTCCTTTATCAGTTCACACTGTGCTACAGAAGATGTTGCAAAGATTGGTGAATGAAATGGAGTCGTCTAAACCAGAGAACTAAAGA
>Cucumis_melo_newGene_6571	Cucumis_melo_newGene_6571.1
CAATCAAACTAAGGTGATAAGTCTTTTGGATGATAGACCACTGTTATATATAAATACATGACCTTGAGACGAACTTAAATCATACCCACAATACCAACTCATCAACAACACTTGTTGTACTCATACAGAAAAAACATATAGAAAAACAATGAACTCGAAAGCTGTTGTGTTTGCGTGTCTGTTGTTGTTAGTCTCAGCTGTCGTTGCAATTGCTGCTGAAGGAAATCAAGAGCAACCTCAGAGTGCGAAAGGTGT
>Cucumis_melo_newGene_6575	Cucumis_melo_newGene_6575.1
CTTCTTTTAATAATGTGATTATGAAATGTTAATGAGGCTAAATGGTTTTAATACATACCTACCTTTTATATTGTTATTAATAGCTCTACAAAAACTTCTATTAAAAGTCAATGACATTTTGCAACGACAACATTCATAAAATGCTACAAAAAAAATTTTACAACATTTTTTTAATGTTATTAAAAACGCTATTGAAACATTTTATAGTGATTTTCTAACGCAATAAGAAATGTTATCAAAATGTTTTGATAGTGT
>Cucumis_melo_newGene_6576	Cucumis_melo_newGene_6576.4
AAAGATTTGGGAAAAACGTAATCTTTCGAGCCAAAACCTAAAAGGTCGTCTTCTCCGTAGGCTCTCTTCTCCATTGGCTCTCTTCTCTTCCCTTCCACAACTCCAATCTCCTACTTCATCTTCTTTGTCCTCTTTCGTCCATCATCTTCATTTCCAAGCTCCATCTATTATTTCTCTATGTCCCCTTCCTATCACGAAATAATAAGGTATAGTAGCATAAGTTAAGACGCGAAGGGCTCTTTCGAAAGATCAATC
>Cucumis_melo_newGene_6582	Cucumis_melo_newGene_6582.3
TCTCACTTTACTCACTCTTCTATGTCAAACCCTAGCTCTCTTCTCGCGCTAAACTCTTCATACCCTCTCTTATCAATCACTCACTCTTCCACCATTAATCCATGATTGCCGAAGATCTTTCGAAGCAAGTCGTACTACCACCGCCGAAGTTCATCGCGCTATTGTTTCGTACGGACAGCAGTTCACTCTATTTTCTCATTCACTCTCTTGCTGTTAATGTTGCTTACAATCATCGCGTGTTGGTGATTGATGGGA
>Cucumis_melo_newGene_6597	Cucumis_melo_newGene_6597.1
CCCAATTTAATTCAGCAAAAACCCTAGGGTCGTCTTTCCCTTCCATACGTTCTTTCTTTTCTTTTTCCCATTCTTCTTCCTGTCCTTCCTCCACCCAAGCTCGTCGACCGCCAATTTCACGCACAGATGATGTTACGCACAAGCTTCGGCTGACGTTCCACCACCAGACGTTCACGCACAGACGACATTCGACCATCACAGACGACGTTCACGTACAAGCTTTGGCCGCGCCACCACAGGGATATCAATCGACTT
>Cucumis_melo_newGene_6600	Cucumis_melo_newGene_6600.4
TTGGTGTTCATTGTCGCTCGCAAGCCATTGCCGCCTCTTTTGTCTGCGTGTCATTTCGTCGTTGCCCGTGGTTGCTCGTTGCTCATGGTTGCGCGTTCTGTTCGTGGTCGCTCGCAAGCAGGTTCGTTGCTTCATCGTGGCCCTTTCCCGTGGTTACACGGCAGCTGTTGATGTATTAGAGCATTTCTCTATTCACCAATCTGGGCAGTCTCTTCTCTATAGCATGCTGCAGAACAATGAATTTAAAGCAGCTGA
>Cucumis_melo_newGene_6602	Cucumis_melo_newGene_6602.1
ATGATGCCTTGAATGTTTTTAACGAAATGATTACTGGTGATTTGGTTGTTTGGAACTCCATAATTGGTGGTTTTGCTCAGAACAGTGATGGGGATGAAGCTGTAAATCTTTATAAGAGAATGAAGAGAGCTGGTTTTGTAGCTGATCAGTCTACATTAACTAGCGTTTTGCGAGCCTGCACTGGGCTAGCGCTCTTAGAGTTGGGAAGTCTAGAAGATGCAAACCTTCTTTTCAATAGGATGATGACCGAGAAGG
>Cucumis_melo_newGene_6605	Cucumis_melo_newGene_6605.1
TTGTTTTTCAAGTTCGATGACGCGTTCAATAACATGGGAGGATCGTCTTTTGTGGGAGACACTTTAGTAGATGAGCCTCAACCCTTTCTGACTCTAAAGAGATGTCAACAATCCTGAAACTTAGAGTTTAATAGATACGTTCATAAGCATGACAAAATTTCGATATCCATAGCCTCAAGAGTGGAAAAGCCAATCTCTTTACATGTTGTTCTGTTCCACAACACCATTGGTGTGTGTATGAGGGATACATTTCTA
>Cucumis_melo_newGene_6606	Cucumis_melo_newGene_6606.1
CAGACCAAGCTTGCTCCCACTGCGAGGATGGAGTAGGGTTTTTTAGTCGAAGCAGTCGATTTAAACCAATTCAAGGTTTATCTTTTCATTGTTTTCCATAATTTTCTAAACCAATTCTATGCACGATGCACCCCGGGCTACTCTTATTATCTCCATGACGGTGATAGCCCCATTGCTCGTGCTAGATTGTCGTCGTTTAGTGTTGCAGATTAGCCTTTTGCTTTTTTCCACGGCTGATCTGTGTCAAAATAACGG
>Cucumis_melo_newGene_6607	Cucumis_melo_newGene_6607.12
AAAAAAACACAAGTTTACAAATCATTCTAAAACTGTACTACTTTTAAAAGGTAAAACAAAAAAATTGCAGGTCCTATTTCTCAAAATTCCCCGTAGTTGCCAAAATTTCACTAGAAAGTAAAGCAAGGTTCCTTCATTCTCAAAACAGGCTTGCGTCCACGTCGAGTGCGGGGATGAAGTAGGGCTTTTTCGTCGGAGCAGCCGATATAAGCCGATCCAAGGTTTTCTTCTTTCATTATTTTCAATTCAACTATC
>Cucumis_melo_newGene_6608	Cucumis_melo_newGene_6608.2
TTTCTTCGTACACACGCTCATCCCTCGAAAAACCATTGGTTTAAGCTCGCATCAGTCATCTCCAAGGCTCTCGAAAAAACCCTCGCATCATCTCGCACTGCCGTCATCTTCGTTCGCCATCTTCCGACGTTCAAATTGTGATAGTTCCGTTCGCGTCAGTCATCTCCACCATCATCTCCATTTGCGTCAGTCATCTCGCACCACCATCCGAATTGTGATAGCTCCTCTATATGATTCTCGTTTTACTGTTCAGAT
>Cucumis_melo_newGene_6609	Cucumis_melo_newGene_6609.1
CAACAACATAATGGTGCGAGCTCCTGTTGTTGATAAGGATGGAGTCAAGAGAGGTGCTTGGAGTTTGGAAGAAGATCAAAAGCTTAGAGCTTACATCGAGAAATACGGCCCTTGGAAATGGCGGGAGGTTCCTACACTTGCAGGATTGATGAGATGTGGGAAGAGTTGCAGATTGAGATGGTTAAATTATCTTCGTCCGGGTCTTAAGCGAGGAAACTACACAAATGAAGAGAATGAATTAATCTGCAAATTGCA
>Cucumis_melo_newGene_6615	Cucumis_melo_newGene_6615.1
AAATTAAGACAAATTTACAAAGACTTCAAAAAGATATTGAGTGATATGACAGAAAATGGTTGGGATCCATTATTAGGTACCATCAATCTTGAAGAGGAGCAATGGAACGAGCTTTTTAAGGTGAATAAGAGAGCTAAAAAGTTTAGAAAAAGTGGTTGCCCACATTATGAAAAGCTCGTAAGGATTTTTGGAGATACTACTGCAATAGGTGTAAATGCTTG
>Cucumis_melo_newGene_6623	Cucumis_melo_newGene_6623.1
AAAAGTTGTAAGTTTGTTGTTTGTTTCTTGTAAGTTTGCTTTATACCTAAAATGGAATACAAGCTAATATGTTTACCACTTGAACTCCATGTTCTCGAATGAAGAAGAAGGGTTCAAATGAAGTTTATGTTGATCGAGCTAAAATGTGGAAGAAAGCTCGAGTTAACAAACAAGGACAGTACGACAACGACGACATTCAGCAAGTCGTCCACAAAATAGATGAGATATCAATGAATATAGATTCATCGTCTGTGA
>Cucumis_melo_newGene_6625	Cucumis_melo_newGene_6625.1
AGGGAAACGAAAAGGATCTTCTTCTTCTTCGTGAAAGCTCCACCCCCTTCTGGAAATTTCTCTTCTGCACCTCACTCCTTCTCTCTTGCGTTGGCACCACCACCTTAGTTCGCAGTTGATCATTGACGCCAACACTGTCTTCACGTCGTCGTCACCCAACTCGTGTTGCATCTTCTGTTCGGGTCCAAGCTAAGAGTCATTCCAATCGCACATAGAAATTTCATCGCCTTTTCACCAGCCACACGAGCTGCTCCT
>Cucumis_melo_newGene_6626	Cucumis_melo_newGene_6626.1
ATAATATCGAGTCTGTCTCACCACACACTCATCCAACTAGTCCAGAGTCCCAATCAGAGTTTATATTAAACTATGAATTAGTTACAAAAGAAATACAATCTAATAAGAGACCTCTCAAAACTCAAATTCTCATCATGACTCTCGCTTCTTCTAATCACCCAATAATGCAATACAACACTTAAGTATATACATACAAAAAGAATGAGAATCTACAATAAATGACGGGAAAGCTCAACTAATGTTTGATCCTTGACC
>Cucumis_melo_newGene_6629	Cucumis_melo_newGene_6629.1
TCATCTCTACAAAGTGATGGAAAAGAAAGTAACGTTGGGATCCTACAAGTTTGCAGATGTTGGCTCTGTTTCAGTTGGTATAAGTAAAGAAGATCGAGCACAGGTCTTGAATGCTAGATTACTTGGGACCGACCATCATCAGATTTTGATGTTTCTATACAATTCGAGGGCTTTCGACATTTCGAGAAGGAAGAAGCTTGTTTGGACGATAGTCAAGGTATGAGGGGTGGGGATTTAGTAGAAGAAAGAGATAAA
>Cucumis_melo_newGene_6634	Cucumis_melo_newGene_6634.1
AAAACTAAGGCCCAAATGACCAACAGCTTTTGATTTCTCCATTGAATTTGATAGAAGGAGCTCGAACTCACTCATGGGTGTGGGGAATCGAAAGTTCACGATTCTCATTTTAGGGTAAGTGAAAATGAATTCAGCCTTCTTTCCTCCCTCCTGGGAATAGAGATAGCAGCCAAAGCATCAACTGATCCTACAACCTACCTCTTCGAAGGAAGAATCCTGAACCCAGTTTCAAACCGCTACGTGGACTAAAAGAGA
>Cucumis_melo_newGene_6637	Cucumis_melo_newGene_6637.1
AACATCCACCTCTTGCTGACTTTCCCTCTTCCTCTTGGATCCACTCAATTCGATCCTACTATCTGAAGCGCGAGAAGGTCGTGATGCGCGTACATCGTCCTACGACATGTCAATCCCCTAGCTGTACAAGGGTGGGAACTCCTCGTTTTCATCTGCCATGTCAAATCCCTCATACCTGCCAGGCTCATTAGACCCCACGTTGGTGAATATCTCAGCAAACCGACTCGTCGTCCTATTGGAACCGAACACATATTT
>Cucumis_melo_newGene_6640	Cucumis_melo_newGene_6640.1
TCTCCATTTGTGTTTTGGTTCCATCTCTGTTCTATATGTGCGTCTATTGCACCTCTTTTGTGATTAAATGAAAATAGGGAATTTTTTCTACTTGAACTCTTCGAACAGAGCACGAGTTTGATGCAATTATTTGTTTTTATGTTCGCGTGATGCTTAGAGTTAAAGAAACCATTTAGTTGATTTATTTTGGTCCCTTAATGAGATTCAGGAGGAGAAGACAATGCTTTCCATCTTGCGCTTCCCTCCATGAAGTAT
>Cucumis_melo_newGene_6646	Cucumis_melo_newGene_6646.12
GAAACACCAAAAACCCCAACCTCTTCTCCATCTCCACCAGGCCGGCCACACAAAAGGACCTTTCTTCTCATCGACGGTGACCCACAACGTTTTGACTAGCCACTGAAGGGAACTTTTCGTCCGGCCACGACGCGTTTCGGCCATATGCTTTTTGGACGGCGATTTGGTTATGCAATTCAAAAGATCAGATTTTCCAAACCATTTCTTCTTTGAAACTTCCACATCCTTTTACCAGGTACACTCTTCATCTAATTA
>Cucumis_melo_newGene_6647	Cucumis_melo_newGene_6647.1
CCTGCGTCATTGTTCTTAATTTTTTCTGCAAATTCCATGAAAACTTTTTTAGGCAAAGCGAAGAATTGGGTTTCTATCAAAATGAGAAATTAGAAAGTGGGTTTAACCTGGAATGTGAGAAAAAAACATCCCAATTACTCTTTCCCCTTCCATCTTCAACATAACCCCCTTTTACTGGTAAAAGGATGTGGAAGTTTCAAAGAAGAAATGGTTTGGAAAATCTGATCTTTTGAATTGCATAACCAAATCGCCGTC
>Cucumis_melo_newGene_6668	Cucumis_melo_newGene_6668.5
GGAACCTCCACCGTAGCAAGACCCACGACTGGCCACGTGTCTCTCCATCGTCTGGAACTTCGACGTTGCAAGACCCACGCCCGGTCATGCCTCTCTCCATTGTCTGGAACCTCGCCTTGTATCCGATTTCCCCCTCTTTTCTTCTATTCTCCAAGACCCGTAGCATAACCATTTGCATTTAGTAGTAAGCGAAGGTTTGTTCTTTTCCCGATTTCTTTTTCACACTTCCTTTTTCATTCACTTATTTCAATTCAT
>Cucumis_melo_newGene_6694	Cucumis_melo_newGene_6694.10
CCGTCTCCCTTTCCTTTGGTTCAAAGTTGTCGACCCTTGCTTTCCTTAAACCATCACGATAAACCTCACACACGCCTCTCCATTTCCTTCAAACACCACCGGCCATCGGATGCACGAACTCCACCCTCTACAAGCGCCGCCGACCATCTCCATTTGATATAAGAGGATCGAACTCCACCCTCAAGTAATCCAAATGCTGGCTACCATAGGAGTTTCGCGTTCCACCGATCATTCAAGGATCCAATCAGCTATCTG
>Cucumis_melo_newGene_6700	Cucumis_melo_newGene_6700.20
AAAACCCTCACCCACGCCTCCTATTATCTCCACATCTGCCGCCTCTCCACACTGCTCTCTATCTACGCCGATCGCTGCAACACGTTCTCATCATCATAAACGCCGACGGTCGTCATCATCACATAGTCCACCACTCTCTACAGTAGTTCAACGGGGATGCAACTCTCCACGACACAAATCTCATGGACCCAAGGCCACCCAAACGCACAACCATTCCTGATGCTGGCCACACAGATGCACGGCGACGCAAGGTAC
>Cucumis_melo_newGene_6705	Cucumis_melo_newGene_6705.1
TTTGGTTGGCTAATGAGTCAATCTTATGTTTGCATGTAATTGAGGAAGAAAAAGAAAGACCGTCGGATGGATATATGAACTATGAAGATTCAACACTTAAAAGAGATTCAACGGTGGTGGTGGAAGTTCATATATTGGAGAGGTTTACGCTTAAGCTACAAAGACATAGAGAAAATCAATGGCGTTTTGACCAGGCGAATTGACCAGTATGCGAGTTGTTCATTTGGTGAATTGATCATTAGGCATTTTGATCCA
>Cucumis_melo_newGene_6706	Cucumis_melo_newGene_6706.1
AAACCTAAACTAATGTGTGACCCTAATTTAATCAAACATTTCATATACATTTTTATTACAAAGTTTGAAGATTCGAAGGTGCGCAAGTTTCTATTGATTTATCGATGTGGAAGAATAGAAAAGGCTGAAGCTAAAGCCATGGAAGATCACCTCAGGATCAAATTGCAGTCATTATTTGTTGGTGCAGCACCATCAAGATTCACAAAGGCTTTAATTATTATTTACGTTTAAATTCTCTTTCCTTAATTTTATTCA
>Cucumis_melo_newGene_6707	Cucumis_melo_newGene_6707.1
CTCTCTTTCCATTATCTAAATCTACTCGCTAGAATTTAGTACATACACTGTACTCGCTAGGAGTGGTAGAGGCGTGGTCTTAGTGGATTGTAGCCGTTCGTGACTCGGTGTTGAGATTAGAATGGGAGGTGATCGCGTGATGAACTGACACCTGGAGCTCTACTTTATGTTCTGCCTTTGCATTGGTTGAAGAGCATAGTCAACTATATTTTGAAGGCTATTATGGAAATTTAAAGAAAGTTATTGGGTCACTAG
>Cucumis_melo_newGene_6714	Cucumis_melo_newGene_6714.1
CAGGGGAAATGATTGTTGGGCCAAGAAAAACCCTTTTCATGGATGAGATATCTACCGGACTCGACAGCTCAACAACATTTCAAATAGTGAAATGCTTAAGAAATTTTGTTCATCAAATGGAAGCTACAGTGTTGATGGCTCTTTTACAACCTGCTCCTGAAACATTTGAACTATTTGATGATCTTGTGTTATTATCAGATGGTTATCTTGTGTATCAAGGACCTCGAGCAGAGGTTCTAGCCTTTTTCGAGTCAT
>Cucumis_melo_newGene_6732	Cucumis_melo_newGene_6732.2
CCAAACCCCAAAACCCTTCGAGGATGGAAAGGGAGCGAACGGCGGCAACGTATGTTAGGGTTCCGGCCTCGGAAAAGAGAAAGAGAATTGCCATGCGAATGCTCTTGAAGCGGCGATTTCACATGTGGATTGCCTAAACCTGAGGGAAACCTGATGGTATATTACAACAGTAATTATATAGTTTTCAATCTGAATCTTATACAATTGCTGCTCGCATTTTCGCTCTTCCCTCTCTCTTCTCCGTGCCATCACTTC
>Cucumis_melo_newGene_6738	Cucumis_melo_newGene_6738.3
TTTTCTCTCGTTTCCTCTTGATTGAAAAAAAGAGAAAATTCAACTTCTTCTTCCTTGGTACGCACGACCCCCCCCCCCCAGTCTAGAAATTGATGACTCTCTCTCACGCTTAACCAACTCGCCGGTGATTCCCAGCCACACGCCGCCGTTGGAAGCCATCCGAGCCACGCTGCAGTTCTTGCTGTCGTTCGTGATGCTCTGCCGCTGAGATCTGCAAGCCACACGTGTGCGAAGTCCTTTCGTCGTTCATCCCAG
>Cucumis_melo_newGene_6744	Cucumis_melo_newGene_6744.1
GTAACAAGTCCATTAAGGCAAATTATCTTTTCAGAATTTCTTATTTGCCCTTAATCTTTTATAACGATCTTTCAAATCTGATTTTCTTCTTCTTGCCGATTTTTTCACAATCGTCGTTTCCGAGTTATTCATCTTGTCTTTTATATATCTTTCATCTGGATCATTCGAGCTATTTCGAGTTATTTTTCGTAATTTTCTACAAAATTTGCTCTGATATCCATTATCTTCTATAACATCGTTTCTCTTCTTGTCATC
>Cucumis_melo_newGene_6759	Cucumis_melo_newGene_6759.1
CACAAATGGGCATCGGTTTTGGGGAATATGGTTTTTCGAAAATCAAATGGCGAGGTGGTTAAGTTTCACCTGCAAATTCTATATTAACCTTCAACTCATCATTTCTCTTCATCATACTTAAAGAAATGAAAAAAAAGAAACACGTGATACTAAGAAGATTACTAACATTTGATAAGAGTTGTGATGGAGCAGATAGCTTGCAAGTGAACGTACGCTGATTTTGGAGCATATGATGATCACTTTTCTGGGTTTTCT
>Cucumis_melo_newGene_6776	Cucumis_melo_newGene_6776.1
CAGATGCCCATATAAGTTTATAACTGTCATTTGTCTTGTTTCACACAATTGTTAATTTACACATTTTACTTAATTAACATAAATTTTATTTGTTGAATCAAATGCTGGAACTCCAGTCCTAGCCTAGCCTAGAGGGTTCTCAACCACTCTCTGGGGACGAGATATGCGAGACCATTTTTGGTTGACGACTGGGTACTCAACAGGTTTTGGTTGGGGCCTCAAGCCAAAGTCCAGACACGTTACTGTCAATTCTTC
>Cucumis_melo_newGene_6778	Cucumis_melo_newGene_6778.1
CGCAGTTGGTACGCATGATGGCGGAGAAACTACCTGGATGTCAGGTACGAGCAACAACTGTAATTGATTGTAGGATCAAGACACTGAAGCGAACGTTCCAGGCCATTACCGAAATGCGGGACCCAGCGTGCAGTGGCTTTGAGTGGAACGATGAAGAGAAATGTATCATTGCGGAGAAGGAATTATTTCATAATTGGGTTAGGTCGCATCCTGCAGCTAAGGGACTCCTGAATAAACCATTCTCGTATTACGACG
>Cucumis_melo_newGene_6780	Cucumis_melo_newGene_6780.2
NNNNTCACTTGCGATGTTATTTATTGAGAAGCAATTATAGATTTGCAGAGGAGGTTCTAATTGAGTTGTCTACCCTGGCTTATGGAAAGTTTTTGTTTGCTTATTTATCTAGAAGACACTGATGTTTTGACTCTGTTATTTTACGTTTAATTTTCCTTTTTGAATGAGATTGGAGATCGTTTCTTAAACTTCACAATGGAGACCAGTAGAATTGGTTTGTTTCCCTGGGTTTGGATTTTTTTCTCTCTTTGTTTC
>Cucumis_melo_newGene_6786	Cucumis_melo_newGene_6786.1
CGTAAATACGACTTCTTACGATGATCAATTTTGCATGCTCTTTGATTTCGAGCTTATTCATTCGTGGAATTGAATTGCTAGCTCTTTTCTATGTTTTGGTTATCTCGAGCATGTTAACCGGTGAAACTTTTAGTGTTTAGAGTTTAGTGTCGTGTCTGATTGGTGAGTTAAGTGTGGAAGAAACTAGAGTTTTCTTTTTTGATTTCTTCGTGATTGATGAGGACTGGGGGATTTTAAGATAAAGAAAATTTCTAC
>Cucumis_melo_newGene_6804	Cucumis_melo_newGene_6804.11
CCTAATGCTCCTCACGCAAAAACCCTCCATCTTCGTCGTCTCCTCCCATTCCCGTGTCCTCCCTCAACGCCGTCGGCTGCCGCTGCTACACTTAACTTCTCCGTCTTTGAACGCCACCAGCTGCTACTACCGTTTGGGTTCGGACACCGCTGCTACCGTTTCGGTTCAAACACCGCGTCTCCTCTCCCTCAACACCACTGCTACCATTTTAGTTCGAACGTCGCGTCTCTTCTCCCTCAACACCGCTACTACCCT
>Cucumis_melo_newGene_6825	Cucumis_melo_newGene_6825.4
AGTCGGAACATGGCAGAATCCCTTTCTTCAAGATCCTACAGATATGGATCGCTGCGGGGTAGGTTTTCCCTATTGCGAAAAGAATCGATTGGTTGAAATGAACTCAGACAATTTCTATAACAACCGTTCGGCTATGGAGGCCATGGTTTTCCCAAAGCATGATTGCTAAATTGTTTGTTGTTGATTCATCGGATCTGATTCTAAACAAAGAAGATGCCGGCTGCTTCCGAGGGCCCAGATGATAACGAGTTTAAA
>Cucumis_melo_newGene_6828	Cucumis_melo_newGene_6828.1
CTGGATGGAAGAGCTAAACTTTTCTCTATACAATATAGAAGCCAACAAAAGAGTCTGCAATGAAAGGTTTACTTCGCAGAAGAGATGGCGCCGACACTTGTTCTTCTCTCTCGAGGTTCTGGTATCGGCATCATATCCTCTGCGCAGCAAACCAATACATTTGAATATAGATTGAGGAAATCAAGAGAGCCTTGTGTTCATCAATCTTTCCATCGTGGTTCATATGTAAAGCCAACTTGAACGATATGAAGCAGT
>Cucumis_melo_newGene_6836	Cucumis_melo_newGene_6836.1
AAAGAACAAAAACGAGGAAGAAAAGAAAAGCAGCCATGAAACTAGAGCAATAATGTGATAGCATATATTGCTGTTTGTTGGAAGCTGTGGTTGGAGGTGTGGGGCAAAGAAAATTGAAGAGAAATGGGGTGGGAATTTGGGAATAAATAGAGGAGTTCATGAGATTTCAGGTCCCACATTACACAGAAACAGTTGACACAAAATGGAGGGATTGAAGTAGAATCTGCGGAATGAGATCAGTGGAGCATAATCTTC
>Cucumis_melo_newGene_6850	Cucumis_melo_newGene_6850.6
AAAAAAATTTAACGTCATTTTTAGGTTTGCCCGCGTGAGCTTCACCCCAAATTCCCCTTTTCATTTTCTTAACTTCCGGTGAGGTCTCTCCGATCCTCTGTTGGATTTTATTTTCTCTTCATTCTATCAATTTCAAATACCAAACGCTCTATTCTCCATACCATTCTCTCATTTTTCTTCTACGGTTCTAAAGATAGGACAGAGGAAGATGACGAGGAGGATGATCGAGAGATTGATTCTCATGAAGAGGAAGAT
>Cucumis_melo_newGene_6859	Cucumis_melo_newGene_6859.2
GTTCTCGAGGAACATTGCTAAAACCCTTTTATGGGGACGAGGATTTAAACACAACTTTTTGAGTAATCTCAGATGATTTCGTCTCATGGTCGTTTCTTCGATACCCAAATTCTTCCCTCGACCTATTGCGATTCCTCTCTCGTTTCCTCCTCCCCTTTATCTCAAATGGGTCTCCACCTTCTCCAAAATCGAATCTTCTCCATGCCCTCTCCAGAACCTTTCCACATTTCTCAATGGCAGACCCTCAAGCAGCTC
>Cucumis_melo_newGene_6862	Cucumis_melo_newGene_6862.2
CGAGAATGGAGAATTAACATTTTTTTCCCCAGCCGCAGGACGTTGAAGCTAAGTTCCACAGCTTGAGCTTCTTGAAATGAAGTTTCTAGGTTGGTATGTGAAGATTGGGACAGTTTCGGCTTTGATTGGAGCTTCCATGGAATTGTTCATGATTAAAACGGGCTTCTATGATAAAGTAACAGTTATAGAATCAGAGAGGCTGGCTTGGGAAAACTCGCCTGAGGCTCAAGCAATTAGAGAAGCCCTCAATCCTTG
>Cucumis_melo_newGene_6863	Cucumis_melo_newGene_6863.1
TAGAAATTAGAGATTGTGGAAACAAAGCACAAAAAAAACTCACCACTTTGATGTCAAGAAGAGTTGTGAAGACTTGCGAATAGAACGGGCTAGATGATGTTCACACACTGGCGGACAGAACTGCACAGGCCGGCGGACGGAAGTACACGGCTGCGGTAGTCGGCGACGATACCCCATGAGTTTCACGATTTAAGTTGTTGAACTGTGAGGAAGTGGAGTTGAAGCTGATTGACGAGGAAATGGGAGAGACAAAAA
>Cucumis_melo_newGene_6868	Cucumis_melo_newGene_6868.1
CCGCTGTCTCGCCAACTTTGATCGACTTCAAAATCAGAACCGAAAATCACTTCCGTTCATTTTTCCTTTTCCTTTTCTTGTTTTGGAAGCCAAAATCACTTCGAAAAAGATTCTTCAATTCCCCATTAATGGCGAACGATAATCATAGCTTGCCATGAAAACGATTTGGTATTAGTGGACGTCTATCATGTGTTTTCTGAAAATTTCTCGCCCAGCTTTGATGAACAATGGCGAAATGGTTTTTAGACAAAATTG
>Cucumis_melo_newGene_6873	Cucumis_melo_newGene_6873.1
GGTTAACCCAAAACCAACCAGCCCAACACACAGGTGGCCCAACAGTAGTTAAAATGGGCCGATCAGTACTGGACCAACGGAGTTCAAAATCCAACTCTCTTAACATTCCTCGGGTTCCCGAATTTTCTCTCGTCGAAGATATTCATCCATGCTGTTTCGCGCCAATCTTCCTGCGGACTTTACTATAGTGCGAAGCTTTTCAACTACTGGAGGATTGATTCTTGTCTTTACGTTCGAAATTGTCATATGCTAATT
>Cucumis_melo_newGene_6874	Cucumis_melo_newGene_6874.1
ATTACAATATTACTTCCAAACTTTTATAACTTTTATAAGTATCTTGCAATTATTAAATTATAAATTTGCTATATGTTTTTAGAAATTTGAGGTCTCAAGCATTACGTCAACAACTCAAAAAGAAAATAAACACAGATATATCATTCCAAGTCATATAAAAGATTTAAGAATAGTATCTAAAAACAACAAAATTCATAAGTACTTTTTTACAATATAGTTTTTGTGTTTTTCTCTCTTTTGATTTTGCGCGTATTG
>Cucumis_melo_newGene_6875	Cucumis_melo_newGene_6875.1
TTTGACTAGACCGCCAACGTCGCCGCCGGCCATGGCGGTGCAAGACTCTCGCCGCCTTAAGAAACTCCGGGCGGCAGCTTCCGCAAATTCCTAAACCAAATTCATCTCGAATTCACGCCGAGACAAACTTCAAGTTTTCTGTAGTGGTCATCTTCGGCGTTTGCAGCGTTTTCTCTGGAATCGGTTTCACTCTCAGAAACTTCTACCGCCAAAACGTTATCTGTAATGCTTCTTGTTGTACTGTAAGCATTTTTT
>Cucumis_melo_newGene_6876	Cucumis_melo_newGene_6876.1
CTTGATAGAAAATCGAATGTTACTCAGAGCAGCATCCGAACTTGGTCTTCTTTTAGCATACTTCTACATCTGTGACCGTACTGATATATTTGGAACAGGAACAAAGAGTTACAATCGAGATCTTTTCGCCTTCCTCTTGCTTCTTCTCATCACAGTTTCAGCAATTACTACATTCAAGATACATCAAGATAAATCACCATTTTCAGTGAAACCCTTGCTCTTTTTGAATAGGCATCAAACGGAGGAGTGGAAAGG
>Cucumis_melo_newGene_6877	Cucumis_melo_newGene_6877.1
GATGATGTGGCGGCTTAATTTCTTGGTGTTTATGTGTTGCATTGTCCTGGACAACAGTTACATGTTATACTACATCTGCCCCTTGCATACTTTCTTCTCTCTCGTGGTATATGGCATTATTGGTGTTCTTCACAAGTACAATGAGATTAGAGCCGTCATTGTTGTGAAATTTTTTGTTTCCTTTTTGGTCGTTGTCCTGGTGTGGGAAATACCTGGAGTGTTTGACGTCCTTTGGGAACCATTTACCTTCCTTCT
>Cucumis_melo_newGene_6878	Cucumis_melo_newGene_6878.1
TTTAAATTGTGTGTGTTCCCCTTTTGAACCTCCATAAAATCCCATCTTTCCCCTTCTCATTTCTCTCACTCCCACACATCTCAACAACAACAACAAAAGCACCAACAAAAACCACTTCCTTCCTCCATCTCTCTCTCTCTCAAAAGGTCTCGCATGCATGGACGACCAACCGACCCAACTGCCATGGCCGGCGTTTCCGGTGGGGTTTCTCCATTGGCATCTCCTTCTAGGAGATACAGTCACTGATTCTTACTA
>Cucumis_melo_newGene_6879	Cucumis_melo_newGene_6879.1
AAAAAAAAATGAGTTTCTCAAAAATAAAATAAAATAGAACAAACTATTTAGACAAAAAGAAAATTACATTTTTATCCTACAAAGTGTAAATATTTAGTAAAATATTATATTTTTGAAATTTTTATTAAATTATAAATACTAAATTATAACTTTTAAAAAACAAGAGAGACAGAGAGTAAGTTTGCAATATAATTATATATATATATACACACACACACACACAAAACGTACAAAGGTGATGAGAATAGAGCAGTC
>Cucumis_melo_newGene_6880	Cucumis_melo_newGene_6880.4
CTTTGAAGCTCTCCTCTTCTTAAGAATGACTAGGGTTTATGATTTCTCACTATAGAATTTGGTGCTTTTTTGCTCCTATCAACTGCGATTTCTCGTTCATCCGTACTGTTTTGTAACACTGCTTACTCGGCACCTTTTGGTGGCATTCATTCAGATGCACAAAGCTCCAAGTACATGCCGAGGAAAATGCATTTTTTTTTCAAATGATTTTGTTTTGAAATACCTCAGTTCATAATCATCACCTTCCAGTGGCAA
>Cucumis_melo_newGene_6881	Cucumis_melo_newGene_6881.1
CTTTTGTTCTTATTAATCTTATCTGCCTTTTGTTCTTCTTTGAGTATATCTCTGTTCTTTAGATTGACTGAGGAAAGAGTTTGGTCATTGGCTTTAATTTTGATCCATCTAAAGCTTCAAGATGAGCCACAATGGCTCATTGTAATGTAGGAGAATTTCCAAGACGGAGTACTTGAGCCATATTGGGTCAAGCCAAGGAGTCTTAGACTCTTAGCTAATCCAAAGAAAAGATTAGATAATGGTGCAATGGCAAAC
>Cucumis_melo_newGene_6882	Cucumis_melo_newGene_6882.1
CTAATCTCAACGAGTTGGTATTCCAATAAATTAGATTAGCGCGAAAAAGAAAAAAAAGATGAAAAGAATGATAAATTATCTAAAATAGAATAGTTGACAAAATATTTAAGCTTGATAGATAATAGATTTTGTCTTTTTAGTGATGATCGTAAATAATTTTTCAATTCTCTCTCGCCATGTTTACGCTCCAAATTCTTGGATTGGGTGAACTGAGGAGCTCGATTTTCTCACTCCTCCGCATCGGTGTCGCTTTCT
>Cucumis_melo_newGene_6883	Cucumis_melo_newGene_6883.2
AAATTGTGAATGGAAATTTCCCGCCATGTGAGTAAGAAATCTAATCATTGCCTTTAAACAAAAATTGAGAAGTCATTCTGATTATTATTTTGGACCAAATACCGTATTGTATGGACAGAAGAAGGCGACCGGCTGCCGGGTGTGTCGGCCGACGGCCATAGAGGAGGCGGAGGAAGCGTCGGCGCAGTTACGGAAGAAAGAGATAGGGTTTTACATTACACTGAACTTCACCGGACCACCATCCCTCGTAACCTC
>Cucumis_melo_newGene_6887	Cucumis_melo_newGene_6887.1
AGAAAAGGAAAGGAAGACACTAAAATTGGAAATGAAGTAGGCGGTTGGTATCTTGGCCGGTGGAAAGCACGGTCAACTTATAACTGCCAACTCTCAGTAGCATCTCGCTTACATATATTTTTTCCTCACTCAATCTCTGCTCTCTTCTTCTTCACTCCATTCTCAAGCATTCTCACCAAGCTTTTCTCTTTGATGGTATAAGGCTTTGACCACGAGCAATGTGAGAGATATGTACTAGTGCGTGGATCAATTTCT
>Cucumis_melo_newGene_6890	Cucumis_melo_newGene_6890.3
CTCATTTGTAGCATTTAAGGTCAGCAGCATACTCCAGCGTAGCCATGGCCACTTTTACTGAGGATGAAATTCCGGTCATTTCCCTTGCCGGAATCGACGACGATGCCCACATGGCCGCGGTGAAGAAGAAGATCGTGGAGGCCTGCGAAGTGTGGGGAATATTCCAGGTGGTTGACCACGGTGTTGACCCCAAACTTATTGACGACATGATTCGTCTCACCACCGAATTCTACTATTTGCCACCGGAAGAGAAGC
>Cucumis_melo_newGene_6894	Cucumis_melo_newGene_6894.1
TGGTTTGTCTTGAAGGGAAGTTCCAAACTCCGGCATCATAATGCTGCCGTGCAAGTTCCAATTTACCCATGTGAATGGGGACAAGAGATGTTGAACTGTTTCCTATTTGTGCCTTTTATGATATTCTAAACTGTTTGGGTTATCAGTCCCTGAGCCAGCGATGTCATTGGCAGTACAACCGGTTTCAAGCGATTCTTGAGGAAGACGATAATTTCAGGGATGGGAGAGTTGCATTTAGATATTTATGTTCAATGC
>Cucumis_melo_newGene_6896	Cucumis_melo_newGene_6896.2
TTTAATTGCGTGTTTAGTTCAACCTGGACATGTATTTGATAGAAAAAAACTGCTCTAACTCATTCAATATTCACAAGCAAATAAGATTTTATTTTTATTTTTTTCCGAGAGATCAGGGCTTGAGGATAAAAGGTTTTCTATGTAGAGTGAAGTACACTTCATATTTATAAAAACATACAAATAGCTTCTATCAACTCATACATTTTGTTAGTTGATCATCAAGTTTGATTTGTTTATACAAAGCTCTCAGGTAAT
>Cucumis_melo_newGene_6902	Cucumis_melo_newGene_6902.2
GTTGAGGGTCAATTTTTGCGATTAGTAAAAAAGAAAAAAATTGACCTCTAAGAAACCCTCGTGAACCCAGGCAGCCCTCTCGCGCCAACCCTCATTCACTCGCCGTCTCCTCCTCAATCTTCTTCAATCTCCCGATCTTGCACTACGCAAGACAGCTTAATCCCTAGGTTTCGTGGGTCTGCCGTGTGTTCATTGTCGACGTCGTGGAATTTTTTTAAAATACTTTGATGTCGGAAAGAAAGCCCATAATTGGTC
>Cucumis_melo_newGene_7	Cucumis_melo_newGene_7.1
TTGGTAAGTTAGGAAGTCTTTGATCACATGATCACTCTCTTCCAGTGTCTTTGTACATTCATATTTAGATATTGATTGGATAGAGATCCGACATTTGTAAAATGTAAGTTTTGACGAAAGTCAAGAGCATCGTATGAAATTATTTCTTGCTATCCATTGGGGACATCATTACCAACCCTATAGTTCTAGTCAGCACTCTTTCCAGAACTATTATTGTCATTTTCTCCAAATAAAAAAATATTGAAACTGACTTAT
>Cucumis_melo_newGene_100	Cucumis_melo_newGene_100.1
CGCTCCAAAAAAAGGGGGAAAGGAATTCCCCCCACTTCCCCCTCTAATTTCCCTTCTCCATCCGTCCACCTAAAACTTCTCTCTCATCTTTTATTCCATCCATAATCCTTTTCTTTCCTAACACCTAAGCCTTCATCTTCCTTCTTCCTCTTATCTTTCCCTTTCCCTTCTCATCTTTCTTCTTCCTTATCCGGCCACCATTTTCACCCTCTTCACCTTCATTCCCTGTCCATTTTCGACCATCTTTCTTAGAAT
>Cucumis_melo_newGene_101	Cucumis_melo_newGene_101.1
GGTCCTCTTTGGTATTATACTGCTATCGTTTCCATGCTTTGCTTATGATTTAGTTTGTGTTTGATTAAATAACATTTAAGATGGAATTGGACTTGCAGGTTGATTATGCGTGTACACCTGAAGAAGTGGAGCAACATTTCCAATCTTGTGGTACTGTCAACAGGGTTACTATTCTCACGGATAAATTTGGTCATCCCAAGGGCTTTGCTTATGTGGAGTTTGTTGAAGCCGAAGCTGTTCAGGAGGCACTTCTTT
>Cucumis_melo_newGene_103	Cucumis_melo_newGene_103.8
AAAACTTTTCCTTTACCAAATTAGAAAAGCCCACGATACGTTGATTCTCATCTTGAAGATGGGAAAGATTTCGTGGTGGAGAAATCAACGACTTTGGAGAGATTCTACAAGAATTTTTTTTCCACTTTTCTTCCTTAGAAGCATGCTTAAGCTTTAGTTTTAGTTTTGTTTTTGTTTGAATTGGTTGGTTTTATAAATTGAATTCCATTTGTATAGCTACACATGACTTTGGGAACTCCATTTATTCAGCTTCCT
>Cucumis_melo_newGene_105	Cucumis_melo_newGene_105.5
TGTCCCTTCCTTTACCTCGCGCCAACAGGGAACAAAACCTAGGTGCCCGATGCTTTGGTGTATCAATCCACCCAATTCCTCACCAAAATTCCTTCATTCCGGCTTCCTCTTCTTTGAATTGCCCCCGCCTTGGTCTCACCAACTCCATGAATCTCAGAGTCTGAGCAACAAGGATATACAAGTAGCGGCTTTTGAGGACCATTGGCCCTTTTGTTGCCACCCCATCATTGAATTGTTTGCTATCTGGCCCGCGGT
>Cucumis_melo_newGene_107	Cucumis_melo_newGene_107.2
GAAATTACCCAAAACGTATTTCCATGAACTAAACCAATCAAATCGGTTCACTAAATCGAACTGAACCAAGTTGGAGTAAATTCCACGGGAACCTGAAGATTTCGACGACGGAGCACGGAGCGTGGCAGCACGAATCCGAAATCCGAGGTGGGCGATGATGGAGCTCGGTGGCTGTGGTGACGGCGGAGATGGGTTGCAGCTCTAGGAAGAAGATAAGAAGACTGAAAAATGAAAGCAAAATCCACGTTGCGGCAA
>Cucumis_melo_newGene_108	Cucumis_melo_newGene_108.4
TTCTCTCCTTCTTTGGTCTTCTCTCTTCTCCGACTACGGCTGTCTTCTCTCTTCCTTCTTTGGTTGTCCCGTTCCTCTATGTTTCTCTTCGGCTAGGGCTACGATCTTCAGCTCTTCTTCCTGTTCCTCTTCATTCGATATTCCCGAAAAATTCCTCACCCATCGAATTTTAAGACAATCGAAGCAACCCCAAGTGGGAAATCAAGACAATCGAGCGTCTCAATGGGTGTTGCCCTGTTTCTGATTGGTTGCCAT
>Cucumis_melo_newGene_109	Cucumis_melo_newGene_109.2
AAAAAAAAAAAAAGTTTCTTACTTTTCTTCAACCTCTTGTTGATCTTCTGGGTGGAAGAAGAAGAAGATGAAGAAGAAGAGTGGGCAGGCGTTATTTGCGGGTGTAGCATCTTCAAGATTCACAACATATGCAAATATTATCGAAATAAAAATAATATGATGCTCAAAAATCTCAACTTGAGAATCTTGATGATGCTGCATCAGCAATCAAACGACTATTATTAATCACTACAACACTCACCCAAACAAAAAAAA
>Cucumis_melo_newGene_111	Cucumis_melo_newGene_111.1
GTGGGTTTTCTTATTCCCTTATTGTTAAAATTTTACTTCCTTTCTCATTTGAAAAATTGAAGCTCAAAGTTGGATTGTGCTACTAGTGATGTTACATATCAGAGGATGGACCTGTATTGACCTTAACCTTTAAGGTCTAGACATGTCAATTAGGTTTTGGTCCAATTATCTTTTCTTCATATTTGGATTCTTCTCATGCTCTTCATCTTGCAACTCCAAATGCCTTCCATCAACAAGGAAGAAAGTGTTCATAAT
>Cucumis_melo_newGene_112	Cucumis_melo_newGene_112.2
ATGGATCTTAAAAAACGATTTCTAAGATTTGTGGCTAACCCACTTAAACTTTGCCTTGTTTGGTGGAAATGAAAAATCCCACTAAAATAACCATATAAATAAACACTTCCTCCTCCATATAATAGAGCCACAAAACCACTTATACAAATATTCTCCCTTAAAAGAAGTCAAAATACTGAGAAGATGAGACAACACGTAGCCGTTGCGGTAGTCATCATGTTGGCGTTGATGATTATGAACACTTTCTTCCTTGTT
>Cucumis_melo_newGene_117	Cucumis_melo_newGene_117.1
CTTTTGTAGCGCTGAATTAGACCTGTAATTTGTAGCAGACTTTGGAATTAATTCAGTTTTGGTGCAGGGCTTAAACTATGTTGCTGCATTGTTATTGCTCGTGATGAAAACAGAAGAAGATGCTTTTTGGATGCTAGCTGTCCTCTTAGAAAATGTTTTAGTTAGTGACTGTTACACGACCAACTTGTCTGGATGTCATGTCGAGCAAAGGGTGTTCAAAGATTTACTTACCAAAAAGTGTCCCAAGATAGCTGC
>Cucumis_melo_newGene_118	Cucumis_melo_newGene_118.1
CCACTTTTCCTTTTTCCCCTCCATCATCTCCATCCATTTCAAGAATTCTCCATGGAATCAAAAGCTTCATACTATACTTTCCAAAAGCTCCTCCATTGTTCATCAATCTTGAGCTCTACGAGCTGGATTCCTCCACTTACCTCGCAAAAGGCATAAGACTGCTCTCCCTTAACCGCACTCAAAAGAACATGCTTCTGATTTTGTTGCCAAAGATCTACGCACCAAGCGAGTCTTCTCCCCCAATTTACAGAATCG
>Cucumis_melo_newGene_120	Cucumis_melo_newGene_120.2
TACAGAAAGAGAAATTTTCTAGAGAAAAGAGAAAGTAGGTTAGAATATGGGAAAGATCTTGTGCTCTTTGATCTTCTCCTCCCTTCTTTTGTTTTCATTAAAGGCAAGATCCCAAGAAGTTGAGGATGAAAGAGGGTTTGATTATGAAAGAGATGGGGAAAAAGGACCGGTCCATTGGGGAGAGCTTAGAGCAGAGTGGCATAAATGCAAGGGTGGGTTAATGCAATCTCCAATTGATCTATTGCATGAAAGAGT
>Cucumis_melo_newGene_122	Cucumis_melo_newGene_122.1
ACAAAAACAAATATATAATGTCCATAGAAGAGGTTAACATCCTTAATGAAATACAAAGAAATACAAAGAGAAAAACTAGACGTCCATGTGAATGAACGACGGCCCATTTAGGCTTATATCATGCATGGAATAATTCTCGAAGTCGTTGGAAAGGGAGCACCACGGGAAGCTAAAATTTTTGCTGAGTCAAAGCGGATCCATCCACTAAGAAGCTTTGTTTTGAAAAATTATTTGATTCCTTTCCAGCTACAATTT
>Cucumis_melo_newGene_130	Cucumis_melo_newGene_130.1
GTAGCCGAGTCGACCGTCACCCTTTCGAGTAGCCGCGCGTCGCAGATTGGAAGCTGACTGCATCGCAGCCAATCCGATCCGCCTTCCTTCGCGCCTCCAAGTTGTCGGACTCGCGCCGTCAGTCGCCCGACTTCGCCAGCCGACCCCTTCCGTCGTCCGAGTCGCACAGCCGAGCCGCGCCACCACTCGTCAGCCGCGTCGCTTTGCCCTGACTCATCAGTCGCATCGCTCCGCCTTCGACCTGGAACCCGACCC
>Cucumis_melo_newGene_131	Cucumis_melo_newGene_131.2
AAAATGCAACTCTAATGGTGAGTTATATCAGGACATGCATTTGAAATAACATTCCAATTACACATGCTTCATGGTTAGATATGTCATCACAATTAAAAGATAAAATTTATGTTTGCATTTAGGTAGGCATACTTCTTTTATTCTTAAATATAATATAGTGAGATATAACGTTATTTTTATATATGTTATTTTTTTCATTTTTAGAAATCATTTGTAACAAACCCAAAATCCAAGAAAGATATTATGAAAAAAACT
>Cucumis_melo_newGene_132	Cucumis_melo_newGene_132.2
CTAGATATTTATCTCTTAGATTTGCAAAAAATGGGGGAAGGAAAAACAAGAAACGTTGCGAAGAAGAGGAAGGGGATATCTCATAACTTGCCTCGGCCCTAGCTGACGCGCTTCCTCATACGGCAGCACGTCTAGGCTCGATGGTGAACGAACCATTTAAGTAGCAATGCTTCATTCTTCTGCCTTGGTTACTTCTCTCAACCCCTTCTTCATAGATCTAAGCCCACTTATAACCAGCCTTCTCAGTTCCGCTTA
>Cucumis_melo_newGene_140	Cucumis_melo_newGene_140.3
CTGAAACTTCTATCTACACTGGAGAACTTTGTAAAAGGTGGCTAGAAGTAGGGGACAATGGAAAGTGAACTTACTTGTGTGAACAAGGTGTGAAGGAAAGTCTCTGCGTTATAGGCGATTAAATAATGCGGTAGTCCTTGATGCGATAGGGATCAAGTAATCATCTTCTAATTAAGGCAGACATCTCTTAGTGCTTTTACACCACACTTACTCACCTCTCGGGATGCAAATGATAAAGATAAATTACATGATATC
>Cucumis_melo_newGene_145	Cucumis_melo_newGene_145.2
GTTAGCGATCTAGTACTTGTTGTAAAAAGGTCGATCATCACTGTCAGGCATACGGGGAATAAGTTTACACCTAAATAGAATGGACCTTACATTGTTCAAGAAATTTATACAAATCGAGCATACAAGATTGTTGATCAAGATGGATAAAAAATAGGCCAAATTAATGGTTGTATTTGCTTCAATCGTGAGAGAGAAATTCAAAGAATTTTGAAGAAAGAAAAAGACAGACCCAAATACACGAAAATCTAGTCTTAG
>Cucumis_melo_newGene_154	Cucumis_melo_newGene_154.1
AGGGGGAGGTTCCTAAAGCTGTCTCTTGCAAAGTTTGTGACATGCTAGGCCATCATAATGATCAATATCCTGAGATTAAAGAAGTAAGTGCCATAGGAGGTTTCAGAAGAAATGATTCAAAGAGTAACACCTACTGTTTGAAGGGACCATCCAAATCTTAGGTGAGGCTCTCAAGAACAAAAACCTACCAGCACTTCTTCTTTCTCATCATCATCACAAGGTTATCTCAACCAAGGAAGGAATTCAAGAATGATG
>Cucumis_melo_newGene_155	Cucumis_melo_newGene_155.1
ATTTTGGATAAAGCACCCAATGAGGAATCACCCAATGATGCATTGACTCAAGCGTTGGGTATTCCAAAATATGGCAGACGAGTTCGTGGTGTGGGTGGTTTCATTACACCTACTGTTTATTTTCATCAAGCAAAGCCAAGAAAGTCAAACAAGGTGGATACAACCCAACAAATTATTGATGAAAACAAAGCACTTCGTAAATGTATTCGAGAGTTGGAACAAAAAGTTTAAAGCATCCCAACATCGAAACATGGT
>Cucumis_melo_newGene_163	Cucumis_melo_newGene_163.1
CATCGCATGAAAGTTTTAAGCAGAGTCGACAGATACAGGTACAGAAAAGCAATGTTCGTCGGCTTCACGCCATCTTTCGGTCTAAGGTAGCAGGTAGTCCGGGAGGGGGTGTGACACTTTCCATACTTGATAATTTGTGAGCATAGTTCAAGGGCACTGTGCTACACGGTTATGAAGATGACATGCTGTATTTACAATCACTACCTATTAGTAAAGAGGTAGTGACTTTGCATGCAACACAACTCTTGCCATCTC
>Cucumis_melo_newGene_165	Cucumis_melo_newGene_165.1
GGTCTAGGCGAGGGGAGAATCTTATATCTCGGTATTGAATTTTTTTGCATGACGATTTGAGCACGTGGTGCTCATAATGCTTGATGATTTGGTCCTACAACCCGATTCTGAGTCCGGAGGATAATAGGTCAATCCTAGTGGTGGTTCAAGCATTAATCAGAGCTTCGAATATTTCAGGCGAAAAGAAAGAGAGTAGTCTGGCGACAAAACGTCAGGCGAGGAGACAATGCGGCTAACAAAACGACACAGAGAAAA
>Cucumis_melo_newGene_172	Cucumis_melo_newGene_172.4
CAAAATTTTCATTTTTACTCGATTTATAAAGAAATCCCTAACTCTCCCCTCCCCCAATATTCTCCCTTCTTCTTCGATTTTCTCCGATCTTTCTGTCTTCGTTCGTCCAATCGATCCGTCTTCTTCCCGATTTTCCCACGCTCCGATCTTCGTTCGTCCGCTGCTCGTTCCGTCTCACGTTCCACGCCTGTACCGATATATAATTGCTGATTGGTTGATCTCATATTTATGCAGTTATATTAGGTGGCCATGGTT
>Cucumis_melo_newGene_174	Cucumis_melo_newGene_174.1
GTCATGAATGAATCAAGCACCTTTTGTTCACGTTACCTAAGTGGTATAAAAACTCGATTACCAAGAGATGAGCAAAATGATGATACTATTATAGAGGACGAGGTAATTGGTGTCTTTGAAATTTTCAAGTAGAAAGTACGACCCTTAAGTGCGTCAAATGTTCGTGCTATATCATAGGAAGAGAAACGTCTCTTCCATTGGTACATACTGAACAATGTAGATGAAATATTGGAGTATCGCAAGTAAGCATGCCTC
>Cucumis_melo_newGene_176	Cucumis_melo_newGene_176.4
ATTTCTCTTCTTCTTCCTCTGCCTCAGCCGAATTCCGCTTCCCCAACCCTCTTCTATCTCTCTTCACGTCTCAGCCGCCGCACGCCGCCGCGTCTCCCAGTCAGCCGTTCCTCCTCGCGTTGTCGCTTATCTGACACCCAGACCGAGCGGAGCCGACGTCTCCTTCGCTGCCGTTGGAGTTCGTCGCGCCGCCGTGTGGTTGTTTCACACCCGCCGTCCGAAACCTTCGCCGCTGCGACAGCGTTGCCCATCAGC
>Cucumis_melo_newGene_177	Cucumis_melo_newGene_177.1
GGGGATTTTCTGGAGCAAATAGGGGTAACCCAAGGATTAGTGCCAAGTTTATCGCATTCAAGAAACAAGGTGGGAAACGGTGGTCACAAGTGACCAGAGGGACCCAAGCACGTTAGACTTGAGACTTGAAAAAAAAGTCATCTGACGTAAAATTGGCAACACCCTACTGAATTTACCGGCAACTGTTTCTACATACTTTCCTTTTGTTTAATTGCTAAACACTACGAATCCCTTGTAAACAAATTCTTATAGGTA
>Cucumis_melo_newGene_178	Cucumis_melo_newGene_178.1
AAAAAGAAATATATAAATATCTTTTTGAAGAACATGAGGAGTACAACTACACAAGAAGAAGAAGCATCATCCTCCATTGTTGAGGCACCAAAACGAAGCTTCTACAGACAACGTCATGAGACAACAAAACGCACAAGAATCATAAGAATCATAGGAAGAAGCTTGTTATGTGTAATCATCTTTTTGAGTGTTGCAATTATCACATGTTGGCTTGTTGTTTTCCCCAGAACCCCACGTCTCATGGTGGAAACTAGC
>Cucumis_melo_newGene_180	Cucumis_melo_newGene_180.2
ATTGGTTGGACGTGATGAGGATTGGCACTTCCTCTACGACCATTATATCAGCCATGCATTCCAGGAGCAATCACGGACAAACAAGGCTGCTAGACAGAAGCAGCCTTACAATCATAGTAGCGGGTCCAAGTCGTTTCTACAACGACAGTATGAGCTCGCTGAAAGAAGAGGGCAGCCGGTCGGTCGTGTGGAATTGTTCTGGGAAACACACGTTCGAGCTGGGATATTCGTGTC
>Cucumis_melo_newGene_185	Cucumis_melo_newGene_185.1
CAAATATCAAAACTTCCTAAAAGTAAAAAAGTGGTGAAAAGAAAAACAGATGAGGAGCATTGCTACACAAGGAGAACCATCATCATCATCAGCAAAAGAAATATCCTATGTAGAAAAACATGGGGCCGCAAAAAGAACAAGGGTGTTGAGAATCACAGGAAGAACCTTATTGGGTTTAATGATTCTCGTTGCTATCGCAATGATTATATGTTGGCTTATTGTGTTTCCCAGAAACCCAGATCTCATTGTGGAAAC
>Cucumis_melo_newGene_186	Cucumis_melo_newGene_186.3
TCTCATTCTTCCTACTTAACCCATCTCATTCCTTCTTCCTCCTTCTCTCTCCTTTTCCCTTTTTCAACTTATCCTTCTTCATTCGTTCTTCTCCTTCTCTCTCCATTTTCTTTCTCCATTGTTAGCCGTCTGCCTCCTTCTTTTTCCATTTTGTTTCTTCATTTTCGCCACCGATCTACACCTTTGCTCTCAGTCCAATTTTTTTATCCACAATCAAGTCCCATTTGGACACCGATCTACTATTCCTCTCAAATC
>Cucumis_melo_newGene_190	Cucumis_melo_newGene_190.1
ATTTGGCTCTTGCTCTCCTGCCCGTGAATCCCTTCTCCTTCAACACAACGGTGAACGTTTGAATAATCCTCTCCTCCAGTGAACGTCTGCAACAACAACGGTCCCACAACCCGATTCTAAGTATGGAGAATAGCGGGTCAACACTAGTGGTGGTCTTGGATCGAGTTCGTGAGGAGATCATCGAGGAATTGGGAAGCTACGAGGGCTTCTGTTCTGACATCGTCATTGACTAACACACCCATGTACAAGATTAAG
>Cucumis_melo_newGene_197	Cucumis_melo_newGene_197.1
CAAGGATGGACAACCTGTTAGGGTTGGAAAGGTCACAATTTTGAAAGACATGGCTAGCTTCCATAGATATATGACCATTCGGTATTTGGTATTTCTTAAGGGATTAGAAGTGCTAAATATTGCACTTTGCCACTACTTTGATGGAATATTGTTCAATTTCAACCGTAAGATCAAATATGTTCTACGATTAGTCGACCTCTATGGCCCTTACTTGTTCTTCAAAGGAGTCTTTGACGACATTAATACAGAAAAGTT
>Cucumis_melo_newGene_207	Cucumis_melo_newGene_207.1
TCCTCCATCCTCCCAACCATTGGTCCCTACTTCACCCACATCCATCTTTGTTCCTTACTTGACCCAAGATGCATCGATCCCTACTTCACCCACAGAAACACTGTTGATCCCTATTTCACCCATAGAAGACGCTATCGAGCCCTACTTCACCTGTAGCGACGCCGCCGCCAGTCCCTATTTCACCAACAGATGTTGTCGTCGCTAGTCCCTACTTCACCCACAGATGCCGCCACCTCTCCGACTCACACACCCACC
>Cucumis_melo_newGene_208	Cucumis_melo_newGene_208.1
AAGAAAATATCGGGTTTACATTTTTTCTCTAAAACCCTTCCTTGCATGTTCGAAGAGGGTCCTCTGCGAACATACAAGAATCTCTTCCTTGTCGCTTTGACTTTCCCCTTCGACTTTCCCTTCCCACTCATATTTATACCCCGAAACGCTTGTGAACTTTTGCTACTTCTATTGTGGGATCCAGAGAATGGTAGGAGTGTTGGCGATTTGAGCACGATAGGGGTGTTGACGATTCTTCTCAGTTCGTATCCCAAA
>Cucumis_melo_newGene_210	Cucumis_melo_newGene_210.1
GTTTTTGGTTTGTGTTTAGGTATGACCATCAACTTTTAGCATTAGTGTTAAATTCAATTAAATTTGGATTGATTTTGGATTGTTTTTCCTTGACGGTTCTTTTGACTAAATTTACGTTGGAGGTTTTGAGCTGTGAGGTTTTCCCCAATCAAAGGTTGAATTGGAAATTCAACCTCAACTTTGAACAGAGGTAGAGGTAGAGGAAAGCTGGTAAATGACAAGAAGTGACCGCGACTTGCCATAGGAGAATATTTA
>Cucumis_melo_newGene_211	Cucumis_melo_newGene_211.6
AGAAGATCTAACATTACCCTCCCCTTCTAAATTCACCTTGTCCTCAAGGTGAAACAAGGTGAAAAGTGGGGTACAACCGCTGGATTTCGTTATAACATTCCCACGGAGCTTCATGTTCCGACAAATCTTTCCAACGGATCAAAACCTCCCAACCACCAGCACTGTTCTTCTGATACTTCAAAGCTTCTTCCGGCTGAGCTTGCCATTCTAAGTTCTCATTGACAAACTGAGTAGTCGGTTGTACTTCAGTTTGAT
>Cucumis_melo_newGene_221	Cucumis_melo_newGene_221.1
CTGAACAACAACCTACTGAAGAACAACATACTGAACAACAGCATACTGAACATCAAGAGGAAACCCAAAGGGAACATCAATAGGAATGTGGTAGTGATATAAGCAGACGGCAGGGATGTAGACTTGCTAATGACTATAAGAGATATATCGGATAGTCTAAGTGCTAAAATTCAGAAAGAAACAGACCTGCCACAAATGATTACTACCCTTCCACTTGTGAGCCAACCTCTTGCCCTTTGTGAATTGGCTCCATTG
>Cucumis_melo_newGene_225	Cucumis_melo_newGene_225.6
CCTTCAAACGCGAACAACCATTTGCTTACCTCAAACCCTCACACAACGCCGCTCCATTTCCTTCAAACACCGTCAGCCATTGGACGCAAGAACTCCACCCTCAACCTCGTCTGCAAACGCCGTCGACCATCTCCATTTGATATTAGAGGTCCAACTCCACCCTCAAGGACTCCAAATGCCAGCCATCAGAGGATCTTCGCATTCCGCTGGCCATTCAAGGATCCAATTGGCTACCCATCTGTAGTGTTCCTCGCT
>Cucumis_melo_newGene_226	Cucumis_melo_newGene_226.4
CTTCTACTCGTGTCGTTCTTTCTAGTTAGCCCTCGCACTGCCAATACCAACATGAATCTTGAGCTTGGAAGTGGAATTCTGATTTTTGTTTCAATTTCAAATGAGCATTCAGCTTCTGGAAGCTTAATTGAGAATGCAATATAAATTGCACTTAAAGAAGCACGGTAAAAAATCCACAAGTCAAATTTTATTGCAACTTTCTAAACGTATAAGGAGTATAGCGCTGCAAATATTTTGAACCTTTAATTGCTAAGC
>Cucumis_melo_newGene_228	Cucumis_melo_newGene_228.1
CCCTCTTCTCTTTTCGGCAAAACAACACCCCTCTCATTTTCTTGTTAATAAAACATCACCCCTGATTTCCTTTCGTCGGCAGCACCCTCCCCACCGTTGTTTTCTTCTCGCGTCGGACGCCGGTGAGTGGCCCTGAGTTTCTTTCATCAACCCCCCTCCGATTTTTTGAAACTTACCCACCGTTCCATTTTCTTCTAGCGCCAGACACTGATTTTTCATTTTCTTCTTGTAGGATGCTGGACGAAGAGGCTGCTG
>Cucumis_melo_newGene_239	Cucumis_melo_newGene_239.7
AGAGAAAAGAAAAGAAAAGTTCAATCTCTCGTCTTCTCCGATCGATCTTTCATCTTCTTCGATCAGAAAAAATTCGCGTGACCTAGCCTAATTGGAACCCAGAACGCGCACCTCCTTCTTCAATCTCTCTTCTCCGATCTCTCATCTTCTCCGACCGATCTTCCAACTTCTTCGATCTCTCTTCTTCTTCGATTCTTTTTGGTGCCTTGTACATTATAAATCTACGAATTGTACATTATCCTTGCTTGAGCTACA
>Cucumis_melo_newGene_241	Cucumis_melo_newGene_241.1
GGCTTAGGGCAATGAGGTCTGAAACACATAATCCGCTTGACAAAAAGAGGGTTTCGAATCAACATTTAGGGATTTTCAACAACAAACTCTCAGTAGATTTCAGATCGATAGCCTCAAATGCTCTGTAGTGAAGGAGTAGTGCTACACTCGAGTGTACCAGTTCAGGCAGTGATCGGGAACTTTGGTAAAGGAATTTATCTTCCTTTGGATCTTCTCAGGGCTATTAATGAACCTTTAGCTTTTCCGGCAATGGTT
>Cucumis_melo_newGene_258	Cucumis_melo_newGene_258.1
CAGCTTTGCCAAGACTAAAGTATAAGCCTGGCATGATAGAGTCCAAGGCAATGCCCATGCGAATACATTTCCTGAACAATTTACTTTTGCAATTCACCTCAATGATGGAATAAATGATTGAAGAATCCAACCATATATTCTTATCTACTATCCCAATGAGCATGTGGTCAATAGCAGGTAAAATATGCAACAAGGAGGACAAAGAAGAACACCTCAGGAGCTATCCAACGGTAAGTCCTTGTTTCTGCAGTCATC
>Cucumis_melo_newGene_260	Cucumis_melo_newGene_260.4
AAAAAAAGTGTCTTTCCTTCTTCCGCAAAATCGTCAAACTTCAAGGTCGAAAAATCCCTAACTTTCCTCTTAATTCCCTTCGAAAATCAAGATCATCGTCCGCTTCCCTTCTTCCGCGCGTCTTCTTGTTCGCAAAATCGAAGCACCCAAAATCGTTCTTCCGTTCAAAAACCCAAGATCATCTGTGTTCAAAAAGTAGACGTCCCTTGCATTTTCGCTGTCCGTTGTCCACTGTACAAGTCTATACCATCGTTC
>Cucumis_melo_newGene_263	Cucumis_melo_newGene_263.5
GGAGGTGGTGGTCTATCACACCCCTTTTTACATGAGTGTGATAATCATATCTTTCTTTAGAATATTGCAAGTTGTGAATGATTGAATTTGTTATGTATGAGGCCTTCTTATGAGAACTAGAACCTTAACGTGTCTGTTTATTGGGGTTAGACCATAGAGAGCATAGTTACTCGTTTATTGGAAAACTGGGAGGTGCATCTGTGTTTTTTTCCTTTACCATTATCTCTATTCATCTGGTGATGGGAAGGGGACCGG
>Cucumis_melo_newGene_264	Cucumis_melo_newGene_264.13
AGTGCCCCCTCTTGTTTTCTCGTCGACTGCTCCATCCCCATTTACTTCCTCTTCTTCTTCCTTTCCTAGGGCACAACAACAACAGTGCAGCACCCCAAATTTCGTGCTCCTTCCTCTTCCTCCTCTGAACCTCTCTCCCTTGTTGATTGAAGCTCTCCATCGCCGATTTTTCTCTCCAAAAATCGTCAGCAACAATGGAGGGATGAATGTTTTGGTTGGTTTCGTTACTCTTTTCTCTCATTTTAGTTTTTTTTG
>Cucumis_melo_newGene_269	Cucumis_melo_newGene_269.1
ATTCATCAAAGAATATTTTCTTGTGGCTTTCAATCCAACATCGTTCTCTGCAAATCCCTCATCGGGTTTTACTTTTCCTGCCATGATTATGCATCAGCTGAGCTTGTTTTTCAAACCAACAAATGCCCATGGGATGTTTCTTTATGGAATGCTCTTCTCTATGCTTACACCAACAATTTCAGAGGGGCTTTAAACAGCAATGGTTGTCTATTACGTTCTCAAAGGCTATTTTTCTTGGCAATGGTCTTGTTGCAA
>Cucumis_melo_newGene_270	Cucumis_melo_newGene_270.2
ATTCGGAGGGTATTTTTGAAGTTATGTCATCATCTTCTTCTTTACTATTAGGGCTAGGAATCGTGAAACGCTAAACAGAGACGGAGTAGTAGGTGCTTGGCCAGCGGTGAGTCTTCAGATTAGGAGACGGATTTACAGCTTTACCTGTGGTTCTTTATCTGTAATATCAAAATCCAACCAGAAGTGAGGAAGATGAGAAGATCAACAAGGAAGCAAGACAAGTTTACGAAGAGGAAATTCATGAGAAGTTTCCGT
>Cucumis_melo_newGene_277	Cucumis_melo_newGene_277.1
TATAACCCTAACCCACGTTTGGGGCCAATTTATGGAAACCCTAGTTTTAGGGTTTCCATAATCCCTATTTTACCCCCTTAAGCCCTCCATTCTTCCTTCCTCAACACTTCATAAAATCCTCCATCTTCTTCCCCTTAACCCGTTTTCAACCTTTCATCAACCCGTCCTCAACCCCTGCATTTTGTCCCTCAACTCCTCTATAATTCGTACGCAAAATCATGGGTTCATCTCTTTAATTGGTTGTGTCATTCGTTT
>Cucumis_melo_newGene_29	Cucumis_melo_newGene_29.1
AAAAAAAAAGAATTATCAGCTGTTGAGTTCCGATGAGCACTCCAATTATTTGCGGAGGAACAACAGAAATTCTGGGGATTATAGACCTTATATCTTGCATCAAGCTGTTTTGGTGATTTTCGATTGCCGAATTGCAAAGTCTGGGAGATTGAAAGTTGTTTATTTGAAAACTGAGAAAGGTTTATTAATTGAAATTAAACCATATGTTCGTCTTCCAAGGACGCAGAAACGATTTTTGTGGTGGATACAATGGCT
>Cucumis_melo_newGene_293	Cucumis_melo_newGene_293.1
AATAACTGTTATCAAATGTTAAAAAGTGTGTTTTTGGCAGGAAAAGGTGAAACTTTTCGGATTTGAAGAATTTATGACAGTTTTTAAGTGTCATGAATCTATGATAGTTTTTAAATATCATTAAATATAAATAATCAAATTATAGGAATTTATTTTAAACTACGTACAAAAACCAAAAGAAGAGAGAGGGAATTACAGTTTTTTTTGGTTAAAGTGCCCCCTCTTATTCTCTCGTCATTGCTCCATGACCATCTG
>Cucumis_melo_newGene_297	Cucumis_melo_newGene_297.1
GAATGGCTTTGCTATTGCTACAGTATTAATGAAACTCAAATTCTTTTAATCTTTTGTTCTCTTTTTCTCTCAGACCACTGATGCAAGCAATGGCTACATTGCTCCTTATAATGATGAAGGATCATCAAGGAGTAGAATCAAAATGAAACTTAAAGAGTTTCACGAGAGTACTGCATCGTTTACAGCTTTGAATAGAAACTACTTGACCCCATTCTTTAAGAGTCGCAGTGGTGATGATGAGGAAGATGACAACAG
>Cucumis_melo_newGene_299	Cucumis_melo_newGene_299.1
TTTTTTTCTGCTGTAATTTCCTTAAAAAGATTTAGTCTTCTTTTTTCCTCCATTAACTCTCAAGTCGTCGTTCACTGTCCCATTACTCTTCTCCATAACCTCTGTTTTGGGCAGTCGTAACTCGTTTCAGTCCCTGCCCTACTCCATGATCAAATCATCGTCGTCCATTCCTTTTCGTTGTCCTCTTCTTCTCGGTAAAAAGTATAGATCAACGTGTTTTTCCAAATTTTTCTCTCTAAACCGACTGCCATTTTC
>Cucumis_melo_newGene_30	Cucumis_melo_newGene_30.1
CCAAATTATACCTCTTATCATAATCTAAAAATTAGAGATTCAATAATTTCCTTTCAAACTTCTTTCCCACAGCATATTCCACCATCACAAATAGGATGGGCTAACAAGTCTAGAATTGGTTTTAATTTAGTAAATCAACTCGTTCCAATTTTATTAAACTTTACTCCTCAATTTGAAAAAAGAATGACACCTCTATTCGGAGATAGGACTTATCCGAGTACATGACTTCAGCTTAGCTCCTTAGCAAATGCCCTT
>Cucumis_melo_newGene_302	Cucumis_melo_newGene_302.3
CAAAAACGCAACCCACCATCCGCTTAAATCTGAAGAGTGAAGACGGACTAAAACCCTTGCTGTCGAACTTCGATCGCAACCTTACAACGACGAGCGAACTTTAGCTGTATTGAGTCAATTATCCAGCCACCTTCGCCCACCGCCACCGTCGAGACAAGAGATAAACCAAGTTAAAATCCAGTCGTCACAGTTTGGTTGTTCCTGCAGTCACCATTTTCGAACTTCGAAACATCGCAACATGTCGGATCTTGTTGC
>Cucumis_melo_newGene_303	Cucumis_melo_newGene_303.2
CCAAGGTAACAAGAATCACTAAATTGGAGGCTGAAAAGAGCGAAAAGGGTAAAACAAGCAAAATGGCATTTTTGTAAATTTTTCTGAAATCTGGCACCGCCTCTAGTTCGGCGACAATGAAGCAAGGGGCAGAAAGGCAGTAGCTAACCTAAGCAAGCAGTGTCCCCTCGCCCATCTAAGTGCTGTGGCACCCGTATCAGCAAGCCCAACGTTGCAGTGCTGCAAACTTTTAAGCCCGTCAGAGGCGCGTACACG
>Cucumis_melo_newGene_308	Cucumis_melo_newGene_308.1
CCGATACGAGTTTAACGCCACTGAAATCACTTAAATCGGAGTTATAACGAAGAAGAACGGTAAAAAACAAGTTCAAGGACAAAACCGGGAAATTGAAAAAGATCAAACGAACCAGATCGCACCACGTGGCATCACCAAGTCACGCCACGCGTCTGCCTCGAAGTCACGTGTTCGAACCCCAGCTCAAATATAAGTTATGTAACTACCAGCACAAAAGGATACTGCGCTTTATGTGAGTGTACGACGATGGCTCCA
>Cucumis_melo_newGene_309	Cucumis_melo_newGene_309.1
ATTTTATCATTTTGTCATGATCATGCATGCAGAGGTCACTTTAATCCTAAAAGAACGGCTAGGAAATTTTTAGATAGTGGATTCTTTTGGAAAACATTATTTACAAATTCTTTTTCATTTTTTAAATCATGTGCAAACTGTCAAAGAACCAGATCTCTATCTAGGAGAAATGAAATGCCCCTTTACCCTGTTATTACTTGTGAAGTTTTTGATATTTGGGGGTCCCTTTCCTTCTTCTTTTGGATATCTTTACAT
>Cucumis_melo_newGene_311	Cucumis_melo_newGene_311.1
AATAACCCATCACCTGTATCTTTTCCACCACCTCCGACCCCTTTACAGAACCTTCTCCCTCTGATCCTATGATAACTCGAGAGGCTACAACTCACCGATCTTAAGCCAACTCTAACTCCCAGTGTTCTTAGAAAACACTTATCCATCTCCGATGGAATCCCGCTTTTAGATCCTTTTACTTACCAAAGTGCAATAGAAGCACTGCAATATTTAGCAACCACTCGTCCTAATATAGCCTACATTGTAAACCGCCCT
>Cucumis_melo_newGene_313	Cucumis_melo_newGene_313.34
GGGGAATCGGAGGGACGAATAGCTCCGAAAAAGTTTTCCCAAATTCTTTTTCCCGTCCGTTTTTCTCTGCTCAAGGGACGCATAGCTCCCGCGAAATCAAAAGCCCTAATTGCAACCCTTCATTGAAAACTTTCGATCCAAACCCAAAATCTCTAAAATTTGCTCCACATTTTTTCTATATTTCATACAAAAACCTTTCCTCAATATAGTTTCTAGTTCTACGTTGCCTTTAGCGTCTGTTTCCACAATTGAATT
>Cucumis_melo_newGene_314	Cucumis_melo_newGene_314.3
AAAATGAATATTGCTTGATTAAGGATGCAGCAAATTAAGATATTTTCAAAGTAAAAATGAAAGGAAAAAGTTTTTCACTCAATCCTTTAGAGGAGGAGCAATCTGTTTTTGCTCTCAAAGAAGATGAAACACAGCTTTGGCACAAAAGAGTCGGTCACTATCATCATCAAGGGCTGCTGCAACTAACGTGGTTGACACTTGATTTTCCTAAGCTTAGTGAAGAAATCTCAAGCTGCAAAGCGTGTCATTTTGGAA
>Cucumis_melo_newGene_318	Cucumis_melo_newGene_318.1
ACAATAATGGCTTGTTGTCTCCTACACAACCTTATAAACAGAGATATTGACTAACACTAATAAAATGACAGAGGATTTGGATAAGGGTAATTCAACGTACGCCACGACTGGGGGTGACGACTTTGACATTGAGACCTCCAACGAATGGAGTCAATGGAGGGATGAATTGGTCGAAGAAATGTTTAATGAATGGGAGTTTACGTAATAATGCACCCTTACGGTTATTTACCTTTTGTAAATGCGTAGCCTATTTTT
>Cucumis_melo_newGene_320	Cucumis_melo_newGene_320.6
TCAAACTTCAAGGTCGAAAAATCCCTAACTTTCCTCTTAATTCCCTTCGAAAATCAACATCATCGCCCGCTTCCCTTCTTCCACGCGTCTTCTCGTTCGCAAAATCGAAGCACCCAAAAAATCGTTCTTCCCGCTTGAAAACCCAATATCATCTGTCGTTCGAAAAGTAGTCGTCCCTTGCATTTTCGCTGTCCGTTGTCCACTGTACGAGTCTAAACCACCGTTCGAAAAGAAGAAGACAGAAATCTTCAAGTG
>Cucumis_melo_newGene_34	Cucumis_melo_newGene_34.1
AAGCGAGGCATTAAGAATAAATTAAAATTATGTTAAGTGGTCGACAAATGGGAGGAATGTTGATTGAAGCACATTGTTTTGGGGCCTATAGATAGGGCTTGAAGGATGAAGAATTTCTATCATTTTCCTCCTATGCAAAGACCAAATTTCTTGAGAAAATTCAAAACTAGGTGAATTTAGATGATGATTGAGGGTTGCTGAGAAGAAATCTTTGAAGATTGATGCTTGAAAGTTGAAGGAATTTCAAGATTTGTG
>Cucumis_melo_newGene_347	Cucumis_melo_newGene_347.1
TGATAACCTTATTTTGCTCATGTGTGCGTATTCTCTTTTTCCTCTCTTTCAACATAGGCTTTTGAAGAAGCAATTTTTTAGCTTGACACATCTTCAGTGTAATTTGAGAGAATAACTAGTCTCCATCGAAACAACATCCTTGTTTTGTTTTTCAATACCACGTGTTGTAAGGATAGATGTTCATCCTGGTGCTTTAAGGATATTTCTCTAGCATCTTTTGTGTAATGCCTCAAGGTTTCAAGCCATTTGTCACCG
>Cucumis_melo_newGene_35	Cucumis_melo_newGene_35.1
TTGTCACTATGGACGTTACTTTCTGTGAAAACCGACCCTACTTTCCCGTTAGCCATCTTCAGGGGGAGAATGTGAGTGAAGAGTCTAACAGCACCTTTGAATTTGTTGAACCTACTCCTATTACCGTGTCTGACATTGATCCTCATCCCATAATCTTACCCACAAACCAAGTTCCCTCGAAAACATATTAGAGGAGGAATCTCAGAAAGGAAGTTGGGTCCCCTACTAGTCAATCGCCGGCTCCAGTCCAAGATT
>Cucumis_melo_newGene_351	Cucumis_melo_newGene_351.1
GGTGCTAGCGAAGTGACGCTCGAGTTCAGGAGTGTTACGACAAGTGTAGTTGGAACCAACTCTCCTTTATTGGGTGGATTCGTTTGGAAGCGGACTTGAACAAGATTTTAGCTACATCTCAGATAAGGGACTTCTTACTACTGGACCTCGGATCGAGGTAAGGGTACAACGAGGGGCAGACCGACGAGGGGCAAGAAGGATGCGTGAAGGCCATATGGACACGTCTGGTTTTCTTATGCTTCTGCTGATGTATTT
>Cucumis_melo_newGene_352	Cucumis_melo_newGene_352.1
GCCGGTTACAATTCATTAAAAACGTTTGAAATATCACAAAAGCAGTTTTGAGCCCTATTTTAAATCACATTCACGAGAGTTCCAAAATACTGTGCTCAAATCATCAAACACAAACCGCAAACCAAATATTCTAACCATGACTCGATCTGACAATGAAAATAACGAGTAACAAAATACATCAACGGAAGCATAAAAAAACCAAACGTGTCCATATGGCCTTCACGCATCCTTCTTGCCCCTTGTCGATCTGCCCCT
>Cucumis_melo_newGene_354	Cucumis_melo_newGene_354.1
AAATATCATCCAAAAATAGACTTAACCCTAAATTTCATCGTGGTATCCGAGCACCATGGTTGATGCCGTCACTGCTCCAAGTTTATCTACACCAGGTTTTTCGAATTCTCTCCTAAACCAAGTTTTAAATCATCTGACTACTGTCAAGCTTGATAAAAACAACTACCTATCGAGGAAAACCCTTGCTCTCCCAACCCTCAAAGGCTACAAGCTTGAGAGACATCTCACCGGAGAAACGCCATGCCCATCAAAATT
>Cucumis_melo_newGene_357	Cucumis_melo_newGene_357.1
GGCGTTTGGAGTTATGGATACGCTCGATGTCCTTCATTAGACGTCGGAAGTTCTCATCATTAAAAATCCCTAGCATTTCAAAAATCTTTGAGACCCTTTCCCTTCATGCAACTCTTCCTCCCCCCATCTCTAAGGTGTCGTTCAATGTCGTCTCCTGTCGTTGCCGCTGTTCAATGACTCGACGCTTCTACTGTCACTCATCCCATCATTCGGATATTTGTTGCTCGTTTTGAAAAATAAATAGCCGGTTATTCA
>Cucumis_melo_newGene_362	Cucumis_melo_newGene_362.1
GGCAAATACAATGGGAAGCATGAAAGGAGAGAAGTACAAAAATTCCATCCGAAACAGAATTAATGCTGGAAGTTTTTACACTGCAACAAAGCACCAAAGAAATGAGTACCTTCTGAATATCTTCCCTTAGAATAGATTCCAAATGTTGAAATGGGGTCTGCACGGATATCCAAGTACTTATCAGGAAGAACATTCAACAACGCTGAACTGTGAGATTTTGAGAGAAACACAAGACATTTGACTTGTTAAGTCAAT
>Cucumis_melo_newGene_363	Cucumis_melo_newGene_363.1
GCAAAAGGGGCAGCCGCACACAAACACACAGTAAAGAGAGAGAAATTTTTTTCTTGCACACACAACGAGAAGAGAGCGGTGTGAAGGGGTTCAACATCTTTCTCTGTTGGCATTCGGCACAGCACATCTTTTGGTGAGGGAAGATTGATAGGGTCTGCGGTTAGGTCTCATTCTTCAGGCAACGACAATGGTTTAGACAATAAATTTCAACGGCATCTAGTGTGATGGTTTTTTGTTGGAGTTTTGATCGATCTT
>Cucumis_melo_newGene_365	Cucumis_melo_newGene_365.1
AAACTTAAAGCTCTCTCATCATTTGAAATAAAAACTTGTACGCCCGCATCTTCAAAATGAATGGAGAAAGAGAGTTGTCGAAAAGATGGAAACAGTTGCCTCAAATCTGTTTTGCAAATATAAACTGAACTCGAAGGAAGTTTGAAGAAATCTTCAAAACCATTAGCCATTAATCAAAAAAACAAACCTTAGAAGTTACTCCCCTTTGGCAGATTAGAGAAACGAAGATCAAAACCAACACCAATCTCAATTTAT
>Cucumis_melo_newGene_367	Cucumis_melo_newGene_367.1
AAAACATTGAAAACATCGTTAAAGAAAGCATTAAAGACTGTCAATTGCAAAGAAAGCTTAGATTGCAAAGAGTACAACAAGGCTTGTCGGGGATTCAAGTTTTATGTCTCCCCTATAGTAAATTTCGAACAATTTTAGCTTTGATAGGCTTGAATATGAAAATGCCGAAACATCACACCCTAGGTCGACGACATAAAAAGGAAAGCAATAGACTAAACTAAGTACAAAGCATAGAGATATGGTGATTTTGGGGTA
>Cucumis_melo_newGene_373	Cucumis_melo_newGene_373.1
AACAACTTGCTGGGAAGAAAGCTATGCAAATTGGCCTCTAAACTGCAATTACATAGGCAACTTGGGTGCCCATTTGAGTGCCGACACCTTTTGCTCTCCAAAAGCTGAAAATGCTTTCAATTGTTTTGATTTTGGAATATTCGAAGACGCTCTTCGTATTATGGGATTAAGAAAGATCGTGAAGTAACTGTCTCTCTGTTTTTGGTGGGGTCTGCAGAAATTGAGACATGTCTGCCAACCATAGCAAGATTGGAG
>Cucumis_melo_newGene_374	Cucumis_melo_newGene_374.1
CAAAGATCCTGGCCTTTTATTTATTTAGGGTGATGGATTTATATACGCAGTGAGGTCATTGAAAAATATTCTCATTGTTCAATATTTGCCGAGGGTCTTTCAAATCTACACATTCTTAAAGAAAATAGATGGACTTCTAACATTCTCCCAGAAAGTGCCGGGGCTCCTTGTTTTGCTCTTCTTTACTTAAAACCCCCCAAGAAAAGGATTTTTTTTTCCAATGGTTCTTCTCTTTCCAACTGAACTCACATTCCC
>Cucumis_melo_newGene_378	Cucumis_melo_newGene_378.1
CCCTTTTAAAACTCAATTTTTATTTGTGTTTTGCTCTCTGATCTCCATGGCCAACCTTTTCCCTTCCAGTGACAAAGGCCTTTCCACTTTGACCTTAATTTCTATTCTTTGTCTACTACTAAAAAATCTGCAAACCACAGTTGCTCAAATCGGTGTCTGCTATGGACAACTCGGCAACGACCTACCATCCCCCGCAGAAGTTATCGACCTTTACAACCAGAACAACATCCAAAGAATGCGACTTTACGCTCCAAA
>Cucumis_melo_newGene_382	Cucumis_melo_newGene_382.1
GAAGCAGATAAGGCCTCTTCCACTCTGCTCTTCCATTTCTCTCCAAATCCATTCAATTCAAATGCCAATAAACTCAACTTTCACCTTCAATTCCAATTTCAACTTCAACTTCAAATTCATTCATCGCTCTTCCCCTTCCTCTCTTTCTCTAAACAATTTCTCCATTTCCTCTTCCCCTTCCCGATTCCTTCTTCGCTTCTGCACTACCAGACTATCTTCCGCCCTTTCTCATGCTCCACCGTTGCCGCCGCCAGG
>Cucumis_melo_newGene_383	Cucumis_melo_newGene_383.1
AAACATAACGGTTGAAGCTAGGAGACCAAACTTGTAATACAACCTTCTTTTATTATTATCTCTATAATTAGATATATTCTCGATTGACAGTGCAAGGGTGGTCGTTTAATGGAGAGGAGCTTATCTCTTCATGTGATTCCAACTGGAGATTTTGCAATGTGGAGGTGTTTCCGGTTTGAGTGTGGTTGGGCAGGCCGGATGGCAGATTGGCATTTAATGGATTCAGCAAAACTGAAAAAATGGTTGGACGGAGTT
>Cucumis_melo_newGene_387	Cucumis_melo_newGene_387.1
CCCATTTGACCACTTCTTAAAGTGGACCCCATCATAGTGGTCCACTCTCCTAATGCTCACCCCCTCACTCGCACGTGTGTTTTCCTTCTTCTTCCTCCTACTATATCGTAATACAGTTGGAGGTCTATCAGTCTTATATAAATTTAATAGATTAATTAATTAAACAATATATTGATAAAAAATAATTGATTTGGAATCAAGAAAAATTTTAACTATAAATACTTGAAAATTGAGTAATTGATAATTAATTCTTTT
>Cucumis_melo_newGene_389	Cucumis_melo_newGene_389.1
GGCAAGAGAAAAGCCAAACAACAAACATTTATTCTAACAAAGCCCTATAATTTAACGATATTGTAGTTTGATCGTAGTTTTTGAATAAAGCATTTCTGCTGGACCGCATTCTACTCGAAGTTCCAATGTCTTTCCAGATGTTAACCAAACTTCTCTCCATATCCTTGAAACTTCAATTATTTCTCTCCACCCAGACAGACCAAATAAGAGCCACCCTGCATTCATGCAAATGATATTTTTTCTATTTGTTTTTTT
>Cucumis_melo_newGene_391	Cucumis_melo_newGene_391.1
CCCCCACCCCGTTTCCAATCTCCTCCTTTCGAAGTTGTCGCTGTCGTCAAGGTTCCCCCTCCTCATCCGGTCGTTTTTGCCCAAGCTCAGTCGTCATTATCCCGTTCTCGTCTGCGTGAAGCTCGCTTCGCTGCCTTAGCCTCATTTTCTACTTCCACTCAATTTTACCGCTGTAGCTATGACTAGTCGTCGTCTCTTCGTCCGCAAAAGCTACTAACGGTCTCCGTCTCTTCGTCCGTGCAAGCAGCCATTGGT
>Cucumis_melo_newGene_392	Cucumis_melo_newGene_392.1
CTTTTTTGTTAAAGTATTCCCTCTTATTCTCTCGTTGACTGCTCCATCACCACATACTTCGTCTTATTCTTCTTCTGCTATGGCACAACAACATCATTGCAGCATCCCAAATTTCGTGCTGCAGCTTCCTCTTCTCCCTTTGAACCTCTCTCCCTTGTCTATTCAAGCTCTCCCTCGTCGGTTTTCCTCTCAAAAAATCGTCAGCAACAATGGAGGGACTGATGTTTTCGTTGGTTTCATTACTTTTTTCTCTCT
>Cucumis_melo_newGene_398	Cucumis_melo_newGene_398.1
TTTGTCTCAACAAGACCACAAATATAAGGTTCTTGAAAAAGAATATTTGAAGATGAAGGAAGAAATGGTAGAAATGAAAACAATGAAAGATGAAATGATTGAAATGAAAGCACTTATGTTATCTTATTTAAAGAAACAGACTGAACCAAGTGAGGAACTTTCAAATGCTACTGCAAGTGTGCTTAAGCGACTAAATATTCCTTCAATGCCTTCTCCATCG
>Cucumis_melo_newGene_403	Cucumis_melo_newGene_403.1
CTGGAAAGTGAAATAATAATGATAAATATTATTATTTTAGGTTATATCATGGCATCGGAGTACATGAAAATTAAAAGAAAATGGAAAAGAAAAGAAAAAAAAAAAGTTAGGAACCCTTCTTCTTTCTCTTACGTGAACACCATAGCTGCCAACCTCATCTCCGGCCACCAATCTCCGACGACGTCTCTGTCCGAAGTTCCTCCCGGTTGTCGGTCAGTCACTACCCTCTGTGGGCCGCTGCCTCTCCTCAGCAGT
>Cucumis_melo_newGene_411	Cucumis_melo_newGene_411.1
GTTCAATAAATCTGGTTATAGCTTCGGAGAAGTCATTGGCATGTAGTTCAGCAACAAAGACTTGGTTGGAGCTGTCGAAGACCTCGGTCAGTCTTCACTTGAACATATTTTGGACAACTTTGATGTGGATAATCGCAATTGTCTCTCTTCCTGGACGATTTTTAGCTGCTTTACGGAGGGAAAGGATTGTTCTTTGAAGACAGACCAAAAGCATGGTCAGTTTCAGTTTGTCAGTTTCAGTTTTGTTGAGTGAAG
>Cucumis_melo_newGene_418	Cucumis_melo_newGene_418.4
TTTTTTCACCTTATATCAAAATTACAAATATACCCTCCACATTACCCCTCTTCTCTCATCTTCCTCCCCATTTTTGACCTACTGTCGAAAGCACCTCCTTCCACCTCCTCCATCAAACTACTCGAGGTTAGTAAATTTTTGGTTGGGATTATTGGCATTATTGATATGTTTTTTTCTTATTGTCTTATTTGGAGCTTCCCATTGCGTGATACTTGGAAATTCTTGAATTTTGGCATGTGGGTTCTTAGTTTAGGC
>Cucumis_melo_newGene_430	Cucumis_melo_newGene_430.1
GGAAAAGTTGAGGAGTGTAATTCTAAGTCTGACTTTCAAGGGAGGCGGCCTATCTTAGCTTGTTTTAATATTTAATTTATCTTTTCAGTTTGCAATGCTGAATTTTCATTGAAAGAGATCACCTCCATTACTCAGCTTTCTCAATAGAGACGGCTGCATGGCATCATAATTAGTTATTACCTCAAAGTTGTTGACCCTATTTTCTCTTGGGGATACATATATTTTGATTTCATTTGGTACATACATAATAATAAT
>Cucumis_melo_newGene_443	Cucumis_melo_newGene_443.1
CTTCGAGCTTCTTCTATCGCTTCTCTTGCAATCTCTACACTTTCATCTCCTTCTTCAATTCCTGTTAAACACTACCCCTGCACACAACGTTTCCTTCGCCGCCGCCCCTCCCCTTTTCTGAAACCTCTCCCTTCCCCCTTTTTGTTTTCTAAAACCTACCCTCCGCTGTTGTGGTTTCCCAAACCCCTCTCACCACATTCTGTTTTCCGACCCTTCTCCATTCTAATTTTGAAACCCCTCATGATTTTGATTTCG
>Cucumis_melo_newGene_444	Cucumis_melo_newGene_444.1
TTCTACCTCCTTCTTTAACCTTTACCCTTTCTTTGGTCCATGGAATTTTCTAGTATTGTTGATTTTTCTTTTAGCTTCTTTTTATCCACAATGAGAATAATTAAATACTTGGCCTTCAAGGATGCTTCTCAATCTCTTTTAATACTCCCTTTTACACACATTACATTATTATATAATCTCCAATATTTTAGAGGTACGATCTCCCTGTTCCTATAACCTCCATATCCATGGAATCCATCTTTTTGTTTCGTAGTA
>Cucumis_melo_newGene_456	Cucumis_melo_newGene_456.1
GGGAGAGCTCCAAGCCCTTTGTAAGAGGAGTAAGATTCCGGCTAATACCACTAATGTCGCCATGGTCGACGCTCTTACCGATCAATCCGGGTGTTTGGTTGGTTTGAATGCAAGAAACTTTTGCTGAGTACACGACCCAAACAACTTTCGGGCGGCCTTAGCTTAGTGATGTGGCATTTGCGCAAAGAGTGGTGTACTTTGAGCGAAAAAAATTTGAGAAGCAGCATGGGTGGACTGACATGCCTAAAAAATGGA
>Cucumis_melo_newGene_458	Cucumis_melo_newGene_458.4
AAAGAAGCCACGTAGGATTGAAGAAAAAAACATTATAAACAAAAAAACAACGCCAATTGCCTTCCGTCTGTCTCCCTGTCTCTGTTGCTTTGTCTAGGAGGTCGTGCGGTGTAACAAAACAACCCCACTCTCACCCCCTTCTCCCCCGCTTCTTCAATCGCCATTTTCCTTGAACCCCAAATCCCCTTCTGCCCTTTCTTTCTTCCTTTTTCATTTCCCTCTGTCAAATTTTAGGGTTCAAAATGTTCTCCTCTC
>Cucumis_melo_newGene_46	Cucumis_melo_newGene_46.1
CTCTTATCTTCATGTGATGAACTTGTTCTTTTTCTTCTTTATAAACACAGGAATATTAAAAGAGAGAAAGAAAGAATTAAGAAGAGAGATGGGATTAAGGACAGGTTGTTTATGTTTGTTGTTGATTTTCATGGTGATGATAGCAAGGTGTCTGCCAATTTCAGGGAAAGGTGATGGGGAAATGAAAAGAAGAATGAGGGGCAGAAGGAGTTTGATGGTGAAGATAAATGATTATGATGATCCATCTCCAAATGA
>Cucumis_melo_newGene_462	Cucumis_melo_newGene_462.1
GAAAACATGATCGTCATGACTAGGATTTCATTAAATAGAAAGTGCATAATGAAATACAAACCTAACAACCTATTCATACCAGCAAAATAGCCAGCAAATTAAAAAAAGGACTTAATCTGCCCTTTACAAGATAAACCCAAACATCAAATTACCTAATCTAGTTTAACAATATCCCCTTTCAAATTCACATAGACAAAGAACTTTGTTAGCTATATCCACCTGTATAAAGGGACACAAGAATTATATTATTAGAAA
>Cucumis_melo_newGene_465	Cucumis_melo_newGene_465.2
CTCAAACCCACACAAACAAACGTTTCTAAAAATCTCATAATTAAAACCAAAATTCTTAAAATCCTATCTTCCTCTCAAAATGTCCACACTTGTTATATTATTTTGGGGACTGTTGTAAATTAACGTAACAAATCTAAAATATATCTTATGAAATAAGACACGATTTATAGATATTAATTAAAGAATAAGTAATGATCTCAATGATGAAACGGTAAATTGACCCAATTTTGTATTTCCATCATTTTGCGTCGACTC
>Cucumis_melo_newGene_467	Cucumis_melo_newGene_467.1
TGAATTCATGTTTCTCCAAACTTCTTCTTTCATTTTTGCTTCAAGAATGGAGATCTGTTCCGTTGCCCTCCAGTTTTCATCTCAACCATCGTCCTCCTCGCTTCTTCTTAATAAGACTCCTACATCGTCACCCACTACCACTACTAGAAGGAACTTCTTGCGATCATCTCAACTTCCTAACCCATTTCTCCAAATTCTCCCTGGAAACCACCTCTTTTCTCCACTTAAGCGTCCCAA
>Cucumis_melo_newGene_468	Cucumis_melo_newGene_468.1
GAAGCATCAGCCTAGCTTTTATGTATGTATATATAGAGGTAGTAAGGGCAACGAAAGAAAGTGCATTTGTTTGATGATAAACAAAGATATGTATATGTATACAAAGAAGCTAAGCTAATTAAGGTATTGCATTGGTTGGATTTCTGGGCAATTACTCCATTGGCAGTTGCCACCTTCCTTTTAAAACACACACACACTGACACATACATATATATATATTATATATTATGTGAAATCATATTGCCAAATTTAAGG
>Cucumis_melo_newGene_470	Cucumis_melo_newGene_470.9
CTGAAACTCAAGCGGCCCAGAGTTGAGTTGAGCCAGATTAGGCTGCTGGTCCAAAGTACACCCAATTTCACGATCATCGGCGACTCGTTGGCCGTCGGCAGACCAATTCACCGACGCGCATAGAGGCAACGATGTCGGAGGCCCCGCCCAGACGACTAAGAGGTCACAAAGGCACTGCCACGTGCTGCGTCGCCTCGAATGACCGTCCTGGCCTCGTCGCTACTTCAGGAGAGGGAATGAAAAAGTCATTTACAT
>Cucumis_melo_newGene_478	Cucumis_melo_newGene_478.1
TTAGCGATGACAGTTGAGTGGTGACAAAATAATGTGTATATATTTTGATTTGGAGTTTAAATTTGCAAAGTAATTGGGAAATTTGAGAATTTAATTAGGAAAAGTAATGTATTATTTTGTAAAAAAGAAAACTAATATTATATATATATATATATATATATATATTATTTCTTCTTCATCTTCTTCGTTCACGCAAGGCGCAGACGCCCACCTCTCTTTCTTCCGTCCATCACCGCCGCAAATCCGACGCCCAGA
>Cucumis_melo_newGene_479	Cucumis_melo_newGene_479.1
AAAAAAAGATCAATAACAATGATTCTCAAGAGCATATAACCAATGGAGTAACCTTTAGATAACAAACTAAAAATCCAAAACCCAAGTTCACTTCAAACATAATCAAGAGTAAGATCAATGCATGCATAAAAAAAATATAAAACAAAATGCGCACCTGAAAGGAAAAAAAAAAAGAAGAAGAAAGAAATGGCACATGGTGATGCATCTAATTTAATCGATCATATAGAATATGAGACCATAGAACATTAAGATTAA
>Cucumis_melo_newGene_480	Cucumis_melo_newGene_480.3
GGTAACGAGCGGTTGCCGTGGTTGAAAGAAAACGGAAACGGCTACTGGCATCTCAAAAAACTGACTACGCATGAGAAAAGGCTTCAAGTTCGTTATTTTGATTATGATTATCTCTTAGACGGAGAGAAGAGGAGAGGAATGAATTTTGTTTCTGTGAGAGCTTAGTTTAGGTTCTCAATTTGGGATTTCTAGGGTTTTAATGGGTAGGATTTTTCTCGTTGAATTGGAAGGCAGGTCCTACAGATGCCGCTTCTG
>Cucumis_melo_newGene_481	Cucumis_melo_newGene_481.1
CAGAATTAAAGCGAGAATTTTACTAACAATTCAAGTATTGTGTTTTGTAGAAGAAGTGTGTGAAAATGAACTTAGAGAATAAAAAATGTGCCCCACCAGCATGTGACTAGAAAAAGCCAAAATTTCACACTTTAGTTCCATCGTATAATGCTAAATGAACTAATAATAATGAAAGAAGAAGAAGAAGAAGAAAAGATAAAGAATAGGGAGAGAAGGTTTTGAGGGAATAAAATTGGAAATTTTTGTAATAAGATG
>Cucumis_melo_newGene_49	Cucumis_melo_newGene_49.1
AGAAACCCCAATCATCATAGGTTGGTTTAGTCGTAAAAAAGGAGGCATAGTCTCAATAACTGACCAAGAGTTCATGGGTTCAATTCATGGTGGCCACCTATCAAGGAATTAATTTCTCACGAATTTTCTTGATATCCAAATGTTATAGGGTCAAACAAGTTGTTTCGTGAGATTAGTCGAGGTGCGTGTAAGCTGACTCAAACACTCACGGATATAAAAAAGAAAGATAAGAAACCCCAAAGAATTATGTTCCAC
>Cucumis_melo_newGene_490	Cucumis_melo_newGene_490.1
AAACAGATGGCGCACAACATACACGTTCGAAGGATCTGGCTGCGAAGACTACGATTTATGTGGGAATTTTGGCCTTTGTAGCTCTGGTTTAGTTGCAAGCTGTGGTTGTTTAGATGGGTTTGAACAGAAATCAGCTCAAAATTCTTCAGATGGGTGTGTTAGAAAGGATGAAAAAATTTGTAGAAAAGGAGAGGGATTTAGAAAGATGAGTGATGTGAAATGGCCTGATTCGACAGGGAACTTGGTGAAATTGAA
>Cucumis_melo_newGene_492	Cucumis_melo_newGene_492.1
AAAGACTCCAAATTTCAGTACTTGGGAATATGGTACAACAACATCCCAGAGACTGTTGTGTGGGTAGCAAACAGAGCCAAACCACTTGTAAATTCCTCAGCCAGATTGATATTCAATGGATGAAACCTTGTTCTTATGAATGAAAGAGATGAAATTATCCCTCCGATACTCTGTTACCTGGCATGAAACTTGGGTGGGACTTGAAAAGCGGCCTGAACAGGAAGTTAACGTAGTGAAAAAGCTCAAACAATCCGT
>Cucumis_melo_newGene_495	Cucumis_melo_newGene_495.1
ATTAACTTCAGTGTCCCTATTAATATTCCTCACTCTCAGAAATGGACAATTCCTTTAAATTACTCTTTTCTTCCAACTTCTCTTCCTGCAGATCCACAAATTTCCCCTTTTAATGAGGAAATGAGCAATAAATATGAATATGAAATGAAGAGATTGAAGCATTTGTTAAGTGAAACGGCAAAAAATGATTCTTTGGAGGTCTTGAACATGATTGATGGAATACAACGTTTAGGGATTGACCACTGCTTCAAAGAG
>Cucumis_melo_newGene_50	Cucumis_melo_newGene_50.1
GGAGAATAAATAGAGTACAATAGGAATAAGAAAGGAAAAGATTTAGGAAATATTTAGGAAATAAAATCTTATATTTTATTCTTTCCAAAAATACTAATTCTAACACTCCCCCTCAAGTTGGGAGGTAAATATCAATGAGTCCCAACTTGCTAACGCAAAGGTCGAAGTGTGGTCGGAGAAGCCCCTTGGTAAGAACATCAGCAATCTGTTGGCTTGAAGGAATATACGGAATGCATATGCTTCCACTGTCAAGTC
>Cucumis_melo_newGene_502	Cucumis_melo_newGene_502.1
GGAGGATGAAAGAAAAGTTTTCTTGGCAAATGGAAATAGAAAATATCTGAAAAAGGATGCGAGAGAATGAGAAAACACTGATTGGAACAGAAAATGGAGGTCAGATCTTAATGGGCCAGGAAAATAATGGGCCGACGAAAGGCGTGTTGAAATTGTAGGCTCAAAGCCTGTTGGGCATATCTTACCCAAGTTATAGACCGATTGTTATTACGACAATTACGACCCTCCATTTCTTTCGCCGCCACTCAACGGCGG
>Cucumis_melo_newGene_505	Cucumis_melo_newGene_505.3
AAAAATTCCAAATGCGATTATTTCATTGTCTTTCGTGCCCTAGTATCCAAATCTGCGAATTGGGAATTCCTATACTCGCTCCGAAACCATACTACCTTCCTTTGAGCTTTCGAGTAACCAATAAAATCAGTTGTGAGTTTCTTTAAGAACTGATTTTATCTTCATTACTGTCATTTTCAATGTCTGGATTAATTACTAGTGATTACTCTCCTCAGCTGCTACTTCCTATTACTTCATTTCTTGTCTTCTTCTTAG
>Cucumis_melo_newGene_51	Cucumis_melo_newGene_51.2
GTGGTCGTATACTCGGACAAAGACCTCTTCCCTCCCTAATGGAAGTTTGTTTTGAACTCCGCCTGGAAGAGGATCGCACTAATGCCATGGGTGTATTGACTACCCCTACCATTGACTCCGCTGCCTTTAGCGCTCGGTCCTCAAATCATGACAGTGACAAGAATAATGGGAAGTCAATTCCTGTGTGTGAGCACTGCAAGAAACAATGGCACACCAAGGATTAGTGTTGGAAACTCCACGGTCGTCCCCCAGGAG
>Cucumis_melo_newGene_515	Cucumis_melo_newGene_515.1
TCCTTGACTTCAAATACTTGGGCCGAAGTACTTCAAGATTTTCAATTCTGATACATTATTCCAAAAAAGAACTAACATCAGCATATACTATATCGAGAGTGCAGGATTGACGAGAAGCCTGGTGATTGTAGGAGCAGCAATGTTGGTACAATTTTACTTGATCTATGTCCTATCTTCCTTGCGCTGCCAAAAAGCAATGCTATCAACCATGGTTTCTTGGACAAACCAACTGAAACTTCAGAACCTGCATTGCAC
>Cucumis_melo_newGene_516	Cucumis_melo_newGene_516.1
CAAACAACCTAAACTAACAAACAATAGAAACAAATTTTATTTATTTATTATTGTTATATATTTATTTTTATTTTTGGTGTTTCACCCTTTTGCTGTTGTCCATTCCGTTGAAGTTGTTGGCACGAACGTTCAATGTTAATCCGTTAATACTGAAGATGGAGATGGCAGGTTTTTGTATTTCAAACTTTTCCCTTTCCCTTTATTACAAGCCAATTAACTTCGTCTTTTGCTTTCTAATTCGAGGCGATTTAGTGG
>Cucumis_melo_newGene_517	Cucumis_melo_newGene_517.1
GCGACCTACGTTATCTTCCTTGTCGTCACAATCTCAACTGTCGCTCTCATAAGAAATTATCGTGTGTTGTTGAAAAATTTGTCCTTTTCCATCCTGTATTGCTCGCACTCTCTTTTGTTTCTTTCCGTTTTTGGTCTTCTCCTCTCCGATCCACGGCCCTTTCGTCCTGCAATCATGGCATCGGTAAAATTTCTACACCATTTCTCTGTTTTTATTTACTTGGAGAAGCTCAACTGTTCGTGCTATTTAATTTCC
>Cucumis_melo_newGene_522	Cucumis_melo_newGene_522.1
TCTACAGTTGTGCTAGGAACTCAAATGGGAAAAGCAGAAAAGCTTGTCTTGAACCTAGGCAATGGGCGAGGACAAATTATGTTCTTTTGGCTTATCGTGTTGCTGAATAGCGCCGAACAGAATCATGTTCTTTGGATCCAACAAACCTTCCAGTCTTTGTTCCTCTTTATGAACAAGGTGACTATTGTTCTTATAGTACAAAGTTCAGAGGGAGAGTGAGAGAGACAGAGGTTGAGTCCAAGGAAGAGACTAAGG
>Cucumis_melo_newGene_525	Cucumis_melo_newGene_525.1
CGACTTTTCAAAACAGTGAGCTGATGTATAGTGTTTCGTTCATTCCTTGCACTGCATTACAATCTCTAGTGGTTGAAGACGTGAAAAAACACAGTTGCTTAGCCATTACACCTTGACTTCGTATTTTTGAAAGTCTTTTCAGACGCATTCTATATATGCATCTGCTCCTCTCTGCCCTCACATTCTGCATTTTTTAACTGCATGGGAGTTTGTCTCAACCCCTTCACAAGTGCTCCCCCAAATTACCAGGAAGAA
>Cucumis_melo_newGene_527	Cucumis_melo_newGene_527.1
TTTCACGACCATCGTTGTTATTGCATCTCGATCAGGAACTCCTCCGATGGCGGCCGAGAATTTACAGAATTTAGATGGACGGGTGAAGTCACCTTCAAATAATCAGCTACAAGCTTCAACACAAACATTACAGGCTTGTGGATCCATCTCGGTTAGATTTTCTGGAAGGAATATGTTTTCTCCAGTTATCTTCTGCACCATTTGGAGAGAAATACTTGAACCTTAGCTAATTTCCTCTTAGCTCTCCAGATTCAA
>Cucumis_melo_newGene_535	Cucumis_melo_newGene_535.1
GGCGAATGTTGGATACTATAACGGTCATATCTCGTCGAATCGCTTTCAGAGGCGAATGTTTCCTTCTTGTTCGCAAACAAAAAATTCTCAGGCTTCAAATCTCTGTGCATAACTCCGTTAGCGTGGCACATCCTCACCACTTCTGCGATTGTTCTCGCGACGTTCGCTGCAGCACGTTCGGTGTAGTGTCCTCTCGCCACAATCGGATCGAAAAGCTTCGTAACCAGATGAACATTCTCGTTATCCTCGTAAGTC
>Cucumis_melo_newGene_54	Cucumis_melo_newGene_54.1
AGTATTTCTGTTTGTTTGGCTGTTCTGTTATTAAGTGTTTGTAATTTCCTTTAGTTGTTGAATGTGATCAATCACCATTGATCACAGATAAGTTTTATATTGTAGTTGTTGATTGAATCAATATACAACGATCTTTCTGTAGTATCCTTACAAATTTGTCTCAGAGCACTAAAACCTGGGAAAACAGAGGAATATGGCCAAGAAGGTTGAAGAGAGGATGCTTTTCAGAAATTGCCGATGATGGAAGAAAACTTA
>Cucumis_melo_newGene_547	Cucumis_melo_newGene_547.1
ATACTAATTCGAATTACTTAAACAGAGCTTGGGTGCCGCGGCGACTAGGATCGTTTCATAGCCTCTCCTCTTCCGCCTAAATTGAGTTTGTTCCAAGATTTCAAATGTTTATATAAATTAGATGCCTCTTTGTTTTCACCTCGCTCGCCCATTAATTCTTATTTCAAAATCCACCGATTTACAGAAATCAATAGCTTTGAGAATTTCTCACAAATCTTTCATTTCGAAATCGGAGGACTCATCGGTGAAACTAGA
>Cucumis_melo_newGene_55	Cucumis_melo_newGene_55.1
CCCAAACCTATTTTGTTTGCATAGTTTTCAATCCTAACCCATTTTTCCACCGTTTTGATGCATCAAAGTTGCATTTTGATTCCGCTATCGATTCTTTCATACATCTCAACAAGGCTCATATTTTCAATAATGTGTTTCCACCTCTCTAAACAATCCATTTATGAAGTGGTAAACGAGGTCAGAGTGTGATGTGTGATAATGATAGGCAGAAAGAGAAATATCACACATGATCCTTTACTCCAATTGTAGTTTCGA
>Cucumis_melo_newGene_551	Cucumis_melo_newGene_551.1
AAAAAATTGTAATAGTGGGAATCTCATGAGAAGGAGCATCCCAAGATCTTTCCTTGGTAGGAGCAAGGAAAAAAACAGGCTAACTTCTGCTCAACCCCACACCCTTTTATTTCCACTATTTTTTTTATATATCCCTTCCTTCTTTTCCACTATAAAAATTTAATGCCCCTTTCCTTTCAACTTCATCCCTTTTTTCCTCTCTACTCTTCCATCTTCTCTTTCCTCTTTTCCCCATCCCCCTCCCAAAAGAAAAAA
>Cucumis_melo_newGene_556	Cucumis_melo_newGene_556.1
CAATGTGCTATATTTGCTATATTATGTTCTCATAATACTACTCACTTTGATTATCTTACGAGTAAACTCTCTCACTCTCTCAAGCCGACGTTAACCGTTCTTAGTCCTTTTTCATTGAAATTTAAAAAGGAACCAATGGTAACCGATGCCAAAAGAATTTAGGAAAACTGCAAGCCTGTCATAAGCTCAAGAAAATGAGAACCCATCTCAAATTGACTTACTTACTTTCAAACCTCCAACATCAGCAAAACCATC
>Cucumis_melo_newGene_559	Cucumis_melo_newGene_559.1
AAGAAGAATGACTTTCTGGTTTAAGAAAGGATGCCTTTTTTTTCTCTATACGAAAAAGAGGATGAAAAGGAGAAACAAAGTGAAGAAGCTAAGAATATAATGAACAACCTACAAACCACAGTGCAGAATCAGGTTCCAAATATTAATAATGACAATATTATTATTATTATTCAGTGTTTTAATATTCTCTCCCTAATCAATACCATCGTTAAACCTAGATTTTCAGGTCCATCTCTTTCAAGTTCTGTGAAAAAC
>Cucumis_melo_newGene_56	Cucumis_melo_newGene_56.1
GGAAAAAGCACGTTAGGGGTGCTTTTGGCCCAAACACTTACCTAAAAAGTACCTATATACATTTTCTTTTTTAAAAAGACTGAATACTTTTTATTTAAGTGCTTATGTCAGCACTCCTAGATGCATCTTTAATACCTCTCCTTGGTATGAATCTCATTCTTTATCCTGCATTTTGTCATCATATCTTACTATGGCCACAACATTAGTGTTGAAGTTTCAACTTTTGCCTTTTGTTTAATCAAATAGCCCTTGGAA
>Cucumis_melo_newGene_560	Cucumis_melo_newGene_560.1
TACCGTTTCCGATTCAGCCTCTTTTGCATTTTATTTTCTATTTCTATTGCATCAATCTGAATATTCTTTCCAACTCCTTATACTCCTATAACTTATTGTTAATGCGGCTGATTCAAGGGACTTGTTTATTTATTTTTTAAATCAAGCTGAAATAAGGACTTATCTGAGTTTCTGGGGAAGCAATATTGGTTGTTTAATATGGAGCAAGACTGGCAGATGCTTTACAAGAATATATGACACGAGGAATGAGCTGGA
>Cucumis_melo_newGene_565	Cucumis_melo_newGene_565.5
GTATATATACATTTAGAATTTAAGCTCTTTTTTCTTCATCCACTCCCTCCACCATCACGCAAACCCATCACCCACACCCACTGCCCACGCTAAACACCGGAGCATCGGCGGTCACACCATCTCCGGCGCCGTTCAAAACCATCGTTTTCACACCTCACAAGCACACGCACAGCCCCCTTCGCCAGTTCGTTCACAGCCCACCTCATTTCCACTGCCCACTGTTCCTTCAAGTCTTCAACCACATTTCTCGTTGTC
>Cucumis_melo_newGene_569	Cucumis_melo_newGene_569.3
CCGCGCTTTTCAAACCCTAAAAATTCTCGACCACTGAAGGCTTTGCTGATTTCCGGCATTTCAACCGTACTCGTCTACAATCACCGACCTTGCTGGCCGTTGCGTCGCCAGCTGTTTCGTCGTGGAATTTTTCTCTTCCTCTCTCTCAGATCTTTCATTCTTTTTTCTCTCTTTTTCGTTGATGGTTCGCCGGCTCCTGCACCACACACTGTCAGTCGTTTGTATCGCTCAGGCGTCGTCGAATCTTCCACGTCC
>Cucumis_melo_newGene_570	Cucumis_melo_newGene_570.1
GAAAAGAAAAAACTACAAGACGACAGCAAATTTTGGAGACTAAACGCATAATCAAGGAAAACATGAACAAGCTCTTTTCTCTTTCTCGCAACCTTGCATCAAGGCTTTCGAATTCCTTTCCTACTCCAACTCTCGACATTGTAAGAATTACGCTTCTTTTGCCACACCAGTGAGAACCCATAAAGTCACCTCTTTCCCTCATTCCTCACTCGCCCTCTTCAGGATCACTCCCGTTCACCAAGTTTTGCCGAGAAA
>Cucumis_melo_newGene_575	Cucumis_melo_newGene_575.1
CCCAAAACAAGCTTGAGTTATCGGTGAATTCAAGATCCTTTGCGGAGAGTCACATTCATTTCGCCCTCAAGCAACGGTTTCTTCCCACAACAATCCTACCAATGAATTTCTCACCCCTCCAATCCCTCTCCATCATTTCCTGCAAATTCCCCCGTCGAACACCACGATTTCTACGGAAATTGGCAACGACGGATCTTTCCCCTTCAACGTAACCTCGACGGCCGGCCATATACGGCGGATGGATGACTTTCAACA
>Cucumis_melo_newGene_577	Cucumis_melo_newGene_577.1
GCATCAGAGAATAGGGGTTGAAATGGATAAGAACCGTACATAAAAAGGAAAAGAACTTCAGAGGGGGAGAGGAAAAAAACAACTTTTTGTTTGCAAAAGGATGAATATTAAGGCAAAGCAGAAGAAGCTGTCATGAAGAAGTAACAATCAACAAGAGGAAATTTGATAAAGCCAGCCAGAGCATTATTTTTGTTCCTCCATATTTTGCGTCAGAAATTATTCAAAGATTTCCATGAAGGAATTGAAATTTGTAGA
>Cucumis_melo_newGene_582	Cucumis_melo_newGene_582.3
CAGCTCAATTTTCAGCCATACTGTTTGGAGATGGTGGACATGAGTTCTATACCACATTTTAATTTCTATTGAACGATTTCTGTCAAAGGTCGTTTGATCTTCCTCCAATCAGTTGAAGTAATTTTCTTCAGATCTCTTGAAAGTGAGGACGTTTGGGTAAAGATGGATTTTTAGATTTGCTTTTTCAAGGAAGAAATATTCAAGTCTAATAGCCAAGCTAATGTAGTAGCTTTAGCCATTGAAAGAGATGATTGT
>Cucumis_melo_newGene_583	Cucumis_melo_newGene_583.1
TTTATAGATGAAATTTTAAGTTATGTGACATATTCTTGCTTGGAAAGTTGTGTTAGCATCCAAACATGTGAAATTCATATTTTTTGTATACAGTAAACTTGCTCCTTCAGTGGCAAACATGACATATTCTCGATGGACCAATCCCAAGTTCCTAATTTTGTTTCAGTAAGTGTTGTCATTCATCTATAAACAATGCTTCTGCAATAGCTTTCCCCACTAATATTCCTTTTCAACAGAACCCTTCTAGAAAAGGCC
>Cucumis_melo_newGene_584	Cucumis_melo_newGene_584.1
TGTCATTTTTCATACTTGACAGCCTTTTTGTTTGGTATAAAAAATGGACCTAAAGAAAAAAACTCTCACACTTCACTTTGAAATGAGTAAAAACACAGGCATTCCAACTGTGGACCTTTCTGTCTTTTCCACAGAAGATGAAAATGAAGCCAAAAAGAAGGCCTTTGAAACCATATTCCAAGCTTGTTCTAGCTATGGCTTCTTCCAAATTGTAAACCATGGAATCCCCGTTGAGTTTCTTAAAGAATCTTTGGA
>Cucumis_melo_newGene_585	Cucumis_melo_newGene_585.1
GCCATATATCATATATATAAATTTAAATGATCGAAAGCCTTCAGAAAACATAGAAATGAATTAATTAAAATGGTGAATAAAGGAGTAATAACGATCCCCACAGCCGATCTTTCTCCATTTTTGAAAGAATTAGAAGAATCGGCATATTCATACGATGCTGATGATGAAGATGATCAAAAGAAGAAGAAAAAGAAGGATGCAATTGAAATAATTGGAAAAGCTTGTTCTGAGTTTGGTTTTTTTCAAGTAGTGAAC
>Cucumis_melo_newGene_588	Cucumis_melo_newGene_588.1
GGGGAGAAAAATTATTATTCAGACATTATCGAAGGTTGAAGTTTGTGACAAATTCCAAATTCATATTATATGTTTAAGTTGTCAATTGAGAGTAGCCAATGAGAGGTGTTTGGATGTATGAAAAGCTTGAAAGTTGCTTGTGAAGGAACCAATTAGTACTCGGCAGTACTGATGCATGTCAATAGAAAGATTTAATTAATTGTCTGTCTATCACTTGGGTTGCTACGCTTCATATTCTTCAATGAACATCTCTTT
>Cucumis_melo_newGene_59	Cucumis_melo_newGene_59.1
GTGGATGTTCACCAATTTGGTCTTCCATGAGACTACATTATAGAGAACCCAAAACACAAAAGTTCACAATCACATACTGCTTTGGAAATTAAGATTTTGATTCTAAGAGTTTGAAAAACAAAATGAGTTCTGGTTGCAAGTGTGGTGACAACTGCTCATGTGGAGATAGTTGCAATTGCCTCTCGGGGACCATCAAGAAGGCCACCTCCCTAATCAACATGAATAACGGTTGCAGCTGCTGTGATAGTAGCTGCT
>Cucumis_melo_newGene_591	Cucumis_melo_newGene_591.1
AAGACGTTGAAAGGAGAACCAAAATGAGATAGCTAGTGTACCAAGCAATAACTTGTCACACTTGGATTGGATTATTACTTACTTACAAAGATATATATATATATATATATACACACACACACGCACACACCAAATATATTTCGTATTATTATTTGTTCAAATCAAAAAAGATCTGAATTTAGTTTAGGATAATGTGCAGCAGAGGGCACTGGCGGCCTGCAGAAGACGAGAAGCTTCGAGAGCTGGTGGAGCGTT
>Cucumis_melo_newGene_593	Cucumis_melo_newGene_593.1
TTCTACTATCGAGAAATTATCTTCATTAGCCTGTATGAGAAGGAGGAAGGTTCTCAAATTTTCATTAAACCAAAATGATGCCACAATCATTGACTAATGGCAGCAGATCCTTAGGCACTTCCGAGGGACCTTTGATGGGAACAACACTAGCTTCATCAAATAGAGAAGAGATATCAGCCCCTTCAACTTCTTCATTATTTTTTAAATCAAAACCATTTGGAAACCCCAGGGACTGCTCACTACTGACACTAAATG
>Cucumis_melo_newGene_60	Cucumis_melo_newGene_60.1
TATCAATATAAATTGTGTACCTCAAAACCTCTATAAATAGAGAAGAAGAATCAGACTCCAAATCAAAACACAGCAAAAATTCAACAAATTTAAGCTTTGAAAAAGATAAGATTATTTTTTAGTTTGTGAAAGAGAGAAAAAATGGCTTCTGGATGCAAATGTGGTGACAATTGCTCATGTGGAGATAGCTGCAACTGCCAATCAGGGACCATCTCAGGAGCCATGATTCTCAAGCAAAGTGGATGCAGCTGTGGG
>Cucumis_melo_newGene_72	Cucumis_melo_newGene_72.1
GTAGAAGCACCTCTATTCTAATTAGGTGCTGTAAGCTGGGCTAATCTCATTCTAGATTTTTAATTCACGATCGTGAAGGGGGCGATGTATCTAAATGTCCCAGTCCATTGAATTTGTACTCCGCATGTCTTTGAATGAACCACCTTTCATATTTGAGAGTGCATATAGTCTAGGAGCAGAAAGCGCAAGGGGAGCTTTGGTGTTCTAATGATCATGCCGAAAAGAAATCGACCCCCCATGATTTACATTCCAGCC
>Cucumis_melo_newGene_73	Cucumis_melo_newGene_73.1
CGGCGGTAAGATTTGAGAAATGATGGAATATCCACAAACCCAAAACACCGTTTCGGACAATTTCGCAAAAAAAACAATGTTACATACATAAATACCCTAAATTATATTTAGCTATTTGTTTAGAACTTGGAACTTTTAAGAACATGCAGTGCAAGATGAATTTGATTTTAAACCAATAACTCCCACCCCAGAGGATTCGTCGATCCCACCCTCGTCGTCTACGCGAGCTTCCCTCTCTCAGGCTGCTATTTCAAA
>Cucumis_melo_newGene_80	Cucumis_melo_newGene_80.7
ATCCTTCCTCTGTTCTGCAATGATCACTCTTTAGGGTCTTCTTCTTCAAAAGGGTGTTCCTTTATTGTGTTGGTATGTTAGTCAAATGGGTGTTCCCTACAGCCATGGCTACTCACAATCCCAGTACGTTTTCCCCCCCTTTTTTTCTGTTCGTACATTTATTTTCTACTTAATCACCTTCAATCTACAAAACCCATGTTCCAGTAAGTTGACAACACTCAATGGGATTAAAAGTTTTTCCCCTTTTGAATTTAG
>Cucumis_melo_newGene_81	Cucumis_melo_newGene_81.1
TTATTATTTTCAAAAACTAACACAAAAATCCATTAGATCGTGAAATTAAGCTCATCGGTAGAATTCATTTTTATTATTTAAGAAATTTAATTTGATAATTTTGGAATTAATGGAATTGGGAAGAGCCTTTTATGAAGACCTCCGCCGTCAGATTTGTCTCACAAAACAAAATCGCCTTTAGCTCATTCGCTAACCCAAAGCTTCTTGCTCTCTCTCATGGACTCCCACCTTTGATTGGACCTTTTCTTCTTTTAA
>Cucumis_melo_newGene_84	Cucumis_melo_newGene_84.1
GGGTAATTAACTATGTCATATTCTTTTGGTATTAGAATTTATTTGGTAGATTTTTTTGTTGACAACCCAAGGGTAACTGTGTAATTATTCCAAAAAAAAAGTTCTAATTATTTCAAGAAGATACTCTTTTAGCATACTTTTTTTAAAATATAGATAGGTTGAGGATTTTAAACCTAGAATTTCCTTTACACAGTTTGAAGAGAGAGAAAACAAGGATAGAAAAGTAACATCAAATATCTGTGTTCTAACCAAAAT
>Cucumis_melo_newGene_91	Cucumis_melo_newGene_91.1
AGGGGTGTGACACTAACACTTCCTCTATGACCACTACATGAACTGTGCATTCCAAGTGAACAATTAAACCATTTGTCATGGTTAATTATGATTTCAACTTTTAATATGTATAAGAAATAAACAATATAATTGTTTTCATGCAAGAACAATCACGGACGAACAAGGCTACTACATTGAAGTAGTCTTACAATCATAGCAGCGGGTTAAAGTCGTTTCTACAATGATAACACGAGCTCATTGAACAAAGAGGGAAGT
>Cucumis_melo_newGene_92	Cucumis_melo_newGene_92.1
GTTAAACCTAGTTTTATCATAACCCTTGTTTGGGGAAGGGTTAGGTGGGAAGAGTTAATGGAGATTTTATGATAAAATGTGTTTGGGGAAAGGGTTAGGTGGGGAGGATTAATGATAATTTTATGATAAGATGTGTTTGGGGGAAGGGTTAGGTAGGTAGTTTTATGGGAATTTTATGATAAGATGTGTTTGGGGGGAAGGTTTAGGTGGGTAGTATTATGGGGATTTTATGATAAAATGTGTTTGGGGAAGGGT
>Cucumis_melo_newGene_93	Cucumis_melo_newGene_93.1
GCATTTTCAAAATTGAGGAGTGGGAAATCTGTGCACAGCAGGCAACGGCAGAAGCAGAAGGTCTACTGAATGGTCACTATTTGTAGTTGCAAATTACTTCAAAGGCCATCACAATTTCCAAAATGCAATTATTAATAAACGAGAATAATAATAAATAAATACATATATATACACATACATACATATATATACACATACATACATATATATACACATACATATATATATACACATACATACATATATATATATATT
>Cucumis_melo_newGene_95	Cucumis_melo_newGene_95.1
GGAAACCCTAGTTTTAGGGTTTCCATAACACGGGTTGTGCCTTCAAAATCTTTCATTCTGTCTGTCGATTTGTCTCCCTCGTGGTTCTCCTTCAACCCATGTTAACCCATCTCATTCAACCCGTGTTTCCATTTGATCCCTCCTTCCCCTTCTATTCTGATTTCACTTCTTCTTTCTTCTTTCTTCTTGTTCTTTCTCCCTATTTCCCTTTGATTCCGTTTTTACTTTCTTCTAGTTGCGGTTTGGTCTTCGATT
>Cucumis_melo_newGene_98	Cucumis_melo_newGene_98.1
CGGGTCCAAGTCGTTTCTACAACGACAGTATGAGCCCGCTGAAAGAAGAGGGCAGCCGGTCGATCGTGTGGAATTATTCCGGGAAACACACGTTCGAGCTGGGACATTCGTGTCGCAGGCCGCCGAGGATGCGCATAATCAAATGCTGGAACTCCAATCCCAGCCTACCCCATAGGGTAGTCAGCCACTCTCTGAGGATGAGATATGCGATCAGGTGTTGGGTAGACGACCAGGCTACTTAAAAGGCGTTGGTTG
>Cucumis_melo_newGene_99	Cucumis_melo_newGene_99.1
CAAGCTAAACAAAACCATATCCAAATAAATCAAATTACAAAGCATAATGCAAAATCCTCTCGTAAAGAACTAAATTGAAACTAAAAACTCTCAAGAAGATGCAACCCGCTGCCTCGAAACTGCCTTAACCAAAATAATCCATATTCCAGAGGAAGCTCGAAGAAGTCTTCCCCTCTTCAACATCGGCGTGAAGGAATTACTTGCCACCCATATGAAAGAAAATCCAAGAATGACTGACGGTGGTCTTACATTGAG
>Cucumis_melo_newGene_1000	Cucumis_melo_newGene_1000.1
CAAGAAAAACCCTAATCGGAAAAACCCTAGCCGCGAAGGCCCCTTCCCCCATCTTTATAAAGCGACCTTCATCCTCTCAACTTCATACTCGAAGGCGTCTTTCAGGTCAGTCAGTCTAGCGTTTCCGAAATCTAGGGTTATTTCTCAGTCTGATTCTTTCAATTTTCTTTCATATTCTTCAAAATCTTCTGAATTGAAGGGGACGGTGACGATTGTATCTAAAGGTCTCGTTCGTCGTAACTGGCTGTGTGAAAT
>Cucumis_melo_newGene_1004	Cucumis_melo_newGene_1004.10
GTTTCTAGTCTGATTCCGCAGAGAAAGAAAAGAAGAGAACCTCAACAACGAAAGTTCATATTGGTGATGCTTTCTAAAATCAATCTGATTTGAATGTTTACAAGCCTGTAGCTCCCTTTCCAGAAAGACTTCTCGGTTCTGTGAGAAGAACTGAAAAAAAGAAAAAAGAAAAAAAACTAAAAACCTTGGGAGCAGTAAGTGCTAGCTTATCTGAAAAGGGCTCAGAGTAGTGGGTGAGAAATAATGAATTGATTA
>Cucumis_melo_newGene_1005	Cucumis_melo_newGene_1005.1
CAAGCAAGTATAATCTAATCTCCGAAAATGGAAACCCAACAAGAAAAAAAACGAGGAATAAGAAAGTCAACTCGAAAAAAAAAAAAGAAAAAACGAATGAAGAGAAGAAAAGTGGGAAGAGAAGGTTATAACAGTAATTGCGACAAAGAGAAAGGGAAGAACCCTAATGTGTTTGACGTAAATACCCTCTTTTTTTGTTGAAGCCGCAGAGTCTGTATTTCCATTCTCATCCCTCAAATCTCATCTCCCTCTTCT
>Cucumis_melo_newGene_1010	Cucumis_melo_newGene_1010.1
TGGGGATTAAAGTCAGTTCAATGATAGAACAAAAAAGTGATGAGAAACAAATAAATGATCCACCACAGATTTCTCGTGCTTCATCTAGTGGAGATGGGGTACATCATCAGAAGGCCGAAGAGAAAGCTGCAGATGGTGAGTGTGGAAGTTCAAATCAAAGTGATCGGAGTGTACATGACAATTCCAATTCAGATAGTTCGGATATGACAAGAGCAGGGCAAATGTCCCCTGGAACTTTAGCTTTAATGTGTGACG
>Cucumis_melo_newGene_1012	Cucumis_melo_newGene_1012.1
CTCGATCTCTACATGGAAAGTTGGTAAAACATTAAGGAAGAGTAAGCTATAAAGCCCAGGGGGTGACAATACTTTAAAATTGGCACGCCTAGTACAACCAACGTTTATTAGTCCTACGATGTAGTAGGATCCGTCCAGCACTTTCGTCATCTTTGTCGTAGTGGGGCTCGCCCAACACTCACGACAGCATCATTGTCACAGAGTACACTCAACGTCAACAACAGAACGTAACTTGTGTGCACACGGTTCAGAATC
>Cucumis_melo_newGene_1014	Cucumis_melo_newGene_1014.1
TCAAGTCTACAAATGAAGGAAATGTTAAGATGATATAACATTAAATTTTCCTTTACCTATGTTGATACAATGTTGATCTATAGCTAAATCTTGTTGAAGTTGTGTTGTTATATCTTTTGCATCTATACTGATGGTGTTATATCTTTCGTATTTATATTGATGGTGTTGTTATATCTTTCGCATTTATACTGATGGTGGTGTTATATCTTTCTCATGACAGATACAGAAAATGAGACTTTCGCATTTATACTGATG
>Cucumis_melo_newGene_1017	Cucumis_melo_newGene_1017.1
CTCATCATTGAGTAATAATTTGTCATGATCTGTAAAGGTTATCTTGGTCTCTGTGAGAGATTTGCTGTAGCTATCACCTCAGAATTTAATTCCTTATTCTTCTTTATTTCAAATTTTTGTGGGATAGCGGCATTACCGATGAAATGGAACTGCTACATTGTTGGGTTGCAATCGTAAAAAACGGTGGCAAGACCGAAACCCAAAGGAATTTAACTGCTACTTGTCTTATGAAGGAGCCATGAATTTTTACGTCTC
>Cucumis_melo_newGene_1018	Cucumis_melo_newGene_1018.3
CCCAAATTTACTCTTTTTCTCCAAACACCTACGAAAATCCCAATCTCTTTTCCCCATTTTCTCTAAAAAAATTTCCCTCTTCTTTCTTAAATTTCCTTTCATTTCTCTCTTCACCACGATTATTTTCCTTTCCCTCTTCCATTCCCCATAAAATTTCCAAATACGAATCTTAAATGCATGCCCTAGCTCCCACTGTTGCACATTGGCGACTCTAGCTCCCTCCACCGCCGTAGCTTCCATCAATCCACGCTTCAG
>Cucumis_melo_newGene_1019	Cucumis_melo_newGene_1019.1
TTAACTTCTAAAACAGAGTTGAAATATAGGTTCTTATTTATGAAAGAAGTTAAATTACAAGTTTAGTCTAAAAAATGTGATATCGTGGCCATGGGTTCCTTTGTTGTTTGTTTTGCTTGTTCATGTGGTCCCCAATTATTATTAGTTATTGAGCTCTTCTTTTTACAGGAAATCATGTTTCTCTTAAGTTCAATTCTGAAGATAAATTTCTATAGGCTGTGAGAAGATTTTGTTTTGGTGCAACTCTACCTCGTC
>Cucumis_melo_newGene_1025	Cucumis_melo_newGene_1025.1
GGAATATTGTGTTGGTAAAGGAAAAGGCAAACCATTTTTTCACCTAACAATGCCAAAAGGAAGCGTCGTCTTTTTGCTTAAAGGACAAGGTGACAGTTGTGTTTTACGTCCTTATATTATTCTAAAATACCAATTAAATTAGTGTTGTGAATTGAGACCAAGTCAATAGGGCCGCCGTGATGTGAGTACAAAGATGCGACTGAGCCCCTCATGGATAAAGTTTTGTTTGCTTTCATTAGAATCCAAACACAGAAC
>Cucumis_melo_newGene_1040	Cucumis_melo_newGene_1040.1
GAAAGCTTGAGAAAAAGCACTTGAAAAGGGTGACAAATGGGATCCTGAAAAAGTGAGAATGGAGAGAAAAGAACTTGAAAGATACCAAAGAGAATGTTGGCGGCGAGCTACGGATGGAGGAAGACTGAAGCTGAAGTTGCGGCCGCGACGAGGGACAACAATGACGATGGAACGGATGGCGGCGAGCTACGAACGACGACGAATGTTTCACTCTTCTTCGAATCCTTTCCTTTTCGTTTTCAGTTCTGTGTAAAA
>Cucumis_melo_newGene_1042	Cucumis_melo_newGene_1042.2
CGAAACGAAAGGCGAAGGCGCGTGAATTTCTCCGTCTCTTTCTCAGACAACTGCTTCCAATTTCCGCCATTAACGCTCTTCTCTTTCCCCACGTGTCTCTTCTTCTTCTAACCTCTCTCTCTTTCTCTTTCTCTTTCACTTTCACTTTCACTTTCACTCACTCATTCAAATTCACTTCACTGGGCTTTTCCCCCTTTTTCCCAATTCCTCCTTTTAGCTTCTTTGTTTTCATCTATTCTTTGTCATCATACACAT
>Cucumis_melo_newGene_1047	Cucumis_melo_newGene_1047.1
ATTGGATTAAAGCACAAGAAACTGAAAGATTAAGAAGAGAAAGACATGGCAGGAGAATGGAGAAAACTCATATTAGTGGCATTTATCTTTCTAGCCATTGCTTCTGGATGGATGATGGTGGAGACGGAAGGAAAGCTTTGCTTCAAGCGGATCCCGAAGTTCAAGGGAAGGTGTAATTCAAATGCTGTATGTACCAAAGCTTGCAATACCGGAATGAAAGGAATTTGCTCGAATGTTTTTTATTGCATTTGTACC
>Cucumis_melo_newGene_1051	Cucumis_melo_newGene_1051.2
GAGAAATCCTTCAGGTCCTTTTTGGTTTTCTTTTCCAGTGAGAGAGATGTGGAAGCTGGAACTTTCGCAAGGACGGGAAACAAGTGAGAACAATCACATAGGAAGACAATATTGGAAATTCGACACAAATCTCATACCTTCTGAAGAAGAAAAGGCTCAAATACAAAAATTTTACAATGAGTTTTACCGTAATCGTTTTCAAGTTAAGCATAGCTCTGATCTTTTAATGAGATTTCAGATGAGAAAGGAGAATAA
>Cucumis_melo_newGene_1055	Cucumis_melo_newGene_1055.1
ATTTTCTTTCACCCATCAATGCACTATATTATTTCTATAAATCTGACCTAAATTCTTTGGCATCCATTATAGATTTGATGGATCTTGCTATTACCATCCCTGAAAAAGTATTCGAGATTACCCATGTTTTATTTATACCCTTAACCAATAATTTCATAAGTCACTGTTGGAACTCCAAACAATTTGGTAAAAAAAAAAATTCTATCTTTATTGATTCACTTTCTGATCAATCTATAGGATTGTAGGAATATCAAT
>Cucumis_melo_newGene_1056	Cucumis_melo_newGene_1056.1
GTGATTTCGCTTCTTCCGCCGTACGAGGGGAAGACGGTGGTGGAGCTTGGGGCTGGCGTTGGCCGTTTCACGGCGGAGTTAGCTCAAAGGGCGGCTCAGGTTATAGCTGTTGACTTCGTTGAAGATGTAATTAGGAAGAATGAAAGCATCAATGGGCATCACAAGAATGTGAAGTTTCTATGGGCTGATGTGACCTCCCCGGAACTTGATATTCATGAAGACTCTGTAGATTTCATCTTCTCAAATTTGCTGCTC
>Cucumis_melo_newGene_1057	Cucumis_melo_newGene_1057.1
CTAAAACAAGGCCTTAAGTTTCGTGATTTCTTTTAAGAACTTTAAAATTTGTGATGTGTTAAAGCACCTTAAGTTTTCGATTTTGTATTAAATAGATTATTGACATATTTAAATTTTGTAGATTAGGGTTGTATATTTTAAGAAACAGTGAATAGGTCATCGTGATTGACAACAAAGTTGAGAATTGAAAGCTTTTATACCTATTGAATATGTTTTACAATATAAGAAAAACTTAGAGCACATTTGAGGCAAACG
>Cucumis_melo_newGene_1060	Cucumis_melo_newGene_1060.1
TGGTGTAATGTTATTATAATCGAAATATTGAGCTGAATCATCAACGGTAGCACGATCGATCGTCGGGGTAATGCAAGCGCGCGGGAACTGCCGTTTCAGCCTGTTTATTGGCAGCTCTTCACGATCGATTCAAACTGAATCCATCACCAATAAGCTTCGCGCTTCTTCAAATTCTTCTCCGTCGAAGAAAACATGGACCCAAAAACTCGAATCCAAAAACACTGACCCCACAATTGTTGATTCCGATATAGTCAA
>Cucumis_melo_newGene_1063	Cucumis_melo_newGene_1063.13
CGGGAAGTCATTGTATTAAATGATTTCACTTCTCCGGTGGCGATCCTGAGATAGGGTTCTCCATTTTCTTCTTCACTTTTCTCGAATTTTCTTTGTACTACAATACAATGGCCGATACTGCTAAATCAATTCTCGAAGAGGAGACTTCTAAGTTCGAACCCAAGTCCAAGCGCGGCGCTGATGTCGAAGATGCTGATGTTACTTTGAAGAAGTTTAAAACTGAAGCTGCTGCCGATAAAACTGGCGCTAGGAACT
>Cucumis_melo_newGene_1064	Cucumis_melo_newGene_1064.1
CTCTTTCTTTCAACAAATATCTCTTTTTCTTTTCTCTTTTATTCTCTCTTTTTTTCCTTTTCTTATTTATTTATTTAGAATTATTGGATTTATTTTTTCCATTTTTATTTCCCTAAAATGAAGTTTAATTTTGTTGGGGGGCAAAAGAAGGAACATATGTGATATATGTTGTTGACAGAAGATAGAGAGCACAGATGATGATATGCAAAAATTTCATCAATCATTATTATTAATATCATTCTTTGTTTTTTAGGG
>Cucumis_melo_newGene_1066	Cucumis_melo_newGene_1066.1
TACAGACCTATCAGTCTCACAACTTCCCTCTATAAGATTATTGCTAAAACTCTTGCTAATAGAATCAAATCCACCCTTGCTGATACTATAACAAAGAATCAAATAGCATTCATAAAGGGAAGACAAATAACAGATGTTATTCTCATTCCAAATGAAGCTATATATTTTTGGAGAACAAAGAAAATCAAAGGCTTTGTTCTAAAGTTGGACATTGAAAAAGCTTTTGACAAAATTGGATGGGGTTTCATTGACTAT
>Cucumis_melo_newGene_1074	Cucumis_melo_newGene_1074.1
CTACTTTTCAAGCTGTAGCCAAATATGATGTTTTGTTTACTATATTTACTTACCAGGTTCAAGCTGTAGCGTGTACCGTTTAACCCCACTTATTAGTTTTATAATTTCTCATCACAGCTCGAATTTTTTGGTTTTATGTTTTTATGTAATTCAGATAGATGCAAGAAACCCTTCCCGTTCAGGTTACAAGTGGCTAGTTAAAGCAGATGTGGAGAGATTGATATGAGATCCACAAAGAGAGCACATGTTTGTGGT
>Cucumis_melo_newGene_1079	Cucumis_melo_newGene_1079.1
AAGTTTTTGATTGGTTTGTGCTCGTACTTGCCGCTGCTAGATACCTACTTATCTAAATCAAACAAGGCTTGGAGGGGATGAATATGAACCCTCTTTTCCCCTTCCAAGATGGCTCCACAGTACTTTGGATATTGCCTTTGTAGGCCACCATTTTTCTTTTCTGTCATAAATTTCTTTATACAGTATTCTGATATTGACCCACTTCTTTCTTTCTTCTTTGCACAACAATGTATACATGAAAGTGTCAAATCTATA
>Cucumis_melo_newGene_1083	Cucumis_melo_newGene_1083.1
CATTCTTCTTTTTCTAGAAAGCATTTACTGCAGCTGCCTTAAACAAAATTCATTCGCTGGGTCTTGAATTGCCTTTTCTTGGTTCCATTTTTTATTCCCTGCTTAGACATTTTCTGATATTGGCAAATGACGCTTAGAACCACCACCAGCACCTAGAATGAGGAGCAAGTTGGATACACTTATTTTCACATCAAATTCTGTCAAATCAACAAAGGTTGAAGAATCTTTAACCTCAACCCCTTCTTCATTACCTCA
>Cucumis_melo_newGene_1087	Cucumis_melo_newGene_1087.1
GAAAATTTCCTCAAAATAAATGAAATGAAATACTTCTTCCCGCGTTTGGCTGGAAGATCGTGCAATGGTAGCTCCGACGTTTCAAGCAATGAATGTGGGCGTTTGGCTATTCAGAGTTCATTTAAGATCTACACTCTGAAAGTTCGCAATCAAGTCGCTTGGGATTTGAACACCTTCACAATCAAGTCGCTTGGTTGGAAATGCGTTCGCCAATACCAAAGTGAAAAAGAGATTGGACCTTCGAAGTATAAATCT
>Cucumis_melo_newGene_1091	Cucumis_melo_newGene_1091.1
TGGTTACATGGAAACCATCCACTTCAAAACGAGCCCATTGGAGCACAGACGTAAAAGTAGTGCCCATTGGAGCACACTTGTTAAGTTTCCATGGCTTGCAATTTTACACTATATGCCATGTTAAAGCGTGAAGATGATAAATCTACCGCAGTTGTCATTGGAAATCCCCGTTCAACTGATTTTGAGGTTGTCCGAACCAGTCTTATGCCTGGTCTTTTGAAAATTGTTGGACATAATAAGGATCACCCAAAGCCC
>Cucumis_melo_newGene_1092	Cucumis_melo_newGene_1092.2
AAAAAAATCAATATGTTCATATAGAATAAAACTAGGTTTTCAGAACTCAAAAATTTAAATTTGAAGTAACATTAGCTTTTCTTTTTTCTTTTAAAGAAAATTACTTTTTATCTTTTTCTGTAAGTATATAGAAAGGAGGGGAAACAAAGAGTGTACCTGAGAAGGCCCATTTTTAGTATTTTGTTAAGGAATATACAAACAGTGGTTTTTATAATAATAACTTAGCACCACATGCAACTTGGAACTTTCTGCCCT
>Cucumis_melo_newGene_1097	Cucumis_melo_newGene_1097.3
GTCAAAGCTTCGGTTAAGTCTCCCTCAGTCCCCTTATCTCATCCTCCTCCCCGAAGGGTTGCCTATGAATCAATCAAGAAGCCATGGAAGATTACAGGACCTTGCTGGAAATTACGGCCCATTTCACTTATGCTCTAATACGGCGGCGCCGAGTTCATGGCGGTATCCCGGTAGAGAAGGTATCGGAAGCATCGGAGGTGGAATTTTCATTGTCCTTAACAAATAGCGCTTCTTGTTGTATGCTTTTGATTGTTT
>Cucumis_melo_newGene_1100	Cucumis_melo_newGene_1100.13
CAAAGAAATAGAGAAGCAAAAATGGAATACAACATCATGGGGTTAATCTCATTGTATGACTAATTTCTTTTTCTCAAGAGAGGAAAACTTGCATCAACAGTACTACTCAAATCTCTCAAGAAAAATGCATACATTTTTTCAGTTTTGAATTTTGAGAGTCAGTCATAGCAATGGAGGTTCGAAAAACAGAGGAGAAACTCTCTGTATCTTCATCGTTGTCTTCTTCATGGTCGTTGTCGTTGTCTTCTTCGTCTA
>Cucumis_melo_newGene_1101	Cucumis_melo_newGene_1101.1
ATTTTATTTTAAGATTAATATCAATGTTTATTTTAATTATCAAATAAATATTTTAGAAATTTTACAATTTTAGTGATCATATCAATATTTTAATTTAAATATCACTCGACTGATAATTTGTTTAGATTTTTTTTTTAGAAATAAGAAAAATGTTAATAGGTATAAGCTTTATTTATTTTCGTAAATCATATAATAAATGGTTTTGTAATTTTTCTTTAACCATCGATCAACCAAATCATAACTATTTAATATTTG
>Cucumis_melo_newGene_1106	Cucumis_melo_newGene_1106.1
GTAAAACTCATGTGCTGACGGAAGGAAGAATTTTAGTTGCGCGCTGGAATCGGCTAGCGTTAGATTGAGGTTTTGGATTGAACAAAATCGTTATGATCCTTATCAACGGGAGAAAATTGAACTTGGCACTCTCTCTGTGTTCCCATGAATCGAAAACCCAGATGGGTTTCTTTGGAATACAATGATCAGGGGATTTGGAAGGATTAGGAAACTGCTAATGGCGTTTGAGTTCTACAAGAGGATGTTAGAGAAGGG
>Cucumis_melo_newGene_1110	Cucumis_melo_newGene_1110.1
AAGATAGGTGTTATCTTAAAAGAAAATGTATCAAAGTGCAATGCTTAGTAAAAAAGAAAAATGGGTCTAACATTTAGAGGGTTCACATGTAGGGCACTGCACAACTGAAATCGACTTTTCTATTGCATCCTTATTTTATTATTATTATTATATCTTTATATTGCATCTTTATTCGAGTCATGGATGAGAGAAAATATTAAATACAATATGAAATTTTAGTTTGAGCTTTTTGATGCTTGCTACGTGTCACATCAC
>Cucumis_melo_newGene_1115	Cucumis_melo_newGene_1115.1
TTTAAGTTTTGTTCTATTTGTGTTTGACACTAAGTTGCTCATTGCATGTTGAGTTCTAGGAATATTGGTTAATCTTGAGCAATTCCTCAGCTAATCCCTTTTAATCCTAAATAATTCCAAGGTCAATCCTTTTAACGTCCTTAGTCACTTTTCGTTACAGCACACATCTTTTCTTCATCATAATACGACATGATACATACTAATTAAAACTAGAAAGCTCAATTGTAGAAATTGTAACCAAAGATACGATACTAA
>Cucumis_melo_newGene_1125	Cucumis_melo_newGene_1125.1
NNNNAAGTTCTGGCAAAAAACAACAAGAATCTAGTTCAAACAAAAATGCTGTTTTGCCCGAGGTGATTAAGCCCTGTGGACGTATTAACTCCTGTGTGGTAGTTGGAAGAGATACATTGTACATATATGGTGGTATGATGGAGATTAAAGATCGAGAGATCACCCTTGATGACTTGTATGCTCTCAATCTCAGTAAACTTGATGAATGGAAGTGCATTATACCGGCCACGGAATCTGAATGGGTAGAAGCCTCAG
>Cucumis_melo_newGene_1132	Cucumis_melo_newGene_1132.1
TATCACTTATGTATTTTCGTTCAACCACTTCTGTCTGTCTAGACATGCTATCCCTCTTTTCCTCCTACCTTCAAGATGCTATCCAGAGAGAAAACAAAGCTACTCCTGCAGAGATGAGGCTCTTTTTTACATGGGGATCCCAAGAGTGGATAAGATGAGATGAACAAGGACAGACTCCATGTTGTGCCCTTTTGCTTTCTCCTTTTGCATTAAACAGATTGGTAATCTAGACCCTATTCCTATTCTTGATTGCTT
>Cucumis_melo_newGene_1134	Cucumis_melo_newGene_1134.1
GGAAAATAGATGGTTACATAGTAACTAACAGTCTATTAGTGAGTAACAAATCTTAACTATTAAGATGTAACAGAAAACTAGCCTATAAATAACAAATCTTAACTAACAAAAGAGTTAAGATATAACAAAAAACTAGAAACCAATAGATTCAATAGATTTAGGCTTATTTGATTTATATCATTCCACCCCCCGAACATCAAACTTGCCCCGAGTTTGCTATGAAAGCTGAAATTCATCCGATGCATTGTAGCTTCT
>Cucumis_melo_newGene_1139	Cucumis_melo_newGene_1139.11
TCCTTGTATTGTCCATAAGCGCGGGCTGATATTCTATACGATCCTTCGTTCAACAAGGTTTGTTGCTTTTGTTTTCTTTGGTCCTTTCATGTATGTTAGCTTCTCTGTTGGTTTGAATATTTTTCGGGTTCTCTTTTTGAGTATTGTTGACGTCTAGTTGTTTGTAGGCGCTAGTTTCAGTTCGATTAATGCAAGAGTTGAAATTGATTTGTACTTTTTCCTCTCAAAAGTAGAAACTTTAGTCTCTTACTCAAA
>Cucumis_melo_newGene_599	Cucumis_melo_newGene_599.1
GTTCAACTCGATTCATTACTCAGATGATGAGGATGATAAATATAAGCACAAGTGCAGTTATTCAGATGAGTGGCGGTACTCAATGAGGATGCGGGAGAAGAGGCAAATATTTCTGAGGAGCTATGAGTTCCAGTTGATGAACAGAAAGAGAAAGAAGAAGAAGAAGGAGAGGAGGAGGAGTAGTGTAGCCCACAACATGAAAACAAGTCTTCTGAAAATCAAAAGAGTTATATGGGTTGAAGATGAATTATCCCA
>Cucumis_melo_newGene_601	Cucumis_melo_newGene_601.1
GCCACGTGTGAGGCTATGATTGGGTCCCACTGGAGAAAATGTGTGATGTTTGATAGTCAACCTCCTGTTTTGTCATTACATGGGGAGGGAAGTGGTGATGTTGGTTGGTTGGATGGATGCACACGATTTCGCCATAATCGAGGCCATTAGGTGCATTGTCAGAATGGACTCTTCTCTTGCTGTCGCATCTTCTCTTCTCCTCTTTAGCACATGGAGATGCACTTTCTTTTATGTTAGATTTTCTTATTCAAACCC
>Cucumis_melo_newGene_602	Cucumis_melo_newGene_602.2
CCAACTTCCAACTGCCATTCCCAATCCCATCATCATCATCAACTCATTCCATCTATTCACATAAATATATCATCTCCCCTTTCTTTCTTGGTTAATTTTCCTCACCCTCCCTTTCAGTCCAATGGCTTCCCCAATTAGCTTCCTCCCCGTTGTTCTTGCTCTTGTTGTCTCGCTCCGCTGTCCCTCAGGTCATCTCCATGTCGTTTGGGAACTCAAACCCGACACGCTTTTCCCCCCCATTTTATTTTTCGTTTT
>Cucumis_melo_newGene_605	Cucumis_melo_newGene_605.1
CCATATATAGAAATTAAATCTTCATTCTTCCCTTTTTCTTCTTCCCGATCTTCTTTGGTGTCGGAACAATGAATTTAAGTCTTTTACCTCAAGATTGTATTGCACACATTCTCTCGTTTGCTTCTGCTCGAGAAGCATGTCGGTTGTCGATTGTCTCGGAGATGATGCATTCAATGGCTGATTCTGATGTTGTATGGGAGAAATTTCTTCCATTTGATTGTAAGGAAGTTTTGTTGAGATTAGATTCTCCACTGG
>Cucumis_melo_newGene_607	Cucumis_melo_newGene_607.1
AGAAAGTGCTTTTCATTTCATTCTCGTATTCTATATTATTCTCCACTATTTTCCTTCCCATCATTTTTCTTCTTCTCCCACCAAAACCATGTCGTCCGACCGGCCCGGTTCAGAACTTTCGGCCTCCATATCGGCGAGAAGTCTCGGCGACATCTCGGAATTCTGTGCCACCCGAATCGGCCTCGACATTATTTCAGCTGTCCGTCGAAATCTCGGCTTTCTCCGAACTGTTGCCGATTCACACTGGCTCCACTC
>Cucumis_melo_newGene_614	Cucumis_melo_newGene_614.1
CGTTGCCCTACTTAAGAAATGTTATGTTAGTATGTGTAATGTGGTTTACTTCAAAAAGAAATAAAAAGAATTTGGAAGATGAGAAGTTATGAAGAAGATGTACCTAAAAAGTGTTTATTATTTTAGTACAATGTGAGAAGGAGAAGAAGAGTAATGTAATGGGAAAATGGGAAGAAGGGTAAAGAAGATGCATTGGTATCTAAAACCCTAACTTCCATGGCAAGGCAAATAACCCACATGAAATGAGAAGAGAGA
>Cucumis_melo_newGene_615	Cucumis_melo_newGene_615.3
AAAAGAGACAACTTTTCTTTCTTTCTTTTCTTTTGCTGTTCTCTCGTTTCTTTTGTTCGTCTATTCTCCGTGTTGTAATGAGGAAGAGAAAGTTTTCTCCAGAGAGAGAGAGAGAGCTTTCTCTTTCTTTATCAACTACGGAAAGATCAGAGACAAAGTGAAGAAAGAAGGAAAGAAGAATAAGAAAATCATTGAGAGAATCAAAAAGGAAGAATGAGTTAAACAATGTAAATGTGTATGTAAAAGTGTGTGGGA
>Cucumis_melo_newGene_616	Cucumis_melo_newGene_616.3
AAAACGAACTCTAAAGCCTTCTTCTCCCCATTTCTTCCCTACGCCGTTTGCCGCCGTGCCTCTGCCTTGCCTTCCCGCCGGTCAGTTTCAAAGACTCTCTGTTTTCTTTTTTGTTGTTAGCAGTCTTAGACTCATACCAAGCCATTGTGTGAAGGTAGTAGAAGGAAAATCGATGTTTTGTACAGTCCAGTATGTTGTTCAATTCAATACATTATTCATTTTCCTCCTTGGAATGGCCAATGGGGTTGTTGAGTT
>Cucumis_melo_newGene_619	Cucumis_melo_newGene_619.1
ATTTGGGGTTGGTAGTTCCACTGACATGGTGATGGAGATGATGAAGAAGAAGATGATGATGATGACGAGGATATCAAAAGGAAATGTTTTGAAGAGTTGGTTGATATGTGGAGTTGTTGGTTTGGTTGTGATGTTGGGATCAATGGTTTGGTTGGCAAATTCTTCATCTTTTAATTCTCCTACGAGAATTCTCGTCGATACTGACGCTGATGCCGATGATATCTTTGCTCTGTTCTACCTTCTCAAGCAACCTTC
>Cucumis_melo_newGene_621	Cucumis_melo_newGene_621.1
GCTTACTTAAGCAAATCAAAGAATGGAAACGAATGCAACCTCGCAAATGCACCTAGCCCCAAGACTGAGCTGCATCAACCACCTAAGTAACATAAGAATTTCTTCCCTTCAACTTCTACAAATTCATGCCCAATTCATAACCAATGGCTTCAAATCTCCCTCCCCTTACGCCAAACTAATCACCCATTTATGCAAGAAATCTTCCTCAGAATCCATCGCCCACGCCCATTTGATCTTCCGGCACCACCAACACTC
>Cucumis_melo_newGene_623	Cucumis_melo_newGene_623.1
AAAAGATCCAAAAAAATATATAAATAGATTGTTTGTTGTCTTTGGCACACACAAAAAGATATTTTCTTCATTTCCAAAATGGCCTCAAAATTGCTTAGAGTTGAGCTCCAAAAAAAGGCAACACTTCTTCTTTTCATTTGCTTGCTAATGAGCTTCTTCTTCTTCTATGCACAAGCAAGGAATTGTCATAGAGTGTGGAGTTGCAAAGGGGACATTAGGTGTTGGGAAGATTGTAAGAATCAACACAATGGAAAG
>Cucumis_melo_newGene_625	Cucumis_melo_newGene_625.1
GGAAAAAGAACAAAGTTGAGAATGGCAGAGAAGAGTGGAATCAAGAAAGATATAACTGAGTTAATTGGTAATACTCCAATGGTGTATCTAAATAGAGTGGTTGAGGGTTGTTTTGGTCATATTGCTGCTAAATTAGAGACAATGCAGCCATGCTCTAGTGTCAAAGACAGGACAGCATACGGTTTGATTCAAGATGCAGAGGACAAGGGGCTGATTACACCAGGAAAGACCGTGTTGATCGAGATTACGAGCGGT
>Cucumis_melo_newGene_626	Cucumis_melo_newGene_626.1
CGGGGTTTATGGGCGATCAGGAAGATCCATGGCCTAGGTTGGTGACCTCCATTGCACATACCGGAGGGGTGCCCGCCTAAGGTCTGCCCAAAGTGGCAGAGCCTACGTCATAATTTGTGGTAGTGGGGGCCTGCGTTCGCGCGGCCCCTTCCCAATTCGACCAGTTTTTCAACTCTTTCTCTTCCTAGTTCCATTAATGTGTTGAGGAAGCTCTTAATTTGGGGCTCTGAGGCTGATTCATAAGTTTAAGGGACT
>Cucumis_melo_newGene_631	Cucumis_melo_newGene_631.2
TAAAAAGCTAGGTATCTTTCCATATTTTCTTTTTTGCTTCCTCCATTGGTACACCTATTTTGAGTTTATGGACTTCCCTCTAGGTAGGAGATGACAATCGACGAGCTTGCGGTGCGAACGAGGCAAGTATTTGAAATAGTTGTTAAAAGTTATATTTTTATTGTACCTTGATATCACTCGCCATATACTATATCATTTCTAATGGTTAGATATACGCAATAATGAGATCACTATATAGAAGTGATACAATGTATT
>Cucumis_melo_newGene_636	Cucumis_melo_newGene_636.1
TGTAATTTTCAGGAAGGGTTCAACTATCATCATGCTGAAGCAGGATATGTCATGCTCACTTACTGGATTCCTGATTTGCCCTCCATGCTTCCTTCTGGCCCCTCCCATCATATTGGTGTTGCAGCATTACCATCAATGACAACAAGGAGGTGCTTGTAGTGAAAGAGATATTCTTGTAGTTGCACCGACCTGCTAGTTGAAACATATTCAAAATTACTTCGGTTATATCATATTCAAAATCACTATATTATAATA
>Cucumis_melo_newGene_638	Cucumis_melo_newGene_638.2
CACGTTTTTGCAAACAGAGGATCCCAGCTCCAAGACAGTCTCATGGAGTTTTCGTAGAAACAGAGACACGCCAATCTTTGTCAAATTTTTTTTTTAAATTTCCCATTTTCTTGTTCTTCCATATTCAATCTTCGAGGAATCGTTGCCAAACCCAACCAGGCTGGCTTGCCGTTTGCCAACAGAGTCTATGAGCTTGTGCATTGGGACTCATGAAAATGGGGTTTTGTATAAATTAGGATTCTTTTGTTTTCGTTC
>Cucumis_melo_newGene_639	Cucumis_melo_newGene_639.3
AAGAGGAGCACTGTTTTCCATCCCCAAACGGATGGATAATCCGAGAGAGAATAGATGCTTGGAGACCTATTTGAGGTGCTTTTGCAATGAACAACCGAATAGATGGGACAAGTCCATTCTTTGGGCTGGGTTGTGGTACAACCCCACTTTTCATGCTTCGGCAAAGACTACCTCCTTCCAAACTGTTTATGGCAGGCCACACTTCCCCTGGAATTTTCCAGCTCAGTGTGAAGGGCTGGTATGATCTTTACGGTT
>Cucumis_melo_newGene_640	Cucumis_melo_newGene_640.1
GGTCCAACGTCATTGTCATTCACATTTCAGTTCAGCTTCCCAGTCTCCAAAGCTTCTCCCAAGCTCGATTCCATTCTTCACTTCCAGTGAAAGGCATCTCTTTGGAACTAATCTCTTTGCTCCTCACTGCATTTGATGGCGCCCAAACCTGTTACCAGTCACCGTCTCAAGTCTTCCTACCCAACTGGGGTCTCAATGATCGCCTCCATGGCCTCATCGTTTCCGCTTCCTGTTTTATCTATGAAGATACATTTT
>Cucumis_melo_newGene_642	Cucumis_melo_newGene_642.1
TTATATTTGTTTGGTCTCAACCTATGACTTATTGCTCTAGTCATTCTTTTCTCTTTTGGTGGTAAACTACAGGACCTAAGCAAGAGGAAGTGAAACGTCTTCCCGGTGGCAAGATAAAGAAAAAAGATAAGCAAGAAGTTGTTATTGAGAAGGTTACACGAAATAAGAGAAAGTGTATTACAACTGTAAAAGGATTAGACCTTTTTGGAGTTAAGCTAAGTGATGCTTCAAAGAAACTTGGGAAAAAGTTTGCTA
>Cucumis_melo_newGene_646	Cucumis_melo_newGene_646.1
GGACGGAGTCCTTGTTGCATTTCTATAGCTTGATGGGTGTTGCTGATGGGTGTTGTTGCAGATCCTTCAATCCATTCACTTAGGGAACTGCTTCACACTTTCCATAGCTTGATGTTACCAAAGAGAATCCATTTGCCTGGTAACTACAAAAGCTTGAGGTATAAACAGAACTGAAAGGAGGGAGGGAGGGAGAGAAGAGAGAAAGAGAGAGAGATGTAGAAGGGACACTGATAGCCTTTCGTTTCTTTTCTTTCT
>Cucumis_melo_newGene_650	Cucumis_melo_newGene_650.4
TTTTTAATATTTCTCAGTGTTAGATCTCTTAAGCTTTGAACATTTGTCTCTTCATTTGATTTTATTTGTTGAATTTTCGCAACGGAGAAAGAAGCCTAATATTGCAATTCTCTGATCTGCCGATATGGAAATCGATCAGAGAATCTATCGTTAGGCGATACGGAAGGTCGGTATGCATATAACTTCTATGTGTATTTCTCCCTTTAGCTCCGAATCTCCTCCTTCCTCTTCTTGGAACAGTGGGATGTTTCGGTG
>Cucumis_melo_newGene_653	Cucumis_melo_newGene_653.1
CGAAACTTGCTCCCCAAGGATATAGAGGAACCGAATCTTCGTTCTTCAAACCACCAAATCCCTTCCTATATTTTCAAGTTCCGAGTAACGATGACAAAAATCAAGATCCATACACATTCATACGAACTCCCTAATTCCTTTCCCAATTACCTATAATTCCCGTTGCAACTACATTTGATTTGATTTCTCTGTTTCTCAACGAGACGATGGACTGGTGTTCTCACTGTCTCGACGTTTGTACAATCCAAATCGATG
>Cucumis_melo_newGene_662	Cucumis_melo_newGene_662.1
TAAATCTCAACTTTTTAAAGTTTCTAAGTCAAAGAAGAAGGAGCTTTAGATCACATTTAGAATGTTATTCCCCCTTTTATTGTTTAATATCTAAAACCTTTTTCGATTATTTTATGTTTGATATGTAGACCTATTGGAATGAACTCCATGGGTCATTTAAAGTGTGTGTCTTTTATATCAATGAAACACTATGTTTCCCATCAAATAAGTAGAAAGGAGATGATAACATGCACTTGGGGGAGGTGGAGCAACAGA
>Cucumis_melo_newGene_664	Cucumis_melo_newGene_664.1
GGTCAATGTTGGTGGGTGGAGGTCCGACAACGGGACCTTTCGCCCCGGGTACTTAAATCAGCTGGCGAGAATGATGGCCTTCAAGATCCCAGGTTGTAATATCCATGCTTTAACGATCGATAGCCGAATCAAATTGATGAAGAGAATGTTCCATGCACTTGCGGAGATGTGTGGCCCAACATGTAGTGATTTTGGGTGGAATGATGAACAAAAATGCATCGTCGCAGAGAAAGAAGTCTTCTACGATTGGGCCAA
>Cucumis_melo_newGene_667	Cucumis_melo_newGene_667.4
AGTGTTATTATAACCCTAGTTCTAGGGTTTCAAAACCTCTATCGTACTCCTCCTCAACCCATCTTACCCTCTCCGTTTTCCCTCTCAATCCTTCCTCAACTCCCCCATAACCTTACCTCTCTCTCTCCCTTAAGTCTGCCGTAATCTCTCCCTAAATCCCTCGCCAACTCTCTCTTAGTCTGAGCTCAATCCCTCATTTCCACTTTCTTTTGCTTCGTCTTTATTGTTTAGAGGTTCGTTTTTGACTTTACCGTT
>Cucumis_melo_newGene_675	Cucumis_melo_newGene_675.1
TGTTTTGTTGACTTCGTGAAGAATGACAACAAACAAGCAACATCCTGGATTGTATCGAGTGTATGAAATTAATATTTAAAATGAATGACAAGACTCCATGTTGTCCTTCAGATGTTATAAATTATATGAAGATTCACCATGGAGTGAACGTAAATTATGATAAAGCTTGGAGAGAATGTGAAATTGCTTTGAATTCCATTAGGGGTACTCCGGAGGACTCGTATGTCATGCTGTCTGCATTTTCTGATGCATTGA
>Cucumis_melo_newGene_684	Cucumis_melo_newGene_684.1
ATGGAATCCCTAGTAACTCGCATGATACTGGTGAGTGTGAATCCCCGGTATAGGCGAGAGGAGAATTCCTAAGTCGAGGAGAGTTGTGATGAGATTGTGAGGCTAGACGTAGTTGGAAGTCCCAGGGAGCTCGCATGATGCTAGTGGAGTGTGACATCCAATTATCAGCAAGGGGAGAATCCAAGATCTAAGCAGATTGTTTTGTTGAGACACTAGTGGAACGTAATTCGCAGGTTTCATGATTTATGAATGTTA
>Cucumis_melo_newGene_688	Cucumis_melo_newGene_688.2
AGGGTGGATTCGTAGTAGACCCCAGATCCAAAAAGAGTATTTTATAAAATGCGAGTGTATGTTTTCGAAACTTCAAGTCGTCGTTAACTACAAAGCATGTATTACCATATAAGAAAGATTTGGAGAAACTAAAAAACCCACCAACAGAATACTCTTTCATTGATCGTGAGCATTGGAACATATTTGTCGCTTCCAGATTAACCGAATAATTTGAGGTAACTATAATCACCATTCTCTTCATTCATATATGACAGT
>Cucumis_melo_newGene_691	Cucumis_melo_newGene_691.2
AAAATAAAACCTAAACCATTCCCTTCTTCTCCTTCTTCGTGCAGCCGCCCTCTTCTCTTTTTCTTCCTCTTATTCACCGAGCAACAGCGCCGCCACCCACCCCTTCTCTCTATGTTCGTTCGTCCAACTGGTCACCGCCCTCCGTTCACCCAAGCTTAGCGCCAGCCACCGTCGAGTCCTCACAAAAGCCCGAATCGTTCCTCCACGCACGACACCGGGTCTAAAGTCGTGCACGGTGTTTGTCGTGCGTCTCCT
>Cucumis_melo_newGene_692	Cucumis_melo_newGene_692.1
GGGGTCTTTTAAAAAATATAACAAAGCAGCAAAATATTTACACCGTATAAAACAATTTCGAAAACGAAAAAAACTCACAATGGAAAATACAAAAATGCCCCATCAACCACGCCATCAACAACATGCGTGTAATGACCCAACTTTTCAGTCTAAGCTGAGGTCATTACTTACTACTAAGACCCGACAATATCCAATCATAAAAACTCAATAAAGACCCTATTCAAATTTCATTAAAACTCAAGATATAAAAAAAAT
>Cucumis_melo_newGene_693	Cucumis_melo_newGene_693.1
CTTAGGCAAAGCTTTAGCCAAATTTGTTGTGTTATGAGAAATACGGACGGGAATTCATCCTGCGCCCATCCCATTTCTGATTTTTGTTTTTCCTCCACAGTTCGTTTCTTCTCTTTTCCATGAGTGTCTTCGAACAAAAGGAAGATTATTGATTATTATTCTTATTCATGTATTATTGATTATCTTAATCGGTCTTAATCTTTTTTTCTGGAAGATACATATTTGATCATTCAAGAATTATTAGTTAATTTTGTT
>Cucumis_melo_newGene_694	Cucumis_melo_newGene_694.4
AGGTGGTCTGTACATCCATGAAAAGTAAGGAACTAAAGATATTTGACATTGGTTATATTTCTTCTAAGCCAGTCGAAGTAAGTTCTTTCACTTTTATATTAACTCATGGGTTTCAATTGGATTTTTATATCCTTCGATTACAACAAGTGGTAGATCCAGAGATTTTGTTGATGGGGAACTTCATAGCTTAGTAAAAAAAATTTGGAAAAATATGTAAGGAGTTGGGGCTTGAACCTGGGCCTAGAGAGGGCTTAG
>Cucumis_melo_newGene_698	Cucumis_melo_newGene_698.1
TAACTTTACTTTTTTAAGGACTAAATTTAATATTTTATTGATTAAAATTGGAGAAGATTGATATTTGATATTTTAACATTAAAAAAAAAAAAGTGATAAAGTAAAGTAGATTGAAATTGTTACTTGTTAGAGCATATGAACAGAAAATTATATAGAGAATGGAGATTGATTAGATGAGATGGAATCTGTTGTTGCACGCAATCAAAGAAAACTGAGAGAAGAAGAGCTAAAGAAAGCGAGAGAAATTCTCTATAC
>Cucumis_melo_newGene_699	Cucumis_melo_newGene_699.6
CCCCCCCCCCATCCCCTCTCTAGAAATCTCTCTTCTACTCACCATTCTTCACGCTCACCACCTCTCTTTTTCTCCCCTAGCCGACACTACAATCAGCCACCCCTTTGTGGCGTTTGACTCGTCGGCCCATGTAACCCAGTCGACGTCGGCGCTTGTGTCTTCTTCTTCGCGCGCCAGTCACGGCTTGGCTCGCCGATGCCAATAAACCACCGTCGTACTACCAATTTAGCTGAACGACGCCCACACCACATCGAA
>Cucumis_melo_newGene_701	Cucumis_melo_newGene_701.5
TGAATACCCAACAAACAAACACCGGGAGTTATAGTTATCAAATCTGCGACCAAACCAAACCACCATGACCGTGTTCATGATCTGGAGCTTCTTCTAACAAAATCCATGCACCATTTGATTCTTCAAAACACCACCAATTCCTCACATTTCTAACCCTTAAATCCCCCTTTTCCATCATTTAACTAATCCCATTTCTCTCCCTCATTTCATGCACATTTGTGGCAATGGCGATTCCTGCTGTGCTTGTCATCGTTC
>Cucumis_melo_newGene_702	Cucumis_melo_newGene_702.1
CGTCAATCTAAGAGTACTTAACATCATTTACTATTCAATTGGCCTAAAAAAAACATTAATTTATTGTCACTTGACCCCAGTCTTCAGTTAATCCCTAAGTACAATGGTGTCGTGAATGAGGTTCGAGATTGGAGTCTGTTGACTACAAACGTGTGTTCTTTAGAGCTAGGAGATAATACAGATGAATTGGTTATCAGGGTACATATAGAGTCATCAAATGAAGATTTTAATGACAATGATAATGCATTTGGCATG
>Cucumis_melo_newGene_703	Cucumis_melo_newGene_703.3
ATCAATTCTAAAAATATATGTTATTTTGTTGAAATTGCCGAAAATGCCCTAAAAACCAAATGTTTTCTTTGACTTGCATTCAATTTTAATTCCTTGGGTCGTCTCAAGAGAAGTGCAGAAGATGAGACACCGAAGAGAAAGGAGTAGAAGGGCAAAGTAGTATTTCACATTAAAGAAAAAAGGATGGAAAATATAAAAGCTTTTGAAATTTTTAGGTCATTTTGAAAATTTTTCCTTTTTATCTCTCACTCGTTC
>Cucumis_melo_newGene_716	Cucumis_melo_newGene_716.1
AAACAACTATCACAACAATCATTTCTACAATCAAAGGGGTGGCCGTGGCAATGGAAGATCAAACAGGGGAGGAAGAGGAAATCGTAATAAACCACAATGCCAAATCTGTACAAATTTTGGACATAGTGCTGATCGCTGCTTCTTTCGATATACTACAAGATCAAATTCATCAGGTTACTCACCGAACTCACATAATACTTCATATACTAATATGAATAATCATCCACAGATGTCTGCTATGGTGGCTACCCCCGA
>Cucumis_melo_newGene_718	Cucumis_melo_newGene_718.1
TTTTGCTCTCTTTGGAATTACAGAACTCTATGATAACCACTGAACTAACAAACAAGAATGAAGAGAGTATCATAAAGAGAAGGAGATAAGTTTTGACGCAACTTTTTGAATCTTGACTAACTATGATCTTCACTACATGCATGCTAATGTCATTTTGAAATAGATGAAAACGTAGGAAGAACAAAACTATTTGTTATAAAAATACTAAAAACTTGATTTAAGATCCCATTAAAAAACATTGAAAAACTTAGAGTA
>Cucumis_melo_newGene_721	Cucumis_melo_newGene_721.3
AAAACAGGTACATTTCCTCATTAGGATATTCATATTTTCATCTCACTTTAAACATCATTTTTACTTTTCTTGATTTCACCAATTTGGCAACGTGGGTGAACACATGATCCAAAATCCTTCTTCTTCATAGCTCAAACCCCAACACTGGATCGATTTGAGAGATACAAAATGGGATTTCAGTAACGCAAATGCTTCAACTGAACCCTTCATTAGAAGTTTAACTCCAATGGGTTCTTCTCGTTTGTCCTTCTCTCT
>Cucumis_melo_newGene_726	Cucumis_melo_newGene_726.1
CTTTATCATCTCACTCCTCTTTAGAAAAGAAAACCCTAAATGTCGCCGCCACCTACAGTCGCCCGTTTCCTTCGCCGTCGATCGTCGAACACAAGCCGTCCTTGTGAACCTCTTGTCCGTCGCACGTTTATCATCCAAAGAAACCCAAGTCGAAATCGCACGCAGCCAAGCACCACGCCAGTCGGTTATCCACTATAGTCGTCATCATCTTTCCATCGAAGCCACCATCCACATCGTTCTTCCTTTTGTCAGCGT
>Cucumis_melo_newGene_739	Cucumis_melo_newGene_739.1
AAGAAGAAACCATAGTCCCTAAACAAAATCTTCCCCCACTGCTTGTTCCTATTTCCGAACGTTCACCCGAAAAGATTGATTACGTTGGTGCTTCATTTGGACTCACAACCGAGCTATTTGGATTTTGGAAGAAGCTTAAGTTTCTTCCCTTTTACATTTCTCGAAATCCAAATGACATGACCGGTGAGTGTAGTTGTATGGTGCTCAGGCCATTGAATCTTGACCAAATAACAGATTCATGTTCTCAGCCCCAAG
>Cucumis_melo_newGene_763	Cucumis_melo_newGene_763.1
GAAGTTAGAAGCACCTCCGATGCTATCTTACACGTTCTTTCTTCTTCATATGGCTACCCAAAGGTTCGGAACTTGGTTTTGGAAAATGCAGATTATGTGATTGATTCAATTTGTAGGCAGTTGCATCATTTGGATCTCAATCCGCACGTGCCAAATTTTCTTGCCGCTATCCTTTCCTATATTGGAATAGCTCATGAGATTTTGCCTCTACTGGAGGAACCTGTATGCAATTGACATCCTTTAATGACCTAATTC
>Cucumis_melo_newGene_766	Cucumis_melo_newGene_766.2
GGAAGGAGGAGAACCCAACCTTGACTTTCAGAACCTTCTATCAATTAACGGCGTTTTCTTTTTTTTCTTTTAATTAAAAATTGAAAATACTGTATTGGTTTTTGCAATGCAAGTTTGTTGAACATTAGTTCTCTCCTTAATTCCATATTAGTCAGCCTCTCACATTATTATATTTTTACGTTATTAGGGGTGAGTTATAATAGTTTGTGTTTGAATCGTTTATGTGTTTATCTTTAATAAAATATGTACGTGTTT
>Cucumis_melo_newGene_768	Cucumis_melo_newGene_768.2
AGAGAATTTTTTGCGTAACAAAATAGGAGTTCTGTGATTTTTGAAATATCATCGCATTCTCTCTAGAAAAACTTTTTCTCCTTGAAAAAATTCCTTCAATCCAATTTTGGTTCCCACAAACCATCTGAATCAGAGAATAGGAAGGTTTCCAAGTGGTGGTGTCCAAATTGGTGATCAGTAGATTCAGAGTCGTCAACGAGCATAAGTTATACTTCTCTGTATTTTCTTGAAAGCATGTTTAGCCATAGAATTTTG
>Cucumis_melo_newGene_769	Cucumis_melo_newGene_769.2
TACATTTGCACGTGTTTTTTAAAGAATAAACAAGCACTTTCATTTCTTCCAATAAAATTGCTGAAAAGGTTCTTCTGTCTTTGATGGTATCCTCATCATGCGTTTTAATAGAGCCTTTCTTTATATATATTAGATTTTAGATTTTGCAAAAATGACTCATGATAATTTATCTAATCGTTATCCCTGAATTGCCCCCAAAATCTCATTTTCCTTTTTCCACTTTTTATTTTAAGAATTCATCGCTCTCACTCTCTC
>Cucumis_melo_newGene_772	Cucumis_melo_newGene_772.6
CAGATATCCCCAAATTTTCATTTCTTCTCTCTCTCCATACCAAGACTTTTTTCGTTTCCTCTTCCTTTCACCACAACATCTCCCAATGGTATCATCTAAACTGCAGCCCTAGCGCCCACCGTCGCACGTCGGGCGGCTCCAACTTCGTCCACCGCCACCATTTCGTGACTCCTTCCGTGACCCTGCACCTGCCGACGTGACTCCGCCCGTGTCCCCGTTCCAACTCCCTCCACCGCCGCAAGTTCGTTCTCATTT
>Cucumis_melo_newGene_780	Cucumis_melo_newGene_780.1
CTTTAAAAGAAATCATGTCTTGTGTTAAAAAAATTACGGAGCCAGTAGAAATGAATATAGATTGCGAGAAATACTATTATTTCATAAAAAATACTGTGTATCATATTCCTAATATTACGTCAACCATTCAAAACGTATCAGTTCATGAAGGTGATTGGGACAATAGCAGTCATGAGTCCATAAAAGTATGGAACTACAACATCGATGGCAAAGCTGAGGTTTTGAAAGAACGACCGGAATTCGACGACGAAAAGC
>Cucumis_melo_newGene_782	Cucumis_melo_newGene_782.2
AAAACGTAACCTGGCTCATGCGAATTCATTTGAAACCCCTAACCCATTCGAAACACCTCACCCCCACTAAAACCTCTTGCCACCGGCCATGCACGACCCTCTTTTCGTCGTCTCCGTTTGCCTCCATTTGTCTCCGACGACCTCTGCCCACCCATTTGAAACCCCCCTTTCTCCTTGCGGTTCGAGGCCGAAGATTACACAAAACACAGAGAGAGGGTGAGAGTGAGAGCTGCCAAAATACACAAACAGGGGAGA
>Cucumis_melo_newGene_791	Cucumis_melo_newGene_791.1
GGATTTACCATTTCGAATCCTCAAATTGATGTTTTCATTAAACCACTGTTTTCCGCTGGTAATGGCTATCTAAGGAGCATTTGAGCTGCTAAATCTACTTTTATGCGAAATATCACCAAGGTCAATAGCCTCATTGGCAATGAGTATAGCATCAGTAGTTTGTCTTCCATGCACAGAGGCCATTTGGTTATCAGATATGGTATTTGGGAGAATGGCTTTCAGTCTAGTGAAGAGTGTTTTAGCAATAATTTTGTA
>Cucumis_melo_newGene_800	Cucumis_melo_newGene_800.1
GGAATAGAAATAGATCAATACATCTATGCTCGTGAACCTTTTTAGTTTTTTCTTTTTTGTTTTCTTAACTGCAAATAGAGAAAGGTTTTTTGGATTGCATTTAGTTACTTGGCTGGATTGTTAAGATTGTAATTCTAATTTGATTTTAGGTGTCACAGTCAGTGGTGGATGCATTGACGTTATCTGTTGTTTCTAGAGATGTGGGAAAGCCAACAATAAGGTTGGATAAAGTTACAGTTCGTGATGGAAGTTGCA
>Cucumis_melo_newGene_805	Cucumis_melo_newGene_805.2
GAAAAACGTTCAACATCAAAGAGAGATAAAAACTTTGAAGGCAAAACCATTTCATGAAGAAAATAGTGACAATAAGATTCACAGTCGTGTCCCATCATGCATGAAGAGGAAGTTGTCTGTTGACATAAATACAGAAGGTTCCTTGACCGTGAATCCAAGACTTATTATCTTCACCAATCCTATTAATGAAAGAGATAAACAAATCCTTGATGAAAATAAGAGCTACTAAATATACAAAGCTCCTTATCGTAAGAG
>Cucumis_melo_newGene_806	Cucumis_melo_newGene_806.2
GCCTTGTTGACTGGGCATGGTTGTTCCGTTTTCGGAATTATCGAAATATTTCTTTTTTTTTTTCGGGTTTGCTATAATTTTTTAAAAGATATCATTTTTTTATTTTTATAATTTATGATTTATTGAGAAATTTCCGAAATCGTTAGTTTAAACCTTTCTGTAGTCTCACTTGTCGTTTTCATTTTATTTTTCTTCTTTCCTCTCTTTCCCCCTTCTCCTCCCATTTCTTCGCCATTCTCCTCCATTCTGCACCAT
>Cucumis_melo_newGene_822	Cucumis_melo_newGene_822.1
CGAAAGATCAATTTGAAATACAAAAGAAAGAGCCAAGTAATGAGAAATGGAAGTGGTAAATGATGAGCATAAAAGGAGGTTTATATAGAGGATATGGGGAGTAAATATGCAAATAAATGACACAACCAAGAAAAAGTAGAGATTCTCTGCAAAAGCAGCCTAAAAGATAAGTTAAGGCATAGTCAAAAGTAGATATTGGAAGCTATTATGCAATCAAGTACATATGAAAAGATAACACACATGCTTGAAGGGACA
>Cucumis_melo_newGene_824	Cucumis_melo_newGene_824.1
TTTAGCATAAAATAAACAATGAGTGCCTTGCTTCGATAGGCGTTGAATCCCGGCGTGAAGTCCGTTTATTCAATCGGATCTATGTCGACTTCGATGAGAAGACGCATGTGGTGAGCTAGTCGGATACTACTATTACAACTATTGGATTTTCTTCCTCAATCGGTTTTTAATTCTGTAATAATCGGTGTCGGAATTGGCGAACTTGGCATACAAGGTTGCATTTCGTTGTTGGACTGTTATGAGTAGATTAATCCA
>Cucumis_melo_newGene_825	Cucumis_melo_newGene_825.1
CTCAAACTCTGCTTCCACTCCCATTTTCATGGAGGTTGTCGATTTAAAGGTTTGCTTGCATTGCAAGTCTTGTGAAAACTCTATTCGCAAAACTCTTTGCAAAATCAAAGGAGTGAAATGCGTGGAAACGAATAGAGCTTTGAACAAAATCACAATATTGGGTTATATGGATCGTAAAATAGTCATCAATGAGGTACGAAAAACAGGTAGAAATGC
>Cucumis_melo_newGene_829	Cucumis_melo_newGene_829.1
TGAAACCTTTCATGGAAAAAAATCGAAGATATTTTTCAGAGACTTATTTATGTGTCGTCGGTGGTTGGCGGATGAGCATTTGGATGCACTTTTTCTTTTCATTCGCTTGAAGATTAAGGCAGTCGGGATACCTTCTGCTCAGAACTTCACAACTGCAGACACAATTTTTATGCGCATTTTAGTTGCGAAGTGGCTCCTATACAAAGAATGTATTAAAGATAATCACTCGTTTAACTGGGAGGAAGAGTATAGGTT
>Cucumis_melo_newGene_832	Cucumis_melo_newGene_832.1
CGTCGCTATACTCTGATTGATGGTTGCTGTCGCCACCACAACGAGGTAGACATTGCCAGCTGCCGTTTTGTCTTCCGTTTTTTTTTTGCTGTAAGTTGGTGGGTTCTTGTGGTTTTGTTTTCGCCAATTGCCTCTCTCTAAGACGTCTGTTGTCGATGTTGCGACCGCCCACCATCGGTGACGAGTTTGGTTAATTTTTCAGATCTGCTGTTTTCGGTTTTTGAACTTTGTTGCTTCAACCATGTCAGATACTAT
>Cucumis_melo_newGene_833	Cucumis_melo_newGene_833.1
AAAAGAGGGATCTTCTTCTTCACGTTTTGAAGCACGCGATCCCCCATCTCTTGAATGTGCTCAATGCCAACCATCTCTCTTTCTCTCGTGCGTTGACAAACTCCCACCTTCCTCGCATGTTGGCTGTAAAGCACCCCAGCAACGACGCAACTCACTGATGCAGACAACCCTCCTCCATCCCTCCACAGCACAAACCACCACTGGCCGACCTGTCTTCACCGTCGCTCCAGCCAACTGTTGAACGCAGAGCTTCGT
>Cucumis_melo_newGene_847	Cucumis_melo_newGene_847.13
AATTTGTCGACTATTTTTTCGTAATATTTCCCAAACTTATTTTACCACTCCATTCTGCGTACGTTCGCCCTGCACTTCCCGCTGGCGACCGCCGCCCTCGGCCTTCTCTCCAGCTTCACGGCTACTCAACCCTCTCTCTTTCCATCTCTCTACTGCCCTACCTCCTCATTTTCTCACCGTTTTAACAATCGCCGGTGCCTTCTCCGGCCGCGTCCACGTTTCCGGGTTGCCTTTGGCTGTTCCTATGTTTGTATA
>Cucumis_melo_newGene_849	Cucumis_melo_newGene_849.1
GCAAATATTATCATCAAAAGATACAAAACCACAATTTCTTTTCTTACTTATCCAATGGCAAATTTTAGTTGGACGATGATTTGCTTATGCCTTCTTGGTCTTCTTGTGCAAAACCTACATTTAACAAGTGCGCAAATTGGAGTTTGCTATGGACAGATGGGAAACAACCTTCCACCCCAAAGAGAAGTGGTGACTCTCTACAACCAAAACAACATCAAAAGAATGAGACTCTATGATCCAAATAGAGGTTCACTT
>Cucumis_melo_newGene_850	Cucumis_melo_newGene_850.2
ATGGCATATTAATGGTTGATTTTATTTAAGGGGAATCATAAAAAATGGACAAAATATTTACAAAATAAAGCAAAATTTCAAATGTATGACAATAATAGGAGTTTATGTCTATCATTGACAGAATCCAAAATGTTGTATATGTTTTGAAAATATTTTAGTTTATTTTACTATATTTAAAAATTTCTCTTTATTTAATAGATAATTAGGAGTGATTTTCAACATTACAAGCTCTAAGAGATTATTCTAAAAGCTTTA
>Cucumis_melo_newGene_855	Cucumis_melo_newGene_855.1
TTAGCAACAAAGATGAAAGATAAATGCTTACAGAAGAAAGAACAAGATCTTTTTTTCCACTTGGCCTAACTACTATGCCTGAGTTGGCATCAGCAAGAACTTCTGGGCAATGGTTGCACATTCAATTTAATGAACACAGGCAACCTATTAGAGCCATTTCTGAGAAATTGCAAAGTTACTTTGGTGTATGTGTTCGACAACAGATTCCTTTGACATATAAATCTTGGAAAGAAGTTTCGAACGAGTTGAAATCTT
>Cucumis_melo_newGene_860	Cucumis_melo_newGene_860.1
GTGGATGGAGCACAAGGAGAAGGCTACGGGAATATGAACATTGATCAAGGCATGATGAACTTCAACCCTCCCAACTACCATGATTCCTCTTCACAAACTTTGTTCCCGTGTGAAGCAGGAATTGGGAATTTGATGAGTGAGGATAATGCATCCAATGCTAATTGCTATCAGTTTGCAGTAGTAACCAATCAGTTGGGTTCTGATTATTTCCCTTTGGCTGTCCCTCCAACTACTCCCACTTTTGTTCATATGTCC
>Cucumis_melo_newGene_871	Cucumis_melo_newGene_871.1
GAAAAGGCCCCTAGCTTATATCTATCGTGAAGGAGCTGTAATTACAAAAAGAAGTGAGGGTATGCCAATATTATCTCACAAAACGAATTAAGTTCCCCCACTTTTCTATCTTTTCCCTTTTATTTTTCATTTCATTTCATTTCATGTTTTTTCTTAAGGAGTGATGTAGACTACGAATCTTGGAGAATTCTTGAAGAGAAAGTATAATTCATTAGTTGTCCATACATGAGGAGACAGACTCCTATTTATAGAGTT
>Cucumis_melo_newGene_873	Cucumis_melo_newGene_873.3
CCGCCAAGGTTTTCTCCATCCATTTCCACCACTTTTTTCACCATTTCTGCACCAAATTTCAGAGGAATTTCCAGGAAAGAAGGCTGAGAAAGAAAGAAGAAAAGGTTCAAGAAGTTTTATTGAAGAAAGACAAGGGAATTGCAAACAAAGCTTCATCCTTGGTAGAAATTGATTCACACAGCACACCTCTAATGTTCTGTTGATTCCGAGCTACACAAAAAACATTAAGAGAAAACAGGGTAACTGGTTTTCACG
>Cucumis_melo_newGene_886	Cucumis_melo_newGene_886.1
GTTTTCTTTTCAATATAAAGCTTAGAGTTCAAGAACATTTTGTATAATTTAGTGTAACAACAAATATGACGGTAGTTTAGGAGTGGTTTTTAAGTTTGCCATAACTATGGTGATTTGGGAAAAAGGAAGTTAACGGTGCTCCTTTCTGCCGTTGGGTATTGTTAGGTTATTTTATCGGTGCCGGCGGGCTATAGGAAAAGTACACGGACGGAGGTGAAGATGTTGGTGGAGCAGAGATACTTGGACCGCAGAAGG
>Cucumis_melo_newGene_887	Cucumis_melo_newGene_887.1
TTTGGATTGTGTCAAAGATTCACCAACTTCAAACCTGATTTATTGTGGAGTCGATCAATCCCGGTACCATGGATGTGTGGCTGCTTTACAGGATCGAATGCGACGTCACGTGAAAAGAGGTAGCACGTGAAACGAAGGCAGCAATGGCACGTGGATGTGCGACTGACCAAATAGGTGATGTGGTTGGACTTGAGAGATCAGGTGGGAGTAGGCCGTCTAAATAGAGAAAAAGTTGGACGGCGGCATGTGGGCATA
>Cucumis_melo_newGene_888	Cucumis_melo_newGene_888.3
TTTACCTATTGTTTTCAAAGTTGATAAGAGAATCTATCAATTTCATCAATATTCCTGTATAATTGCATAAAGAGCAAAACATGTACTTCTTCTCAAACAGGATTCTGTTCTTTCTTCCCCTTCCTCCCTCCTCTTGAAGCAAGATTATTCATTTCATATTATATATTCTACTGGTTATTTATTCACCTTATATCCTTGAATGTAGCTTTGGTTGTATGGATTTTAATTTAATAAATAGATAGATTTGTGGGGCTT
>Cucumis_melo_newGene_897	Cucumis_melo_newGene_897.1
CTTTAGGGTATATGGTTCCAATGAACTGAGAAGATGAAAATGAGGGAAAGTGATAGCATTGAGAGAAGGTTTGAGTTAAAATATTGTTCAGCTGAGAAGTTGTATGGATTCTTAAGAAACCATTTGGGGGATTTGGTGAATATGTTTCCTGATGTTTACAAAACCATTGAGGTCGTTGAGGGACAAACTTTCTGTGCTGGAAGTGTTGTACATTTTCAGTACCACCTTGGAGATGAAGTTGTATCAGAAAAATGG
>Cucumis_melo_newGene_900	Cucumis_melo_newGene_900.1
GATCTCTCTAATCTCTAGTAGTAAATTGGACAATGCTTTGATGGTTTAATATTTCCTGATAAGCGGGATGGAAAACCCGAGTTACAGTTTCAAAATTTCATTACCAACTGTTGAACCAATGAACAATTCCCCTCTCTGGCATTATGAGGTACTTATGTGTGTTGGAGTAGTAGCAGGAATCTTACTGATAATTTCTTTTCTTCTTTCTTCCTTCCTTCCTTTCTTTCTTTTTTTTCTTTAAACTTAGAACAGTTA
>Cucumis_melo_newGene_904	Cucumis_melo_newGene_904.1
GAATAACCAAGGACCATTTCGACTCTGTTCACAGAACAAAGAAAAAACAAAGCGCATGGCGAAGAAAATGGTGCATGTCGGAGGCGGCGGCGGCGGCGGAATTGGTAAAAAGAGACTCATCAAACGGAGCAAGAAGAAATACATTCACAAAGTGATCGATTATCTGTTATCAGATTGCTACTTATTTGCACCCCTCCTCATTTCTCCTTCACCCATAAATAATTCTCATGTCACACCCACAAGAGGTATCGAAAT
>Cucumis_melo_newGene_905	Cucumis_melo_newGene_905.1
GCAAGTTTTACTTCTTTTGGATTAAGTTTGTTGCAAAATTTAAGGTTCCTGTTATTTTCTTGCATTATTTTAAATATTTGCCTTGATTTTTGGCTATGATTCAGTATGGATTGTTGGAAAGGCAGTGAATAATTTCTTAAAGAAAATGGGAATATCATTACATTTTCACCCATAGGTGTTTGATACAGTAGTCGGGGAAATTGCAATTATTACGAACTGAACCAAGTTCCACAACAGGGCTGATCATAGTTGCGC
>Cucumis_melo_newGene_920	Cucumis_melo_newGene_920.1
GAAAACATGGATTTATTTCCTTTCCTATGTCAGATTATGAAACATGTTTACGAGTCATAAACAAGAAGTGAAAGAGAATCTTTAGAAATGGTATGTGTCACGCTGGCACTGCCTCCAACACTTGAACTCTGATGCCTTACGTGAAAGTTAATTTGAAAAAGAAAACAAAATTTAATAAATAATAATAAAGGCATCGGACAATCATAAGATTCCAATTTCCAAGTTCCAAACCAAATTAAAAAAAGAAGAAGAAGA
>Cucumis_melo_newGene_924	Cucumis_melo_newGene_924.1
AAATTGCAATAGCCAAAGTGTATATAATATTTTAATAAATATTGGAAAGGATGAATTTCTATGGAAAATTGCAATAGCCAAAGAATATATAATATAATTAATAAATATTGGAAAGGATGAGAACAAACTGACAAATTATGAGTGTGAAAGGCGAAATTGTACACTACAGCGGCACCGCTTGAAACTTCGAAGAGGCCGCTTCAACTTCACCAGTCTCATTGTTCCATTTGTCCATTAGAGGAGGAAAAAACAGAA
>Cucumis_melo_newGene_933	Cucumis_melo_newGene_933.1
GGAAACGTAAAGTAAAGTAGAGGCCAACAAATTAAAGTGACAAATCTCCAACCAAGCGTTCATGTTCCTTTTGTAGGACCAGGAAACGGAAAGAATTTCAATAATTGGAAAAGAAGCATTAAAGTGGATAATACAATTGGTAAAGCATAAGCACTAAAAACGATTTTATAATGGAAATCTCATCAGTATGTCTGTCTAATAAAAAAAGTAAACCCAAAAGTAAAGACCTCACTCATTTGTGCACGATGCAGGAAT
>Cucumis_melo_newGene_941	Cucumis_melo_newGene_941.3
GGCCACTCCGACGGGACAATTTTTGGCGCGAAATTAATCTTCCTTCTTCCACTAGGTCTCTCCTTTCTCTCATTTGTTTCTTCACTCTTCACTCTTCACTCTTCAGCAATGGCGGACATCTCAAACCGTCTCCAACAAATCAATACCCTAATTTGTTCTGGAGTCAAAGCAAACAAATCACTTGCCTACTCCTCTCTTCTACAAATCCAACAGGCTTCTAATACAAACCACACTTCAATTGATGCCCTAGCGGAG
>Cucumis_melo_newGene_944	Cucumis_melo_newGene_944.1
AAAAAAAAAAAAAAAAAGAATAAAAAAAAAATAAAAGAAAACCACCCAATATGACTTGTAATAAAGCCATTTTGTCATTTTGTCTTATACACTCCAAAAGGTAGTATTGAGAAGTTTCAAAATTGTTGTATACTCATAATACCAGATTACATATTTCAACATATACCGAAATTTTGGCAATTAAATCAATTTAGATTTTATGGTAGCTAATTTATAACTAATTTCACTTAATTGCATTTGAAAGGAAACTCATAA
>Cucumis_melo_newGene_947	Cucumis_melo_newGene_947.3
GAAAACAAAAGGTCAAAAAAGAAAATGGAGCAGAAGCAAAGGTGTGTTAAATGTGTGTGCGTGTGTGTGTTTGAGGTTCCTAAATAAACGGCTTCCCGCTTTCACAGCTAAACCAACCAACCAACCAATTCCGATTGTCTTCTCTCTCAATTCCTCTTTCACTTCCTCGATTTCTTCCCTATTTTTCCAAACCCTAAACACTCTGCTCTCCAAACATTTCATTACTTTAATCTCAAATCCTCCATTATTATTATT
>Cucumis_melo_newGene_954	Cucumis_melo_newGene_954.1
TTGGGAATTTATGCATTGACAAAACAACAGTAGCTTGCCACTCTGAAATGATGTGTTGATGGCGATGGGTATCATATCACTTTGAGAGAGTCTGAAACTATTCAAAGCTTAAAGCACTGTCGTTGAGGTTATCAAGATTGGTGGCTATAATTTGTAGATGTGATTGATGGGTTGAACTTGGAACCAATATGACTCATGAAAGTAAAGCTTCGTGGGGACAAGAAATGGATGGGCAATATTAAGCTTGGATCCCTT
>Cucumis_melo_newGene_955	Cucumis_melo_newGene_955.2
CACAAACCTCTTTCTCTCTACTAACCCCATTTTTTCTTTTTCAATTTAACTCAAAATCCTCTTCTCTTTCTTCTCCCTTCACAAATTCATTCAAAAACAAATATGGCTTTAAAACACTCTCTCCTACTCATTCTTCCTCTCTTATTTTCCCTTTTTCTCTCCCACCCCACATCAGGGCATGAACAGAATTTTTCTTCTTCTTCTTCTTCTTCTTCTAAGCAGAAGGAATTGGTAATTGGGTCAAGACCACCACAG
>Cucumis_melo_newGene_956	Cucumis_melo_newGene_956.1
AAACACCCATAGAAAGATAAGACATCTCTTGACCTCGTACAAAAGACGTCAAGACTGACATTCTCGACATGATGTTTAGGTGGATAGAATGAAGTTTTGCATATGGATAGAGATGACAACTCATTGAGATTTTAAATTTTATTATCATTACATTAATCTTCACAAACTTGGTGAATCTTGTATTTGGTTTACTCATTATGGAGTAATT
>Cucumis_melo_newGene_958	Cucumis_melo_newGene_958.1
CATTGGGAGTTTGGCAAAGGATCTACAAGAGGAAGGAGTCCAAAATGTTACTGTGAAGAATGTTGTATTTTCACGCACTCAAAATGGGGTAAGAATCAAAGCATGGGGCAAGCCTAGCAATGGTTTTGCTAGGAAAATTCTTTTCCAACATATTGTAATGGACAATGTCCAAAATCCAATTGTTATCGATCAAAATTATTGTCCAAGACACAAAGGGTGTCCGGGAAAGGCTTCTGGGGTTAAAATTAACGATGT
>Cucumis_melo_newGene_960	Cucumis_melo_newGene_960.1
CCGCTGTGTTTTGTGGCATGTACAATAGTTTATATTCTAGATTGGCAAGTTCATCACATGAAAGTTTTAAGCAGAGTCGACAGATACAGGTACAGAAAAGCATTGTTCGTTGGCTTCACGCCATCTTTCGGTCTAAGGTAGCAGGTAGTCCGGGAGGGGGTGTGACAGAACAAACCGCATCAGCCCCATTTTTGTTTGAGAGGTTTCAAAGGGTAGAAGGCTGAGAAAGGAAGAAGAAGAAGTTCAAAAGATGAG
>Cucumis_melo_newGene_962	Cucumis_melo_newGene_962.1
TTAAAATCCAAGAATGTCAATTCTCTCTCCCCTCTTTCTTTTCTTCTCTTCTTCCTTCTCCTTCCCTTCTTCTATCGTCTACTTCTCCTTCCAATCCGTCCCCCTTCCCCTTTTTACCCTTGTTTTTCTTCTTTTGATTTGTGTTTCTTCACAGATCTGAGAAGATGGAGAGGACATCGAGTGCTACCATTAGGGTTTAGGGTTTGGCCTCAGGGATGGTACATCATAAAGAAGAAAGAAAGAAAGAAAGAAAGA
>Cucumis_melo_newGene_972	Cucumis_melo_newGene_972.4
AATGGCTCCTGCCCACGTTCTATCGCTACCAACCGTTAGCATCGGTTTCCGGCCAAGAAAATCCGACGGACGAACCAAAACCATAGCCGCCGCCAAGACTCAGGAACCTCACAATCACAACCAAAATTGGGTTGTTGGATCGAAACTAGCAGCAGCGGATCATCAATATAAAAGGCCGACGAAATCGAGGGTGGACGTTGACCGATTGGTGAAATTCTTATACGATGATCTCCACCACGTGTTCGATGAACAAGG
>Cucumis_melo_newGene_977	Cucumis_melo_newGene_977.1
GAAAAATAATATAGACTTGAGGCAGTTAGGGAGTAACCCAATCTGTTGATATTTTGCTTTGGAAAATCTCTCAGCCCGCCAAAGTGGACACACTGAATCCCCCCGTTAGTCTCTGTGCTGTTCCTTCATCTTCCCTTTCTTCTCCTCCATGTATGGCTGCTCTTCCTTTTCCCCTTCCCACTAATCCCCTCCCTTCTCTCTACACTTCCAGAAAACTCCACAACTCATCTACCTATTTCGCGAGCTTGAATCAAA
>Cucumis_melo_newGene_982	Cucumis_melo_newGene_982.2
ATATTGTTCCAGCTGGGGATTCTTTTTACTGTCGAAGATCAAGAAATAAAAAATAGCAAATAAAACATTAAACTGTAATCTATTTAAATCATGGGCAGACTTAGCAGGGACTATACCAATTAGGTTTTTCTTCATTGGGATCTTTGGAAGATAGGACATAATTCATGTGGAAGCAATGTCAACATTGTCTTTTCAGAATGTTACATACTCTTTTGACGATTTTTATAGTTACACTTGCTGAAAACATTGCTTTAC
>Cucumis_melo_newGene_983	Cucumis_melo_newGene_983.1
CAAAATTTTAATCATCTCATTTTAATCATCTTAGGCTGCATGTGGACAAAATTTTAAAAAGAACAAGGATACTTTTTTCCTTCCTATTTTCTCATATGCTACTGGTTAATTTTAAGCTTGTTGGTTACTTATAGATTCTTGCAGAGTATATCGATCCTTGTTTAATGGAAAATGATGGTGTTATGATTTTTTTGTTGTCTTGACTTTGATCTAGTAACCATAGAGTGGTTGTTTTCTGTTGGCTTTGCTTGTTGG
>Cucumis_melo_newGene_986	Cucumis_melo_newGene_986.1
AGCCAGAGCCAAATACCTGCGGACAAGTTAACTAGTATCGATACTCAATACCAGGGTCAACAGCTTCCAGGGTCCAAAGTAATTATTAATAAAAAATTGAAAGGGCAGATGAAGTCAAGTATGAACTCCAGAGTTAGCACAGCGGAAGGAATTGCTGGTTCAAATCAGGGCACTAGTCGTTTTCCTTTGAATGGAAGGCCTTCAACGGCACCTCAAAACCTGGGAGTAGATTCTGCCAATGTGGCATGCATAAGA
>Cucumis_melo_newGene_997	Cucumis_melo_newGene_997.19
GTCGATTTTGCCATGTTGTATTTCCATTGAATGTCACTTGTGTGGTGTGGTTGCGCCGTGTTTCCGCTGAACTTCATCTTCGTTGGAAAACGATATCTCTCACATCTCTTCTCCCATCTCTGACTCCCAAAACCCCATCTTCTAACAAACTTCCTTTTCTTTCCAGATCCTCTGCTTCCCAGTTTCATGGAGCTCAAAGTTCTCATCACATTCTCCTGTCATCTCTTCCTTCATCTTCTTCTTCCTTCAAATTTA
>Cucumis_melo_newGene_999	Cucumis_melo_newGene_999.2
GATTTCACAGATCAAGCATTTACTCAATTTGTTTAGCATCAAATGTTGAGCACGTGGAAAGGGTTTAGGGGAGACAACCATAGGCATATCAAGAAGTTTAGCGACCTTGAAGAAGCACGTGCCAACCCACCGTAAAGATTGGTGAATCGTGTAGAAGATTGGCAATTTCTCTACGATCATTACTTGAGTCGAAAATTTTAGGTGATTTACATCTTCTACTTTTCCTTCAAGATACTTCATTTTTGTTGTTTTGAT
>Cucumis_melo_newGene_1147	Cucumis_melo_newGene_1147.1
ATGTATAAAAACAAACAAAGTTAAACTATTTGGAAAAGAAAGAATTTACCTGACAATTTGTTAGATGCCTAAATATAAGGTCTACCCGAGTATATGTTAAATAAAAGTAACAAGTGCTGCCCCAGATGTATGTTATTGTCCTAAACTAAGTTCCCACGACAGGGAGGGCCGGAAATTTTGCTCACACCCAAACCACTACAGAACAAAAACAATTGAAACATTTTTCAAATTTTTAACCTCCCCACCGCTGCAGTT
>Cucumis_melo_newGene_1150	Cucumis_melo_newGene_1150.1
GGAAATTTGAAGTTAGTTAAAAAATAAAGGTGTCCACTTCGCAGTTCGCAGGAGAAATCACAAAATTTTCCCTCCATATTTGCTATCTCTCAGTTTGGTTGGTACTATCATAACTGAGTTTGGCGCGCGCTTTATCGCTTTCTTTCTTGGCTTCCGCTCTGCGATCTCAATCGCTTCAAGTTTTCTCGGCACCGAACAGAAACTCGAACTGAATCACAGCCTCTTCATCTGCGAAATATCGACAATGGAAGAGTA
>Cucumis_melo_newGene_1154	Cucumis_melo_newGene_1154.1
CGGAGCCGTTGAATGCATTGGTAAGGTAATGAACTTGTATCATGTTATTGATCATAAGTTCATATTTCTTTTCTTGCTTTAGTCTAGTATGGGTTTGATTTCTTCTTGAAACTATTGATGCACTTAGATAGGAAGTGAATTTTTGTTTTTAGAGTCCTTGCACCATTGCATTATTCTATAGTATCCAGGTTTATGTTTGTGCAGGTCGACACATAATTCGTGGAAGTTTTAGCATCCAGGTGTAATGTTTCTATC
>Cucumis_melo_newGene_1155	Cucumis_melo_newGene_1155.1
AAGAATCTGGTGAAGCACACAAAACTGGCTGGAAATTAAATCGAAAAGAGGTTTTGACAATGTCTTCACAATTTTGGGTTGGTAAAAATGGGATTGAGGTTTTTGCATCAATAGAGATTAAAGACTAAGAAGAAAGAGAAAGAGAAGGTAACTGTTACTTAGTGGACGACTTGAATGCAGGTGTTAGCAACAAATGGCAGTTGATCTGCTATGAACTTTGGGTGTGCTTTGCCGGAGGGAGGCCTGCAACAATCA
>Cucumis_melo_newGene_1159	Cucumis_melo_newGene_1159.1
CGGATGATATGTTCCTCCAGTTTGAGGAGGATTTAGATAACATTGCGGGAGGGTCGTCATCTGTGGGCGACAATACGGGGTCTTCTTCTCAACAAACGACTCCGACTCCTAGGAGACGTGCGCAGTCTCGACTCTTGGAGTTAGAGCGCCACGTTGCAATAAATGGGTGCATTCCGATGACGATCGCCCCTGGAGCGGAG
>Cucumis_melo_newGene_1161	Cucumis_melo_newGene_1161.4
CTTGTTCTGCACTCCTTTCTCAATTTCTGGATGGCCGACCAGGTTTTCAATGGATCAACATCAAGCTAGCTAAAGAAGATTACTTGGAGTTGAAACAAGAAGCAAGTGAACTGCAAGAATAATCGAATGCAAAACTAGATAGAGTTACTCGGTATCTCGGTGTTCTTGTAGAGAAGACACGTAAGCTAGGTAAGACAATGAGCACTGCAGCTTACATATTTTTCGTGTTAAGTTCCTTGTTTGTAGAGAAGACAC
>Cucumis_melo_newGene_1162	Cucumis_melo_newGene_1162.1
GTTGGAACGCGTATTTGCTTGAACGCATGGAATTTATTCGTGTTTGAGATTGTCAAGCGTCGAAGCCATGCGAATAATGGTTCTCAAACATTGTAGCCTAGTTAAGGAGGAAAGGCAGAGTTATTCTACAGCCTTATGCAGCATGACAGTGATGTCGTCTTATCTCTCGTCTAAGAAGCTGATTGGTAAGGTTGTCGCTCCTTAATGCCAAACCTCAACTAAATAGGGAAGAAAGGCGTAAGGACCCTTAATATT
>Cucumis_melo_newGene_1172	Cucumis_melo_newGene_1172.1
CACAGATCTTAATCTTTTCACCATCTCCAATACTTTCCCCTTTCAATGAGCGAGAGCAGAGATGGAGGAAAAAGGTTATTTGTTGTTCAAGACAACATGTGTGGGATGAATCATTGCTTCAAAGCAATGGTGGGTTTAGAAAATTTAGAGCTTCCAATTCAACAGCAGGAAGTTATGGCGGATCTGCTGAGATATCTAAAGGTCAACCGCTGCCATGGATTTCCACATGGCCAAACAAACAGATGCTGATGCCTT
>Cucumis_melo_newGene_1177	Cucumis_melo_newGene_1177.3
TTCATATTCGTCAACCATTTGCTTTCCTCAAACTGTCACGATAAACCTCAAGCACGCCTCTCCATTTCCTTCAGATGCCACCGACCATAGGACGCACGAACTCCACCCTCAACCTCGTCTGCAAACGCCGCAGACCATCTCCATTTGATATCATAGGATCGAAATCCACCGTCAAGTACTCCAAACGCCAGCCATCAGAGGAGTTTTGCGTTCCACTGGCCATTCAAGGATCCAATCGGCTACCCGTCTCCAGTG
>Cucumis_melo_newGene_1178	Cucumis_melo_newGene_1178.3
AGCCCCTTCAATCTTCCAACGTGGAATCTCAACATCTTTCTTTCTCAATCCGATAAAAAATCACTCCCTTTTTCTCTTCATATTGATACTGACGTCTTCTTCTCAAGATGGAGTAATCTGATTCTTAGTAACCGAACTGCTTCATCATGTTTCTTGGGTTTTCAGTCAAATGAGAAAGCCTTTTTTGAGTTGCAGCTTCTTGGACGATAATTCGTTGGGTTCCGAGGGGTCCAGAAATGGCTCCTAGAGTGCGAA
>Cucumis_melo_newGene_1180	Cucumis_melo_newGene_1180.1
TTTGAAAGTAACTACTAACTAGACGAAGGTGAAGGAAGAGAAAAACAAAATGTATATATAAAAAAGAAAAGAGAAAACCGTAGGGGGCCATGGGCTTCAAGCTTCCGTTCTCTCCCTGCCCGCTGCTAATTCTCCCTAACTCAGTTTTTCTTCTCCGGGGACGACGAGCATTCGTCTTCTCCGGCAGCGGTGACTGCCCAGACCACCGTGCAACCAAAGGTTAAATGTATAATTTTACATAGATGCTGACATCAG
>Cucumis_melo_newGene_1181	Cucumis_melo_newGene_1181.1
AATTAAAATGCAAAATCATTGGAGTCAAAAATGCATTTTGTCTATCACGGTCGACTATCCTTTTAAGCTATATAATTGACGATATTTGAATTTTCCATTCCCGGAACCAAGGGAAAAGAAATGTGTTCTAATGAATTCTAACCAACTCCCACATGAGGCGACTGAACTGAAATTTTTTTAGAACCGATCTATCAAATTGCTCTTGGATCTGCATTGATTAGAGATTTTTCTGAAGACGGAATGGAAGCCGGAGAA
>Cucumis_melo_newGene_1183	Cucumis_melo_newGene_1183.1
CTGAGCACGGGCTGGCGGGGTCTGTTGGACATCATGAAATGGTGCTGATGCATCTTTTAGTATATTTTGATACCTCTGCTCCATTGTAGCGAGGTATGCCTGAGTGACAGGTGTAGTGGGGTTAGCATCTTGCATGGCAGGTTGTTCCTCATGTTGGGCAGAGGTAGAGGAAAGTCGGTGAAAGACAAGAAGTTACCATGTCGTGCCATAGGGAAATTTTTTGCTTTTGCTTTTACTTTGCAGTTATGATTTCAG
>Cucumis_melo_newGene_1184	Cucumis_melo_newGene_1184.1
CCTTGTTCCAGGGATCCCATACGGATGTGAGAGAGGATGGTGAAGATTGCCAGAAAATGACATCTGAATTGAACCTTTCTAATTCCAATAATTCATGCTATGAGTGGGAGGAACCTTTTTGTGCACCACATTCTTCTGAAGAGGAAAGTGAAGCTTGTGAAGCTTTTACCAATGGTTCTGAAATACAAAGTGAAATTGAAGAACCTGCATTATTTACTTCATCTTGTTATGATGTCGAAGTTGAAGGTGAAGAGT
>Cucumis_melo_newGene_1194	Cucumis_melo_newGene_1194.1
GCAAGATAGGCACAGCAGTGTTGGGTTGCTCCTCACCGGCTGCCTTCTCTTTATCACACAGAAATTGTTCCCTTTCTGCAACCACCGTCACTTTCACCGTATCAATATCAAGTGCAAGCAAGGAGAAGGAGTAGGCGCTTATTCTCTCCGCCACGACCGCCACGACCATCACCCAATCGCCCATGGGCAGGAAGGGCCACCCCTATATCTCCCCCACCTCCTTTCTAACATGTACTGCTACTCTTTTTGTATCAC
>Cucumis_melo_newGene_1204	Cucumis_melo_newGene_1204.9
CAATGATAAAAATGTTTTGCATCTAGATATTTAGTTTGTTGTGGTCAACATGTCTCGATGATTGCTAAAGTGGTAAGAATATATATATTTTTTTTATACATCAAAGAAATTTAATTTAGTTTCTATTGACATTTTATACAAATTCTTTCTAGGATTAGGGATAATTCTCTTTATATTAGTTGTTTTGTAATGCATGATATTGTCGCAACCTCATGCAATTTTGGAGTTATCATTATGAGATTATTAATATAGAAA
>Cucumis_melo_newGene_1206	Cucumis_melo_newGene_1206.2
TTAGTTGGATCAAAAAGGGGGGAGAAGCTATTGTTAATGAGGTTTGAACAGTATCTTTATCCATAGGACAGAACTATAAAGATCAAATTATAATCGATGTTTTAGAAATGAATGCTTGCCATATCTTTTTAGGACGTCCTTGCACTATGACACTGATTATGTACATAGGGGTAGAGCTAGCACCATTAAATTTTATTGGATGAGTAGACGAGAGGTTCTTTTACCTATAGGCAACTCACCTGAAACAAAACTTAA
>Cucumis_melo_newGene_1208	Cucumis_melo_newGene_1208.10
ACTTTCTCAAAATTTACTCTTTTTCTCCAAATACCTACGAAAATCCCAACTTCTTTTCCTCATTTTCTCTAAAAACATTTCCAGCTCTTCTTTCTTAAAATTCCTTTCATTTCTCTCTTCACCACGATTATTTTCCTTTCCTCTTTCCTTCCCCACAAAATTTCCAAATACGAATCTCAACTGCACGCCCTAGCTCCCACCGATGCACATTAGCGACTCCAACTCCCTCCACCGCCACAACTTTCATCAATCCAC
>Cucumis_melo_newGene_1211	Cucumis_melo_newGene_1211.1
GAACACAGATGAAAGATTGTAGACTTGGTAGGGTTATTTCCGACCATTTCCTCAATCCCCTTCGCTCACAGCCAAACCACCGCCGCCAAATCCGCCACCACTTCAATCCTCGAACACTTGAAAGAGGGTCGCTTCCGAAGAGCTGTCTTATCCTGTTTGATTTCCCATTTCCCTTTCTACATCCTCTCTACTCTCCATTCTCCCAAATTTGCTCTTCCACTCGGCCCCACTCAAGAGTCGCCATTGTCTACTTCA
>Cucumis_melo_newGene_1214	Cucumis_melo_newGene_1214.2
GGAGGCCTCCAATTGGCAAAAGAGAATGAAAGATTGTGAGAATTAAAGAAAGATGTATAATTGCACCATGTCAGAGCAGGATATATAACGAGCTCAAAATAGCAATCAGAGGAGCTTCCCTTGTTGAATAGATGTTTGTTCCTCTCCTTCTTTGTAATCCACAAAAGAGGCTCGAATCAAATGCATAGAGATGATCTTCTTTTGTTTGGTGAAGGGATGTCCAGTGAGGGTGTAAGATATGAAGCTTTCAATGTC
>Cucumis_melo_newGene_1220	Cucumis_melo_newGene_1220.9
CTTTTCTTCTTCCCCTTCTCTCCATAATTTTATCCCTAAATTCCTAGATTTATCGATGGCTTCCTTTGTTGTTAGGGCCATTTTTCGATCCTCCTCCAGCAAGGTTGCAATTTTTCTGAGCGCCGGAGCTAGAGCAGCTTCGACTCATTCACCATTTCGTGCATTGCTTTGAAACGAACTTTCTCTTAGTGCTCTTTTAGGTATTTCCTCGCAAGGCTTCGACTTCGACAAAAACTTTTCCATATAATTTGATTG
>Cucumis_melo_newGene_1223	Cucumis_melo_newGene_1223.12
CAAACAACTACACCCAATTTTTTCACGATCGAAGACAGTAGCCGTGTGCAACGTTTATCGTCTCTTTCGTCTGCCAATTCGTTTGTCGTCTCTTCCGTCTGCCCGTTGCGTTCATCGTCTCTTCTGTCTGTCGCCGTTGTGCCGTCGTCTTTTCCGTCTGGCCATTCCTTCGTCGTCCCTTTCGTTTGCACGTTGTGTTCGTCGTCCCTCGCAAGCCACCGTTCGTCGCAAGCCGCCACTCAAGAAAAGTTGCGT
>Cucumis_melo_newGene_1224	Cucumis_melo_newGene_1224.1
GGAAGATTTCGATTACCATCGCCCCAGGAGCAGAGAAGCCAATCTCTTCACATGTTGTTCGGTTCAGCAACACCATTAGTGTATGTGTGAGAGACATATTTCCAATCCACTGCCTTAAGTGGGTTGATGTTTTGCTAGAATAAATCGAGGTGCCCAAGAGAGCTCTATAAACAACTTTAGTAATTAATTTGCATTTATTTTAAACCTAGCTAATCTGTATGTTCTTTACTTTGTACCGTTATTTCATGCTTGATT
>Cucumis_melo_newGene_1225	Cucumis_melo_newGene_1225.1
TGATAATATATATTACGAAACTGAATATCGACGAGAATGGTGTACTAGTAATGGAAAACCATCTAGATGTTTTCTTCTTGCGAGGAAGTTCACCCGTCCAGCTGCCCTCCGCCTTCTTAATATTAAAATTCCAAGGAGAGGCATTGCAACTCAGAATGCTGTGTTACGGACGTTGAAGCTTTTGTTTTTAGGCCTCTTTCTTCAAGGTAACCCACAGGAAACATAATATTTATTCAACTGTTATTCATGTTTTTT
>Cucumis_melo_newGene_1226	Cucumis_melo_newGene_1226.1
GCCTTATGATTTATGTGTCATAAAGGTTTTCAAATGTGATTTTCGGTTTTCCATGAACTCTTGTATTTCGAAACTGTGGTTGAACCCAAACTTGTTAAGTAAGTTTAGATAACAACTTGTTTCTAAACATTCATTGATTTATAACTAGATTTGAAGGAGTTCTAAAAGTATGTATTGATGGCTAAGGATCCAAATATGTGAAAACGTGTTTCTAACCATGTTTGATTTGTTTTCAAACTTGAACTGTGTGACATT
>Cucumis_melo_newGene_1235	Cucumis_melo_newGene_1235.1
TTTTTTTTAACTAGAGCTAGACAAGGAGAGTCAGATTGTCTAACCATTAGTTTAATTTGTTTAATCTTTATATAACTGCAACAGATAGGTTCAATTTGTTTTTTTTTCTTTTGGTATAACTCACAAAGGCCCTTGTTCTCTTTAGGTAGTAGCCACATACATTATGTTTTAATACTGATTAGGGAAGAACATGTGGGTTTTGGCCTTCATGATCATGATAATTAACCCAATCCAATCAAAACTTATCTGTCCTAT
>Cucumis_melo_newGene_1236	Cucumis_melo_newGene_1236.1
TGGAGAGATACATCCATAACAATGGTAGGATTCTCATCTCCATAACCCTTAGAGTGGAAAAGCCAATATCTCCACATGTTGTTTAGTTCAGCCAGGCCATTGGCGTGTGTGTGAGACGTACATTTCCAGTCTACTGCCTTAGGTGGACTGATGTTGGAAGAGAATATATCAAGGTTGTCAAGGGCGATCTACGGTGCTTTTTTGTGCTTTATTTCAACGATCAAGCAATGAATTGATTTATTGAGTATCAAATGC
>Cucumis_melo_newGene_1244	Cucumis_melo_newGene_1244.2
TATGTTCCTCGAGTTTGAGGACGAGTTAGATAACTTTGCAGGAGGGTTGTCGTCGGTGGGCAACAATGGTCATCTTGTCAACAACCTGTGACTCCGACTCCTAGAAGACGTGCGCAGTCTCGACTCTTAAAGTTGGAGCGCCACATTGCAATACATGAGTGCATTCCGATGACGATCGCCCCTGATGCGGAGAAACCTATTTTCCCACACGTCGTTTGCTTTAGCTAGGCGATAGGCGTGTGTGTGCGAAAGACA
>Cucumis_melo_newGene_1247	Cucumis_melo_newGene_1247.6
GTTAGGGTTGCCTTACTACATTGTGGCCCCTTTGCCCTAATTGAATACAACTATCTAAGAGATTTCATTTGAGGAAAAACGTCTTGGCACCATTCTCACCAAACAATTAGATGTTTTTGCAAGCACTTATCCACCGAATGAAACAACCATATTTTGTACAAACTATAAGCTTCTGTTCATAAGTTTATTGATTGTCCTAAAATAGTTTGAATCTTATAAAAGCAAGGAACTTTAATGAACCTAGTATCTCCTCTG
>Cucumis_melo_newGene_1269	Cucumis_melo_newGene_1269.1
TAAAATAATGCCTAATATAGATTTAAGAATTTCTGCTTTGTTATATTTTAAACAATTTATTAAATAATACATTTTGTGTGGGTGTGTGCGTGCGTGCATGCATGTGTGTGTCATTGATTCAGTGTGCGAAGATGTGAATCATTGGTTCCAAAAAAACCATTAACAAAGGAGGTTGAATATCTGTCAAGTTCTTCCAATGAGAGACCAAAAGATCCAATGGTCGAGGGGTCGGGAAGCAAGCAGGAAAGTCCAAAC
>Cucumis_melo_newGene_1270	Cucumis_melo_newGene_1270.1
TGAATAAGATAAATAAGAACAAGACGAAGATGAAGAAGGACAAGAGAATAGAAAGAGAAAAAGGATATGGAAAAGGGAAAAAAAGTAACAGTATATAACATCTGATAAATGTAAAAGTTATATCAAACTTTGCTATCAATTTTCTTTTTATAACATAGGTCAAGAGTGCTAACAAGGAAGAAAAGGCCAAAGAGGATAAAAGACGAAAAGGGAAAGCACCAATGACACAAGAAAAAGTTGAGGTGTATGTCATAT
>Cucumis_melo_newGene_1271	Cucumis_melo_newGene_1271.2
TAGTGACATTGATCCACAAAAAGTCCAACAAACTCTTCCAAATGAAAATTTGTACAGCAAAAAGAGTCCATTAGCATTGTCATTTTAGAAGGAAAAGAAAAGGACATTTTTCATTTTGAATATGTAAAATAGGTGAGCTTATCCCGGGGTGATTTGAACAACCCCCTAATCAACCTTTCCATTCCCCTCCAAGGAAGGAATAATTTACCAACTTCCCTTTCCCGCGGGTTTTTCTACTTCGAGTACTGATCATCT
>Cucumis_melo_newGene_1279	Cucumis_melo_newGene_1279.1
GCTAACTTTGTGTTAGCCAAGGATCGGCGATTAGAGGCCAAGATGTCAAGGGTGTGAAAGTAGATACATGGGGGTATGTAGACGCAAGATCATTCGTTTTAAGTGTGGACAAGCTGGACATTACCAAGATGAATGTTCATAAGGAACCAGGGTAGGCATTTGAGGAGGCTCCGTGGTGAGTGAAGGGAAGGAGATTGAAGTAAAATTTCGAGGACGAAATTCCAAAAAGGAGGGAGTAGTTGTGAGGCCTAGATT
>Cucumis_melo_newGene_1281	Cucumis_melo_newGene_1281.5
TTTTTGCCCTTTTTCAGTAATGAAAGAAATTAGTAGTAGTAGCGGTGGAAGCAACGAACGACGATGGCAACCATTGGCACTTCGATTTGCTAGCAGCTATGAGGACACTTGAGGGTGGGTTCAATGCTAGGGCTTAAAGTGATGGCTTACGATTTACCCCTCGGTCGTCAACTCGGAAGATTTACCAATAACATTTATGTTGAATTTTAGCTACGGCTACTCAGGATATAGAGCTTCTTTTGGTAATGTAAGCAA
>Cucumis_melo_newGene_1292	Cucumis_melo_newGene_1292.1
CAGGTTTTGAATTTTTGGAGAAGAAGATAATCAATGAAAGAGGAAGTACAATTTGAGTCATCAATTGGGCAAAACCCTAGTGATTTTGATCCTTTGCTTGAGAATCAGAATGATTCATCATCACATGGAACCTCTGATGAAATCGATACTGAAGCTAGTTCAATTCCTTCTTGTCGTATTTGCTTAGAGAGCGATGCCGAATCAGATATGCACAACAGAAGATTTGCAAGGATTAGTGAACTTTTTGTATACGAG
>Cucumis_melo_newGene_1303	Cucumis_melo_newGene_1303.2
GTATACTTTGCCACCTCTTTCAGAAGAGAGTTATCGCATTTGTAATACACGAAAGAAATGTAATACATAATTTTAAATCCTTTTAATATTTTGGTCCAAAGTTCAGAAAAGAGGTTCTAAATGCTCTCCGAGTGAAATTTACACTTGCTCTCTGAGGTTCTAAGTGTGTTTTTCATCCTTTTCTAAACTCATATCAAAATATCAATATCTTGTGACAAATAATAATATGTGACAAAGTTGTTTTGGTTAAAAGCA
>Cucumis_melo_newGene_1305	Cucumis_melo_newGene_1305.1
AATAACCCACACAAGTTTAAGAAGACCAACCGAACTGATCCGGTCAACTTTGTTCCATACGTAAATCGAATTTACCAGTACTTTTCGTTCGGTTCTCGGTTTGCCCAAACTGGGGCCACTCAAAATTAGATTTATGGTTCCGTTCGCAATTTTCGACACATTTTTATTTTGAATCGGTCGTTTGTTGAACACGTTCTCTCTTCTCGCGCTAGATCTCTCTCTCAGGTTCGTTTCTTTATCTTAGGCCATTTATCA
>Cucumis_melo_newGene_1312	Cucumis_melo_newGene_1312.1
TCCGGGCGCACCCCTTGAAATTGTACTTTTTTCCCTATGGTCTGTTCGTGTTCTTCTATAAATTCTAAAAGGTGATTCAACCTAGCCTCCAGCTTCAGCAGCATTTTGATCTTTGATCCCTTGAAAGGCGTGCAAGTCCTCGTCCTCTCCGCCTTTGGTGAAACTCCATCTCCAATCCTGTGGCTTCATTTTGAATGAAGATCAACCATCTTTGTTCATCGATTAACCGACCTTAACTTCCTCCGACCCTCATTT
>Cucumis_melo_newGene_1313	Cucumis_melo_newGene_1313.1
CATCTTTCAATCTAGACTTGCATTATAATAAATTCAAGCGTTGTTTGAATTAATTCGGTGAATGATAAGAAATGTGTACCGAAAAAAAAAAAAACATGAAGCTAAACAAACTTAACTCAACGGTAAGTAACATCATCTCCTATCCACGAGGGAGACTCCAATCCTCCAACTCAATTGTACTAAAAAATAAAAACATAAAAAAAAAAAAATAATGATAAACATTAACAAAGAAGCACAAAAGAATGATATAGTGAT
>Cucumis_melo_newGene_1321	Cucumis_melo_newGene_1321.11
TTTTTTTGCATTGCCCTCGTCCGTCTGAAGGGGTTTGAAGAATGAAAGGGGGCGATCTGAAGAACGAAAATCCCTCGTCCCTAGCTTTCACGATCTTTGTTCATCTCTCGACTACCGATAGCCATTCTCGATGACCGTCATTCTATTGACGACGATCGTTCAACCAAAAAATAGAGCAAAAAATCCCTCCCTCTCTCGACGGCTGTTTAACCAACAATGAGGACGTCTCTCCAGGCTCATCTGGTACAGTGCATC
>Cucumis_melo_newGene_1322	Cucumis_melo_newGene_1322.2
CCCATTGCCCCAATTTCCCTCTTCCTTTCTCACAACCCTCACGACGCCATACCTTCTTCTCGCAAGTCACCCATGCCGAACACCGTCGAATTATCGAGGGAATCAAACGATTTTTTTAGATGGGTCAGTGGTTGATATGATGTGGGATATTTACAATTGGCTATTCTGACCGGAATCTACAGCAGGGGCGGCGTTCATGTTTAGGAAGAGAAGTGGATTGGACAATCGGCTGTGGCTGGAGGAGAAGATGAAGCA
>Cucumis_melo_newGene_1336	Cucumis_melo_newGene_1336.1
AGAGAGAGATTTTGGAAGAAGAAGAGGAATTTTACTAGAATTTTGAGGTTGAAAAAGAGGAGGAGAACTCAAGCAAAGTGTATCCATGGCTGAATTTTAGTTCATTCTGCACATCACTGGTTTTTAATTCGTTTTGAACTCTTCAAAAGGAATTAAAAGGGACAAGTTAAAGAGGTCGTGTGTGCGTGATTCTGGAAGTGGTTTTGTTTCGAGGGTTATCTGAGTTTATGCACGAGGAATCAGATTTATATATCT
>Cucumis_melo_newGene_1343	Cucumis_melo_newGene_1343.1
CAGGCAATGAACAGGTTTGTTGAGCATCAGATGCTCATGACCTTTAAAGAGTTCCGGACCGACTGTCACAGACATTTCAAAAAGTATAGCGACCCGGAGGAGGCTCGTGCCAACCCACCAAACGCACTGGTTGGACATGATGAGGATTGACACTTCCTTTGCAACCACAATATCAACCGTGCATTCCAGGAGCAATCACGGACGAACAAGGCTGCTAGATAGAAGCAGCCTTACAATCATAGTAGCGGGTCCAAG
>Cucumis_melo_newGene_1347	Cucumis_melo_newGene_1347.1
CTCTCTCTCTCCTTCAAACAATTGTGGGTTCCTCTTCTCTTCTCCAAAGAATGAAAGTTGATAATTTTGTGTTAAATCAATCTTCTTCAAAGAATTTATAGGTTTTTCGTCTTCTCCTCTAGAGAAATGAGAAACTGGCTTGGACAACACACACTTTTTTGGAGCTTGTTTTGTTGGAGATTTTGTTCTCTCGTTCTTGAAAAGTAAACATCGGCAAGTAGGAAAGGAATTTCTTGAACCTAAGTCTACAAGAGG
>Cucumis_melo_newGene_1350	Cucumis_melo_newGene_1350.2
GAGAGAGAGAGAGAGAGTTTCTTCTGCTGGGAAGTTTCTTTCCCCAGGGGATTCTGAAACGTAAAACATATCATCTCTCTGATTGGTTTGTGTTTAGATTTGTAAAGTGAAGCCTCTTTTAGCAAAATTGAGGAGGTTATATCTGCAAAAAGATATGCAAACCCTCAGCAGTATAGGTTATGACAGTAGAAAAAAAGAGGCAGGTAGTTTCGTGCACCCAAAAAGCTTAAATGCCAGTGTTTATTCTACTTCTTG
>Cucumis_melo_newGene_1359	Cucumis_melo_newGene_1359.3
CGTGTGCACACTGGTTAGATTCCGTTGTTGACGTTGAGTGTACTCCGTAACAACGATGCTGTCGTGAGTGCTGGGCGAGCCCCACTACGACAAAGATGATGGGAGTGCTGGACGGGCCCCACTACATCGTAGTGCTTGTAAACGTTGTTATACTAGGTGTACCCTACACAACGTAGATTCGTCATGTTAGTTAAAATGCTTCGATATACTTGATATGCCTTGCTAGATTTCAATGATGAACATGTTGAGTATTTA
>Cucumis_melo_newGene_1361	Cucumis_melo_newGene_1361.1
TCTGGAGGCCAAGCATCAATGAACGTGAGTTATGGTAGTGTTTTTCAGAGACAGAGCCAGAGAATACCTAGTCAACCCATTAGATCAACAGTAAGATCGCAACCAGGTCAGGAGTCCATTGCTAGTACCGTCAGGCGAATACCATGCACGAGTTGTGGCAGGAACCATCGGGGTCAGTGTTTGGTAGGTGCCGGTGTATGTTANNNN
>Cucumis_melo_newGene_1366	Cucumis_melo_newGene_1366.1
CACTCAGCATTTCATCTCAAAGATTTCCAATTCCATTCTTCTCTCAGTCCATTTTTCTCTTCAACGTCAAAAGGATGGCTGTACCTAGTGACAAGTATTTTCCTGCAATTGTCTTATGCTAAGTGCACAAGATTGACAGTCTTATTAAGGATAAACTGACCAAAGAACAGCTGCAGATGTTCGACAAAACAATATTTGGTCCATTACTGAATGTCAACATGGTCTTCAACGGCCAACTGATCCATCACTTCTTGC
>Cucumis_melo_newGene_1369	Cucumis_melo_newGene_1369.2
CTAAACTTGAAGAGGCTGACCGTATTTATGACTTCCTTGACTTAATCCCAAATTTGATACTATTTGTGGTCGTATACTCGGACAAAAACCTATTTCCTCCCTAATGGAAATTTGTTTTGAAGCTCGACTTGAAGAGGATCACATTAATGCCTTGAGTGTATTGATTACCGCTACCATTGACTTTGTTGCTTTTAGCGCTTGGTTCTCAAATCATGATAGTGACAAGAATAATGGAAAACCAATCCTTGTATGTGA
>Cucumis_melo_newGene_1373	Cucumis_melo_newGene_1373.8
ACATCTTACCATTTCTTGTTCTCACTTTATGCTCTCACACCTTTCTTCCCTTTCTTCCCGATCTCACTTTAGGGTTTAGGGTCGAACCACCACCGTCGAGTCATCCACCGTCATGCCTTCGTTTAATGTTTGATCTTATATGTTGTTTAATCTCATCATCGCCGGCCACCTCGCTCGAATCGCTTCATTCCTTGCCATTAAGATCTTGATTTTGATTCTCCAAAACAGGTATTTTTTCTATCTTACCTAATTCAA
>Cucumis_melo_newGene_1376	Cucumis_melo_newGene_1376.1
TTTCTGGCCAATTTCGATCTAACCTCAGCCATTGACACAGTCCTCTCTTGCCCGCCAAATACCCACTATCCTCATTTTTGAGGATGAGATGAGAAGTATTTGAAAACGATTCTCTTCCCACTTCCCTCGCCAAATCCGTCGCCATGAACTCAAAATTCCACTCGGCTTTTCCACTTGATAGTGTCTAGAATGTTAAAAAGAGGAGCTAATTAGGGGGAAGCTTGAGGAACACGAAAATGGATCCCAAAGCTTCGA
>Cucumis_melo_newGene_1378	Cucumis_melo_newGene_1378.1
ATAAAGGAACATTAAAAAGAGAGAAAAATTTGAGCCTCCTACAAAGAGTAGACTACAAAATAAAACGGAAGCTATCTAAAGAACAAAAACACAGAAAGCCATAAAAAAGAACAAGAACCCAAAAATCTATGAGAGACTTGTTAACCAAGAAACAACTTTTGCGTTGATATTTGAATAGGAAGAAAAAGGTTAAAGGATACAAGTTTCCATTGGGAACGTGCAGTGGCAACAAAATCAGTAAGAAGCCTAGGAAAT
>Cucumis_melo_newGene_1385	Cucumis_melo_newGene_1385.1
CAAAAATCTCAATCCACGCTGCTAGTAACCTACTCTTCCTCCTCTTTTCTTTGACTCTCTTCGAAGCCAACGACAGCAAGAACTCAACGCCGCTTCTATTGACCATCGTTCTGCCATTCGTGACACTTCAATGACTAGTTGTTTGCGGCTCCAACTTTCGACCTTGGTCGCTCACACCGTCTGGGGGCTTTCTTAGGGTGAGTTTTTTTTCTTAGGGTGAGATTTCAACCTCAGAAATATTGAAATAATGAAGCA
>Cucumis_melo_newGene_1393	Cucumis_melo_newGene_1393.1
AAGGGGGCAAAGGGGGCATAAATCAAAGCTTTCACTTGAAGTTCTTAAATTCTTCTCGTGTAGCTTCTATGCTCCTACAAACCGTAGTCAGGACCTCAAATCGCTTCTTCAGTAATAGCAGGGGTGCTTTTAAAGGTGCTAACTTCATCTTGGAGCTTAGCAACTTCTAGTTCTTGCTGGTCTATGGCCTTTGCTTTCTCACAAGATAAGATTGACAGTTGTTCAGACTCAACATTTATGCTCTAAAGTCTCCTT
>Cucumis_melo_newGene_1397	Cucumis_melo_newGene_1397.1
AGAGAAATTCAATACTGGTCCAAAAAATAAAGGTGAATCGGTAACTTATGAAAACAAATAATCGTGGGATATTGTTGTTTATTGTTCCATATATATGTAGATTAATTTAGATATTTTTGGGTTTTATATTCTCAAAATAAGTTTCAATAAACAAGGGGAAGTTTCATTATTATTTAAATTTAAATTGTAAGCAGAACAAAGAACACAGCGGCCGGAGCAGACAAAACGAAGACGATTAAAGGAAGCGACGGCGGT
>Cucumis_melo_newGene_1398	Cucumis_melo_newGene_1398.2
AAACACGCACCAAAGTGGAAGTTAGTTAGAACCGTATCTATTGAAAGCAACCTTCTACCTTCTTTATTCTCTTCAATTTTCATTGTATTAATTGAGGTTCTAAATTCATTCTCTCCTCACCAAAAACAAAAATGGATGTTGGGAGAGTCCAGGAAGTTGCTTCATCTCTTCTTTTCTCCGGCACTCTCCCCTCCGAGTTTGTCCGACCAGAGACCGAACAGCCCGGAATCACTACCGTCAAAGGCCAAGTCCTTG
>Cucumis_melo_newGene_1401	Cucumis_melo_newGene_1401.32
CTTAATCCCTCCACCTAACCCTTCTTTCTCATCTTTATTCCCTTCTTTGTTCCTTCTCTTTCCTAACACCTACTCTTCATCTTCCTTCTTCTCCTCTCCCTTTCCCCTCATTAGAACCCTTCCTCTGTCGGCCACCATTTGATCCCTCTTCACGTTCATTCCTTCTCCATTTTCAACCGTTTTTCTTACCATATTTTGTTTTCCCATTTTTTTCGTCTCGTTAATCACCAATTTCTCCACTAGGTTTCATTTGGC
>Cucumis_melo_newGene_1402	Cucumis_melo_newGene_1402.1
TTGCTCTCTCTTAAAACACATGCTCCCTCTACCGAAAAACGCAAAGGCTTTCTCTCCTTCTCTCCACCGAAAATGCAAAGTGCACTGTCATCGATTCCACACCAGCCAACTCCAGCCACTCCAGCCACCCGCTATCGTCAATTACATTCTAGCCACCCGCCGCTGTCAATTCCACTCCAGCCGACTCCAGCCACCCGTCGATTCCACTCCAGCAACTACCGTCGTTGACGCCACAACAAGCCTTCACCATTAAAC
>Cucumis_melo_newGene_1403	Cucumis_melo_newGene_1403.2
TCTTATTTTCTGTTATCTTCACATTCATTACTTACTGTCCACTAATATTGTTTGGTTAATATTTGCTATCTTAATGTACCAAATATAATATATTTTATTAATTACAATACCAAAATGTAGATACTATACCTTCTCATCTCATTCAATTTTCTTCTCTTACTCTTCTTGTACATCTTTCAATTCTTGCGTTTGTTTCATGAATTTTCTTTTAATAGCCTACATATGTTCATTGTGGCTTACAATTAGGCTGTATTA
>Cucumis_melo_newGene_1409	Cucumis_melo_newGene_1409.5
GTTTATTTCCTTGAGCAGTCGTCGCCACCACCATCACTGTCGTCCACTCGTGTCCAGCTAATGCCCGTTTGTCGTCGAATAGTCTTTTGGGCTAGTTTTTTTCTTTGACCGTCGTTGTGCTCGCCACCACTGTTGGGCAAGATTTTTTTTTTTTTCTTGGGGCTGCTCTTCTTTCTTCGATTCTATGATTATCAATGTTTGTTACTTTACTAATTATCCATCAACTGATGTTGGGAGCACCCGACAATGCCCTCG
>Cucumis_melo_newGene_1411	Cucumis_melo_newGene_1411.2
CCACATCGCCATTCTATCTTTTCTTTTTTAGGGCCCATGTATGGCCGTTAACCAAGCCTAACCTTTTGAATTTTTTATATTTGTAGAGAGAGAGTGAAAGAGCCTTCGAAGTGGTTGATTACATTGTTTTTTAGGTCATCCCATAAAATATGGATACATCCAGAACTTCTAATGGAATTTTTAGATATCCATTTGATGCTTTTTTTTCTCCCAAACAGATCTTAGAAGGTTGTCTTTGTCATTTCCATTTTGATC
>Cucumis_melo_newGene_1412	Cucumis_melo_newGene_1412.13
CCCATTTCTTACTTTACTCTTTTCCCTTTTTTCTCTACCATCAACACGAAAGAAACACCAAAAACCTCAACCTCATTTTTCTCCATCTCCACATGGCCGACCACACAAAATGACCTTTCTTCTCATTGACGGTGACCCACAACGTTTCAGCCAGCCACTGAAGGGAACTTTTCGTCCGACCACGACACTTTTCTGCTATATGCTTTTCGGACGGTGACGTTTAAGCTAAGCAGAAGCTATACGCGTTTAGGGCGA
>Cucumis_melo_newGene_1417	Cucumis_melo_newGene_1417.1
TCCAAATCTTGCATTACAAACGCAGTCATTTTTAATTCGTACGCATCAAAATCCTATGGGATAAGCCCACAGCCATTTAATTTCCAGACATTTGATTCCTAACTTGTGCACCAAACAACCCCTTAATTCCCCCTCTCTGTCAATTAAAACCAATCGTTGAAGCATTTTCCCTCTCACACAATTAAAAACGCAAAGGAAAGTCGTCGAACCCACTAGCCGCGTAACGCTAAAAATCCCTTCCGTCCTATTTTCCTC
>Cucumis_melo_newGene_1420	Cucumis_melo_newGene_1420.1
CGTCCGTCGCCACCCTCCCTCGCCGTTGTCCCTCGCCGCCGTCTGCCACTTTAGCGATTGTTTGTGCTTGATTTCAATGATCAAGCAATGAACAGGTTTGTTGAGCATCAGATGCTCACGACCTTTAAAGAGTTCCGGGCCGACTGTCATAGACATTTCAAAAAGTACAGCGACCCGGAGGAGGCTCGTGCCAACCCACCAAACGCATTGGTTGGACGTGATGAGGATTGGCACTTCCTCTGCGACCATTATATC
>Cucumis_melo_newGene_1421	Cucumis_melo_newGene_1421.1
ACTATGTCACTACCATCTCCAATGGTTACCCTGAACTTCGTTTCTTCAATTACTGGAATTTTTAGTTCATCTACTATTCGCTGGTAAATGAAGTTGTGGGTTGACTCACTATCGATCAATAAAACTATACTCCTTCCTTGAATTTCTTCCTTAAATTTAATGGTCCCCTTCTTCAGAAATCTCATAATCGTTTGGAAGGCAATCTCTGTTTCTTCATTGATTTCCATGGCCTTCAGATCTACCATTTTGATATTC
>Cucumis_melo_newGene_1445	Cucumis_melo_newGene_1445.3
CCCCTTTTTGAAGCCTTTTTCACGATTTCTCGTTCTTTTGCTCCACCAGACTGTGCGCGATACCCACGCCGAAACCCTCAAATGATGACTGTGATTCGCTCCCTCTCTCGATTGTCGTTCAACCGATGACGACGACGACACTTCATGTTGTCTCTCTGTCCGTCGTCTCTGTATTCGTCGTCTCTCTATTCGTCGTCTCTCTGTTCGTTGTCTATGTTCATTGTCGTCTCTACAAGGAAACTCATCGTCGTCCAC
>Cucumis_melo_newGene_1448	Cucumis_melo_newGene_1448.1
CACTGTTGCACAACATTGACCTGAGGACTACTGATTGGTCAGATAGAGTTGCTCATTTAGTGATGCGATGGCATAATCGCAGAAGGTTTACTGCTACGGGACCTCCAATTGAGCAGTTTGATATGGATGTAACTCAAGAATACATCAATTGGTACAAAAACATTAGCAAGCTCTATATCACCCAACCGGGAGCTGCTATGAGTCATCTGAGATCAAACAATATTAGACTTCGGAATGTTGCAGATGATCCACAAC
>Cucumis_melo_newGene_1449	Cucumis_melo_newGene_1449.1
GCTGTCCGTGGTCCCCCAGGGTTTTGGCTCTCACCGACGATCCCCGTTTCCACTGTATACTCCATAATTGGAGACTGGGGTCATGCTGTTGGATTTTGACACGTGGCTTCCTTTGAGTTTGATGATTTGGACGTACACGTACCTTTTCTTTTTCTTTTTCTTTTTCTTTTTTCTTTTTCTTTTTTGTGTGTTTAATGTTTATTAATCTCTCCTCTTTCGTCTTTCCTCTTTCTTTTTTTTCTAAAAAATAAATTT
>Cucumis_melo_newGene_1452	Cucumis_melo_newGene_1452.4
NNNGGTTTGTATCTTGTATAACTTTGTTTATTATTCATTTGATGGTAGATGATAGGAGGGATGATCCTTTGGGTCTCCTATCAAATTAATGGACCTACGAGAGGGTTGGTTTATGAAGTTACTGTTGATTATTCGTAACTATGTTTCCTACGCAATGGTTCATCATGAAGTGCTAAGAATTCAAGAAAACAAAGTGGAGTCGTTGACTTGGGAGGATTGGGAAGTTTTTAAAGGATTACCAGGTATAAAGTTTTT
>Cucumis_melo_newGene_1456	Cucumis_melo_newGene_1456.1
GGAAACAACAAAAAAACAGGTTGAGATTCAAAAAAATGATGAAGCAGTTACTTTGGTTCAAAAAGAACCAGTAACTGTGTCTGATAAAGATGAACAAGAAAAACCAATAAAGAGAAGAAAGCTATGTAAAATAGAAAATAGAAAGGTGCAAAATGAAGATGAACAAGGTAATCCACCCACAACATCTGCTCAGATCATATCAGAATCTACAACACCTGTCCCAGATGTGGAAATCAGAGAAGTAGATAGATATAA
>Cucumis_melo_newGene_1467	Cucumis_melo_newGene_1467.1
AAAAGAGCATCCAATATCTAATTAAAGTAACAGCTCCTAAAATCTTTGTGATTTGAATTCCACCAAGAAGCCAAACGATGTATACTATAGAGCCAAGAATCTCCCAAACTAGTCATTCTAAAAAATCCAGCGATCTCATTCATTCCATGATAACATAACCAAAGTACCAAATAATAGACTTTAATCGTGCAATCCCACAAAATCTTAACCCTAGGTTCCCCAGTAACCTCGTACATTTTTTATTTTTTCAGAAAA
>Cucumis_melo_newGene_1469	Cucumis_melo_newGene_1469.1
GAAAATTTTTCAAAATAAAATGTTTCCATTTTTGAAATGAGGTATTTTTTGTGACTTCTCCACGAGCAACAGCAAAGACATTATACTCCGATGAAACTAACCGAATATCTGAATTAAGATTCTTCTTTCGATAAAGATAGCGAAGCTATTATTATATTCAACACAGGCATCCTCGCTGGGTCTTGAAGAACACTTCATTTCTATGTTACATGTAAGACAGTTGCGCTGCTTCAAGTGCAGATTATTACCCATGGT
>Cucumis_melo_newGene_1472	Cucumis_melo_newGene_1472.1
TTTAGGATCGATTCACTATCGACTAGCTTAGATGCGCATTGTAACATTTTTGTGAGTAGAATTCTATCTGTTAGGTACGTTTGTTATTTGCTAATCATGCAAGCTTTTTATTTGTTTATGTCATGTGATCAGTGATGTATGCTTATTTGAATTATATAGCGTAACCTTGAGAATGTTGAGCATGCTGAGGTGTTCATTTTCTTATTTAATTTTGATTTGGTGGGTTGCATTCATTACCATAGCAAATGTCCTTTA
>Cucumis_melo_newGene_1475	Cucumis_melo_newGene_1475.1
TCAAATATCATCTCAATACAAAGCACTCTAAAATATCAAAAAATATGAGTACTACAACAATGAGTTCCTTTGCCTTCGTTATCTTCTTCTTCCTTGGGGCTATCGTACATGTTGGTGTTGCCGTCGAACATAAGGTCGGCGGCAATTTTGGTTGGAACCTACCCTCTACTCCCACCTTCTTCTCTGATTGGGCTAGCAACAGAACTTTCTTCGTTAATGATAAACTCATATTTGAATCAAGATCCAACGAGACTC
>Cucumis_melo_newGene_1480	Cucumis_melo_newGene_1480.1
GAAAATATGTAATATTAGGTTGAATTGCACTGTTGAACTAACTTTTTAACTAATACCCACTCCCATAATTGAAGATTCTCTTTGCTTCTCTGTCTTCAAAGCACCAAACCATTTTGAAGTAGGTCTTGGTTTTGTTCCATATGTAAAATCATTCTGTCTTGCTTCTAAAGCCACCTTAGCTTTTGTTCACATAACAAACTCTCTCGCCCTTTTATATATATAATTTTTCTTATTTTTTTTCTTATGTTTTGCTTA
>Cucumis_melo_newGene_1490	Cucumis_melo_newGene_1490.1
AAAAAAACTGAAACAAGAAATTGAAGTACTGCTTGAAAAGATGCAATTTCTTGGGATTTTTGGCATTCTCCAAGAAACCTACAAGATCATCTACAAAAGGAGAAAAATTATTTCTCAAATCACTCTATTTTTAGTCTTGCCTCTATCTCTTTTCTTCTTGGCGTACAATCAAATTTCCAACCATATGATTCAAAATTTCCTCTTCCAAATAATCCAAGCAAAATCCCAAAAGGGTCATCCAAGATTTTTGGAACA
>Cucumis_melo_newGene_1491	Cucumis_melo_newGene_1491.1
GCATCACCATGTTCTTGGTCAAGCTTAAAAACTTCGATCCTCTTCTTGACGCAACCTCCTTTCTTGCTCAAATTTCCTTCGACAATGCTGACCTGAAATTTACGCCTTCGAAATTCTTCATAATTGCCTCGCACCGTTCCCCTCGCTTCATCGCAACGCTACAATTGTCCCCACAATGGTTTACTACTTTTTCCGTTGATAATGATCATAGTTCTAAGGTTTCCCTTGAATCCTTCCATGATGCTATATTGGATG
>Cucumis_melo_newGene_1494	Cucumis_melo_newGene_1494.2
ATAGACACATATTATTTCAAAACTCCTTATTAGAAATGAAGAGAGGTTCTAAGCTTTTGAAAAATATAGAAGAAATAGAGAATTCAAATGAAAACACCAAGGAGCTGAATGATGATGTTGTTCATGATCACTGTCCTTTCTTTTTGTCCATCTTCAACTTGGTCTTCCAAATTACCATGGCCTTTTATAGGTTTCTAGGTTTCCGAGTTCACCGTCCGATTCTGTCGTCATCGGAAGATTCTTACCCCGTTGACT
>Cucumis_melo_newGene_1496	Cucumis_melo_newGene_1496.1
ATTGCAATCTTTCTAATCTTGGAAGCCTTTGTAAATAAAGTAGGAACAAAATGTCCTTGACTATACCCTTAGGACTTGACAAAGGTGTCTAAGCATCCTTCCGAATTGGAGGTTGTTCTTGGTGTTATCAAGAACTTCTGTAAGACGCAACTAGGAAGAGAAAGTATAGCAGCAGCCAACAAGCAGCTACACCTTCTGGAGTACATGCGAAAGGAGTATGGACATGCAAGGTCCTTGGCCATTGCACAAGCTCAC
>Cucumis_melo_newGene_1509	Cucumis_melo_newGene_1509.1
TTTCAAGTTTAAACCGAATTTTAGTGGGAAATGGATGGGGATATCTCCAACTGATGAACTTGAAACCATAAAGAACCACTAATTTCAAGCCGGAACTGTAAGCGCTTCAGTAACGAGTCTACTTGTTAAAGCTTCTCGATAAACTATTATGAGTTTCTCCATCATTTTTGCCGTCTCTCAACCTGTTCAATCCATTGTCTTCCCTCCACGAACACCCAATTACCAGATAAGGACTTCAGCTTTAACAATAACACA
>Cucumis_melo_newGene_1511	Cucumis_melo_newGene_1511.3
NNNAAACCAAAACTCAACCGCTGAAAAAAAACATCTCTAAAAATTAAACGAATATATAAAATTCACAATCTCACTTGTTACAGTGATTTGTTTGATTCCTCGCCCACCGGAGTTGCTTTTTCAGGACCTCCTTTCACTGAAAAACTCCCAGAAATCAGGTTTCTGGGTGTTTTTCTTGTAGAAGACGTTGGTAGCTCTGGAACAGATTCGAAAGGGAGGAAAATTGGAAGTATCGAGCTGGTCATATCATACTTG
>Cucumis_melo_newGene_1513	Cucumis_melo_newGene_1513.8
TATAGAGTCATCCGGTCGATTTCCCTCGTTTTCCTTTTCTTTTCCGTTCCATTTTCCTCCATCTTCCTCTGACTATCTTCCCCATTTTTCGATCTCATCTCCCTTCCTCTTCACTCTTAAATGAAATGAAAGGAAATTTACATTTCCTTCCTTCTTTTTTCGAAGCATCGGCCCGTGTTGTTCGTGTGCGATTTTTGCCCTACTTTTCTCGATTTTTTTGTCCCTGCCCTTGAAACCCATTTCCGTTTTACAATA
>Cucumis_melo_newGene_1514	Cucumis_melo_newGene_1514.2
AAAGGAAGGAAGGAGACCACGTCGACACGTATCTTCTTCTCGTTTCCACCAACTTCCATCCTCTTCAACCTGCTGTTTTCTCCTACAATGGCGAGCTCTGCGGTGATTGGGTGGAGGATTCTGTTCCTTCTATTGGCTTGCACAATGGTTTCAACTCTAGCTTACACACTCGTCACTGATGGCTCTCCTTTCCGCAAAGAACTTCTCTCACGGTTAATGGTGACAGTATTAGTTGATTTCTATTTCAATGTGACA
>Cucumis_melo_newGene_1516	Cucumis_melo_newGene_1516.2
AAAACTCGATGATGGCGAGGGAGTCTCCATGGAACGGCAATGGCCTACTTCAATCTTCTTTTACAGAAATGTTCTTCCTTCTCCCACATCAAGCAACTCCAGGCAAACCTTATCATCAATGGCGATTTTCACTTCTCTTCCTCTCGCACTAAGCTTCTCGAGCTCTGCGCCGTTTCCTCATGCGGCGACCTTTCCTATGCCCTCCATATTTTCCGCTATATCCGCTACCCTTCGACCAACGATTGGAACGCCATT
>Cucumis_melo_newGene_1522	Cucumis_melo_newGene_1522.1
GAAAGAGAAAAAATAGAGGGGTAATTGGAGTCTTCTTCGTTAAAGCCTTGCAGAGCGCCCCACTTCTCGAAATTTCTCTCTCCGACCTCTCCTCACGCCGCAATCTCTCTCTATCTTCTCCACTTGTAATCGCCATTTCTTTGAATTTCTTGCTCTAATCTGCCATTATTCAGGCTTCACCTTCTTCTCGCTCTATTTTTCCCAGACATATATGGGCTATAATTAGAAAGAGAGAGGCTTAAGTGGGATTTGAAA
>Cucumis_melo_newGene_1524	Cucumis_melo_newGene_1524.5
TTTTCTCCATCTCTTACTTCCATTATCGATTCACCTTCTTCTCCCCTCATCTCACCGACTCATACTCTTTTTTGTTCGTCATCTCCATAGTTCAATCAGTAAGGTTTCGATCTACTCCTTCCCGACATTTTTCCCATTTGGTCGACACTTATATCAACCCATTTTCATTTGATCCGATCTGTTGGTCCGAGAATGATTTTCAACGCTTTGCTTTGCTTTTTTTTTTTTTTAAACTTATCCCTTTCTTTCACTAAA
>Cucumis_melo_newGene_1528	Cucumis_melo_newGene_1528.1
CCCCAAAGCACTTTCTAAGTGATTTTACCATTTTCCCTACTTCTCTCTTCTCCTCAAATTTGCACCTCTTCAAACATAACCCATAAAAGAATTTCCCTCGATGTCGATCGAGCTGGCTCGCCAAAAGTCAATTTTGGAGAAATTACTTAAGCCAATCAAATCAAATGATTTCTCCATCTGTAAAATGGGAGGACGAACAAATTAAAACAAAAGGTCGTTTTCCATGGAACTCTCAGGTTTTCCAAAGGATCGACT
>Cucumis_melo_newGene_1530	Cucumis_melo_newGene_1530.1
AAATGTCAAATGTGTGATAAACCTAGACACATGCTGCTTGTGACTACTACAACTGAATGAACTTCAACTTTCAAGGTGGACATTTGCTTGTCCAATTAGCTGCAATGGCAGTTACTTAATTTTATGCCCCGTGATTGACTGTTTCTAGTTGGTAACTCTCATGCTACATATGATATGGGTTCCTTTATATAACTTTGCAAAAGAGTACATCGGTAATGACCAAATTGCTTTAGGTAGTGAGCAATCACTTTCAAT
>Cucumis_melo_newGene_1533	Cucumis_melo_newGene_1533.1
CACAACCAATTGTTTATAAACAATTTTCAGTTTTAAATCTTAAAAACGATTGTATAGAATCCTTGTTCAGCAAAACAATTTTGAATGATAAATAACAAAATAACCAACATAATAAGAAAAAGAATTCTGCTGTTTACGTGTTATCATAAGCTGGCTTCTAAACAACTGGTGATGCATTGTTATAGCTTATTATTAATTTATTACCATAATTTACTTTAGATATATTATGTTTATTAGATTAACACTTCCATCCAT
>Cucumis_melo_newGene_1535	Cucumis_melo_newGene_1535.1
CTCTAATCTTAAAGATGGGAATGATGATGTTTGAGTTGAGGACTAATCTATGTTATTTTGCATTGCTAAATTGCTTCTTTTATTTTATTATTATTTGTTTGGTTTGTGTTTTAGTAGCGAGTAAAAAAATATTGGTGGAGAAGTTCTCTCGACACAAATTTTATTCATTTGATAAAGACAAGATTTTGATGTTAAATTTGACGATTATTCAAATAAAAACCGAAAATTTAAAGTGGGGTTTTCGAATGAAGTCAT
>Cucumis_melo_newGene_1539	Cucumis_melo_newGene_1539.1
GGAATACAACTTCGTTTGCTAGAATACCATGCCATTGAAGTCGGGAACTAGTCAGAAATATTATTATTGCATCACTGTCCTAATGTTGATTTCTTCCTTCTATTTGAGTTAAATTGTGGGAATTTCAGGATTTCTATTTTGGTTGCCCGTTTCCAGTTGGTAGCAGAAGATTCTTGCTGTTTACCGCTACTGCTTGTCACAGTGCAAAGTCTCTTCAAACAAGTGGTTCAGTTTTTATTCATTTTGTGGAGTGGA
>Cucumis_melo_newGene_1540	Cucumis_melo_newGene_1540.11
GCTAAATTGAAGGGACCCACGAAGACCAAAGCCCGATTAAGGGCTCTGATTGTAGCGGCGGTGTACTATGCCGATTACTGCCTTGTCCGAGTAAATTTCAGCGGGACCTTCCTAATCTTTTTCCTTCTATTTCTCTCTCCCCCCTTCTCCATCGGAATCTCTACGGCGGCTGCTTTCCCCCTCATCATAGTTCGAGCTGTTTGCTGCTCCAGAGCTGGATTCTGGAGTCTACGAATTATAGGGAAGCTACTTTAT
>Cucumis_melo_newGene_1542	Cucumis_melo_newGene_1542.3
GCTTCTTTCCCTTTCACTCTAAAACTTTGGGTATCAGCTACTTTTTGTTCTTCACCACAATACAAAATATATGATTTCATTTGTCTCTATTGATTGATACTGAGTCGGGCAAGATTTTGGGGTTTGAAGATGCATTTTGCGGCATGGAAAAGTGGCTTTAAAGAACTGAGGCCTTTGATTCACTTGTTATTGCCTTTATGTGTTCATTGGATTGCTGAAGAAATGACTGTTTCTGTTCTTGTTGATGTTATTACT
>Cucumis_melo_newGene_1543	Cucumis_melo_newGene_1543.1
TTCTTTTTCTTTAAAAAGAATAGAACCAAACCCTAATGAAACTAAGACTATAGTTTTTAGCACATAAAAAATAATTATTGATAATTTCATTTGGTAGATTTAAATCAAATAATCTGATCCATAATTCCATAATCATCAATAATGATATCCTATATAAATACATACAATACATGATTCAAAGAGAGAGATATGGGAATTTAAGTTTGGTTGAACAAAAGATTGACCGAAGAAGTCAAAGCTTTTCCTTTTTCCAAA
>Cucumis_melo_newGene_1547	Cucumis_melo_newGene_1547.1
GTAATTGTCATTTCATTTCTTTTTGCATCTGTGTCTTCTTCTAAATGGAAGCCATGGGAAGGCAGTGAGGGAGAGAGAGAGCAATTCACATCTGAGTTCCGCTCATTCAATCTCCACCCATTCTCAAATTTCTTCTTCTTCAATTGAATTCATCCTAAATCCATTCTCCAACGAAAATCATCTGAATGAGACGAAGTTCATCTTCAGAGATCGACGACAATGCGAGTGCAAATGCCGTTCCCGGCACTCACTCCA
>Cucumis_melo_newGene_1548	Cucumis_melo_newGene_1548.1
AAAGAATAGGGATATATATTGCCGCTGAGGTAGCGTCGCGCGTCGGATATCAGAAAGGGGTTTGGGCAAAACCTCTCGGAACCCTAGAAGGCGAAGTTGGAGGCATCGTCGGTCGGCGACAGAAGAGAGTGAAGATGATCATTCCAGTTCGTTGCTTCACTTGCGGAAAGGTGATTGGAAACAAATGGGATCATTACCTTGATCTTCTGCAGGCAGATTATTCAGAAGGTGATGCACTTGATGCTTTGGGTTTGG
>Cucumis_melo_newGene_1550	Cucumis_melo_newGene_1550.1
TCTCAAGTCTTCGCCTTCAAATGATTGGAACGAGTCAGGATGATGGAGGAGATGGGTTTGCAAATAAGATGAGAGGTGAATGGAAGGGATAAAGAAGTTTTGTGCAATTGTCGAAACAAAGGTGGAAGATGCAAAGTTGGAAAGAATAAGATGAAGAGCTTTAGAATGACGAAGAGTTAACAGGGGAAGCTGATTTTTGCACAGGAGTTTGCGGAGGATTCTTCCTTTTTCTTTTTCTTTTTTCTTCATCTTTTG
>Cucumis_melo_newGene_1552	Cucumis_melo_newGene_1552.1
AAGTTCAAGTTAATAGCCAAATAGTCTATAGTGTATGAATAAGGTTGGGCGCCTTATTCTGGGTAAACACTATGGATGCAGCCCGCTCCGTAGTTAGTACAAACGATGTAATCATGAATCGTTCATGTAGAGACATAAGAGTGGGGGCAACCTATGTAAAGGGTTTGCATAAGACTGGAACCACGAAATAGTCACTTTTTGTTATAACACCGTAAACTATAAACTGACTATTTCAATTGTGATGACCTAGGTAAC
>Cucumis_melo_newGene_1561	Cucumis_melo_newGene_1561.2
TCCAAACTCTTCTGTCATGTCTGGTCCCCTACCAATCTCCTTTTCCTTTCCTTTTTTTTTTTTTTTCTCCTATGCTACTGTTAGTGTTTCTTTCTCTAAAATTTTTTTTTTCTTTGATGGTGGTTGTAAGTGTCTGAGTCGACTTATGTGCATTTTGACTAATCTCATAAAACAACTCGTCTAATTGTACAATATTTTTGGACAAAATAAATACGTAAGACATAAAATTTAAGTAGGTAATCAACATGAATTGAA
>Cucumis_melo_newGene_1564	Cucumis_melo_newGene_1564.2
TCTTCTTCTTCTTCTTCCTTTTTTTGTGATAATTAATATATGCTTTCAATATGCCTGGCTCCCTGTATGCCATTTGTAGAGCGCTCACCGTCATTCCCGATGGCCTCCGCGCATGGCGTATGAGGAGCCAAGCATATCCATATCTATATTTCCTATTATATATGTATGTATACCCTCCTGTCCTGTTTTCAAATCTCTAATCTCTATAAAAGTCTTTATCTTTTTCTTTGTTTTTTATTTTGAAAATAAAATACG
>Cucumis_melo_newGene_1579	Cucumis_melo_newGene_1579.1
CAACAACTCAATTTGATGATGATCATCAAATAATGGCCAAGTGAATCTTATCACAATCTGTGTAGCAAAGTAATGGCGCAGGAAAATACTATTAATGAAGAAGTTCATGAATTGGAGGCCGATCCATCCAACAATTCTCTAACTGAAGTTCTAACGTCATTACGAACACTGAATAGCATTAAGGACCCTTCATCAGCTGGTCGTGCATTTCCCCAACGCATTGAAAGGAAACCTAAATCCGACGACAGCTTTATT
>Cucumis_melo_newGene_1580	Cucumis_melo_newGene_1580.1
GAAAAACCCTAAAAGAGAAAACCCCAGCAAGCCGCCGTCACCACCGCCACCTTTTCCGTCGCAAGTCGAGTCGTCGTCTGAAGTAGTCAAGCCATCGCCGTTACGTTTCGTCCCACACGTCGTCGGCCATCGTCGAGCGGCAGTCGAACCACGAAGGCAGTCGCATCTTCTCCTGTTGTTAGTCGTCTCCGAACGTAAGTCGCTGCGTCTCCTCCGTTCGTCAGGCTTCGCCTCCATCCGCTTTCCACCGGGTCA
>Cucumis_melo_newGene_1581	Cucumis_melo_newGene_1581.1
TTAATTTCCGTAAAATCATCAAGTCCGACCGATATTTTAAACATTGCGTTTACTTCGTTTTTCGGCGCACGACAGAACACTCTGCCGGTTTGACTCCCAACTCAAACTCATTCTTCGACCACGGAGCGGAGCATCAGTCCACTATTCTGCCACTTCACTTTACATTGGCAGGATGCCGGGAGATGATAACGGAGGATTCCAGGACAATATAATCAGTTTTTAGGGTTCCGATCATTTTCCTCTTGGCTTTTGCTA
>Cucumis_melo_newGene_1582	Cucumis_melo_newGene_1582.1
ATGGCATACCCCACAAATTTCATATTCTACACTTGAAGGTCTCTTCATCTTTCATTATATTAAGCATTAGCTTTGAAGCTTCCTAAGTTTGGAGGAAGTAACCAGCACCTCACTACGTCGGAGAGTGATCTTTCCGAGCAGCCCGGGTTCGAGTTTACGGATTGGATGTTTGATGGATGGCTGAACGAAAACTCTTCGACTCTGACCGACTCCGTGATGTACCCAGTTTATCAAGAGGGGGAGGTTGATGAGTTT
>Cucumis_melo_newGene_1584	Cucumis_melo_newGene_1584.2
GAAAAGTTGCCATCAGGTCGGACTCGTCAGTCGTCTGAACCGCGGAATTCTCAGCCGGGAGTTGCTCGCCGCTACTCAAAACCTCGGTTATTGGGAGGTCAAGAAGTTCCTTTCCTCTTCTTCTTTCATTTCCGAAGGATTCCGATCTGACAATCTCTCGGGACTTGAGTAGGACCCCTGCTTTCTTTTCTTAATCTCCATTTCTGCACCTTCGATTGAATTGAAAGAGGATTGTTAACGTGATTAATACCTGGC
>Cucumis_melo_newGene_1589	Cucumis_melo_newGene_1589.1
CAAACAAACCCTAAACTACAAAACCCCAATTGAAAACTCTCTTCTAATTTCTTGCTCTCACCATTCTTTTTTCTTTACACAAACTCTTTTCTTTTCTTTTCTTTTCTGTTCAAAAGATATATCTCATATGGCCTGTGTTAGGTTTGCTTGCTTTTTGTTGGTTGTTCTTCCTGTTACATCACTCTCCATCATCAAGTTTCATCAACAAGAAGACAAAGATGCAGCTGAAGATAGGGTTGGTTCACTCAAAATGGA
>Cucumis_melo_newGene_1590	Cucumis_melo_newGene_1590.1
CCATGTTCTCCTTCCCCATTCCGCACGTCCTCTGATTTCGGCGGCGTTTCTCGTGCTCGTGCTCCCATGAAACTACAAGGCTCTACTGGAACTGTGCTGAAAATTCTCGTATTGTTCACAAATTTCTGACAGGTATTTCTGCCATAAGACATAGAGGCGGTTAGATGAAATTCTACAACCTTGCAAGTTTGCTACTTGGAGATTTGGCACAATACAGCTTAGCCAAATATAATGGTATTATTGCTGGTGGTATAA
>Cucumis_melo_newGene_1591	Cucumis_melo_newGene_1591.1
CGAGTTTTTATTCTTTCGTTCTGTCTTCTCTGTAATGAAATCAGCTTCTCCTTCTATCGTTTTATGTTCTCCCTCAATCCATCTGCATGCAAAATCGATGGATCCTAACTCGCATTTTGTCGATATTTTCTTCATTCATTCGTCCGTTGCGTTTTCGCGATGAAATCCGATTTCGTGACGCCGAATCTTTATCTGCATCTCTCTCATCCATCTCTCTTTTTCACTCCCGAAAGGTTTTTCGTGTTTGTTGAAGCC
>Cucumis_melo_newGene_1594	Cucumis_melo_newGene_1594.1
AGAGAGATTTGTTTGATATTAAAAGAAAAGGGGGATGGAAAAGGAGGGAGGGAGAGAAAAGACAGAGATGTGGGGAAAGAGAAAGGAATGAATAAATATCATCATTACATTTCTCTCATCAATTGCTTCTAAAATAAATAAATATTAACCAAACTCTTCTCCTCCCTTCTTCTTCTTCTTCTTCTTCTTCTTCTTCAATTCATTTCTTCATTTATTTTCATTTCTCTCTTCTACTCCATGGCCTCTTTCTTTTTG
>Cucumis_melo_newGene_1597	Cucumis_melo_newGene_1597.2
CCAAAGTTCCCTGCACCGTTCCGACGCTAATTCGTTATTCGACCGAGTAGAACTGTAAATTTGTAAACCCTCGATTTAGGGTTTATATCTCGTTCGTTCTTCAATCTCGTCATCTTCTTTTTCTCCGGCGACAATGGCGAACGAGCAACGGCAATCGTCAGAACCCTGGACCCTCGAAACAGTACCTTTCATTATTCTTATCCTCATAGCATCTCACATCTTGGCTTTGGTATATTGGATTTATAGGTTAGCAAC
>Cucumis_melo_newGene_1600	Cucumis_melo_newGene_1600.1
GCAGAAGTGAGAATTGAGATTACAATTTGGGTAAACACAAAAATTAAAATTGAGATTAGATTACAATAACATAAGCTATTTGAGGTTGGTTGGTGTTGGCTGGCCCTACGCACTCCAATTATACCATTCTCCAACGCGGTGAGAAATATCTGCTGGCCCCACCCTAATGATAATGATCCTACGGCGGGGATTCACCCCTCTCTTTTTAAACCAAAATCTACGGTCAGGATTCACTCCCACTAACAACCCTCCGTA
>Cucumis_melo_newGene_1601	Cucumis_melo_newGene_1601.1
GTTGTCATCGATGCCATTACGATAGATGCTGACACTAGTTGGATTGGATTGGAATCTGATAAAAGCCATCAGCCTGTCTCAATTCTTATAGTTAAATTGGTTGTCTGTCATATTGGATACTTTTTTGTTCTAAGTAGTTGTTTGTATCTGATGGTTCTGCAAGGCCCTCTGTATACTTCAACTGTTATGTGTTTGGTTGTTTTGTAGTAAATCGCTTATTTTCTTCCTTTCCTATAGAATATTTGCATACTCTGT
>Cucumis_melo_newGene_1602	Cucumis_melo_newGene_1602.1
ACATTTGCTGCAATTTTAAAGGAGAATCTCTTTGTGAAGGTCGCATGTTTCAGTTGTTGAATCTCGGCAAGTTTATTCAAATTTGTGAGTTCTAACCCTTTGCCCACTTTTAGATGGGAACGAGACTATGGAAGAAAAACCATTTCAAATAAATACTCCAAGTGGTATAGAACCCGTTTCTGTCCTGGACTGCCTTTCAGTAAACAGCCTGAGACTGAAGCACAGAGTTGGCCTAGGATTGAGAATTTGTTGTGA
>Cucumis_melo_newGene_1604	Cucumis_melo_newGene_1604.2
TTTACATTTGTTTAAAATGTTAGGTTGTAATATTTTCTTGTCAAAAGAATCCACTAATGTAGAATAATGCGATCATTGTGATACATCACCTTTGTTTTTAAAGGACTAAAATAGAAAATTTTTATTTTTCAACTTTCAATTATAAAGATTGAACACAAACGGGTTAGAAGTTCTAAATTACATAAATTTAAGGCAAAATTTGTAGAGTTATATGAGCTCAATTCTTACTAATAAAAATGAAAATTTGAAATATAC
>Cucumis_melo_newGene_1608	Cucumis_melo_newGene_1608.1
CAGATGTAAAGAAATTTCACGTTCGTGATCGTAACTTCCTTTTGAAATTTCACCTTGTATGCTTTAAGAACAACCGAAACTCTGTATTTTGTAAAACCCACCGAAACGGAGGGGGATTTGAATCTACATTTACTGAATGAGGAGGCTCTGCACAAGAATTCGTGCTTGTACGTTTGACTAAATGCAATCTCAATTCACGAAACCCAAGCTATTACGTACAATCAACAATGTTTTAGCTTCTTCTACAACTAATCC
>Cucumis_melo_newGene_1610	Cucumis_melo_newGene_1610.1
CAGTTTTATTTTTGCTACAAACATATTTCTTCCATAACAATTTCCACGCATTCTAAGGGTGTTTGTTGCAGGAGATTTGGAAAGTGTGGGTGTGTTTCAATTCCGATAAATGAAAAATAGTGAGATTGAAATGATAGAAGACAACAACGTATCTCACAGAGTGGGAGAAATAATTAGTGAGGATATTGATCAAAAGGTTCGTGATAATGTTGTGATATCCATTGACAAAATGTTGGATGGACTATCTCCAGTTAA
>Cucumis_melo_newGene_1612	Cucumis_melo_newGene_1612.1
TAGGCAAAAAGATGGCCTACATCCACGAAAAAAACTTTGATTCTTGAAGATGGCCTACATCCCTTCTTTTTTCCTTTCTTCCCAACTATTTCAACGATTTCATCAGTTTGCATAACTTTTGCTTTGATTTTCGCACAAGTCTGGTTAATGTTCTGCTCAAAGGAAAAGATGACCTCAAAGAAATATGTGAGGTGGAAGTTCATTCTATAGAAAACTATGAAGAGCGAAGACCTCGACAGGGAGAGATCGGACCTG
>Cucumis_melo_newGene_1613	Cucumis_melo_newGene_1613.1
AACGATATTTATATGTCTGTTCGGTAGGCAACTTGTTCAAAAAAACTCTATATCCTTCCCGCTCCTTCTCCCCGCTCCTCTTCCGTTGACGCTCCTACCCCATGTTCCTCCTCCGATAGCTTCCTTGTCTATGGCCGCCCGTCTCACTCCATCTATATCCACTCAAACCTATGGCCGACTGGCTGATCGGAGAAGATGTTGAAATGAAGCTTTCTCTGGTGCTGTAAGCTTATTTGCAGTTCAGCTCCGTTTGTC
>Cucumis_melo_newGene_1614	Cucumis_melo_newGene_1614.1
CGATCATACTCTCTTCGTTCTATTGTTGTAATAGAAACCCTCCCTTTGCGTCTTCTCTGTCATTTCAAATTGCTTCCACATCCTTCTTCTCCAACGATAAACTCTCTCTCACTCTGTCCCTCTCCTCCCTCCCTTCTCTCTCGCTCTCTTGTCTTCTTTGTCTTTCTCAAAATCTTCACTCTTCCTATCTCTCAAATTCCACTTCTCTAAGATTGAATCACTTTCTGCAGCGAAGAAACCCTAACTTGCAAGATG
>Cucumis_melo_newGene_1616	Cucumis_melo_newGene_1616.4
GAAATTGCGCTTTCCATTTTACAAACAAGTCTTTGAGTGTGGGTTATCGTTGTGTGAAGAACGGAGAGCACTCATAGCGCGTTGGTGGAAAACTGGAGGATCTGCGTTCAATATTTTCACATACAGTTGGTCTCAACTTCTCTGGATGCAGATTTAGATGCGATCGGATTGAGCTTGAGTTTACGTCATCTGATAACAACGATAAAACGGCGGAAAAACGGAAAGCAACATTTGTTCGTATTTCAACTTAAAGGA
>Cucumis_melo_newGene_1619	Cucumis_melo_newGene_1619.1
TATAGGAAAACAATTATCGACGGTAAGATCTTCAAGTTGTGCCAACGAGATAAAATGCCATGGATTCTCAGCTAGTTTTCGAAGGGTGCTGCTTCCGATCTTACTATTATAGGCGATTTTCAATGCTGTCGTAGGGTTTTGGTAGCTCAATCTACTGCGCCGAGCAATTCTCCTTTCTACCAGACTGCTCATTTACTTAGAACTCGGTTTGTTAATTTAGATTTGAAGTATTGCAGGGTGATATCGATGACGTAG
>Cucumis_melo_newGene_1621	Cucumis_melo_newGene_1621.2
ATTGTTTTGATGATTAAAATAATCCTACATTGTTCTTTTCGTTTCCTTGAATGAAAACGCATTCTCTGGAAAACCTTGATTCTCTTATCTGCTTTATCTGTGGATGTTTTAGCTGCATATTTTATGATGATATTCAGTCTTTGTTGCAGTGATTTTCGGTCGATTGATTTTATTGATGGTTGATTGATATGGTGCTTTGATTTGAGAATACGACGATGAGTAACCGAAACGTCGAGCCTTCTCAGGTAGAATCCG
>Cucumis_melo_newGene_1625	Cucumis_melo_newGene_1625.1
GATTATTATTTTCTCATATTTCTTATGTTCATACCAAGTTTTTTTTGTCTCATATCTCTAGCTTGTAATTTTGCTTCTCCATGATTTGTCATTTGAAGAATTTTGTTTAATTCAAAGCAATGCTTCTAATTCTCATTGAACTTCATGAGAAATGCATTGGACATCCGCTTGGTGGCAAACCGGTATGCCGAAAAATTGCAACTTTGTTCTCCACAGGATCCGGCATCATTCTCACTTGCTCGGGCGGTCCATGCC
>Cucumis_melo_newGene_1626	Cucumis_melo_newGene_1626.1
TGTTATTAAGCGATTACAATTTGTAGAGTTAAACCGGTGCGTTTAAGGCAAGGTAAAAAACCGAGCGAGGATCACAAATTTTAGTCGTTGAGGAATCAAATAACAGGCGCGAGCCAAACAAATAAGGCATATGGAAACGCCGTTGAAAAAGCCAAAAGGGTGCGAAATGAGCCAACGGTCGCTAGCAAAACGACGAATGCTCTGATTCTTTAGTGCAATTTCAGTTCGTGATCTCCCGCGAACATTTCCTTCCGA
>Cucumis_melo_newGene_1627	Cucumis_melo_newGene_1627.1
TTGCTCTTTGCCTTTAAAACAAAACTTTATTCCCTTAAAGCTTTTGTTCTCTCTGCTTTCTCTTAACAACAAATGACCCCTCGAGCTTATGTCTTAATCTTCTTCTTCTGGTCTCTCCTCACCATCCTCACACCCGCTCTCGTTTTTCTTTCCGAGAATTCGAAACCGTCGTTGGTCTCGTTCGAATCTACAGATGGGGAAAATGGAGGTATTGAAATGAGTAGAAAAGTTGTTGGATTGACAAGAAAATATCAG
>Cucumis_melo_newGene_1628	Cucumis_melo_newGene_1628.1
GCCGGACATAGATGTAAATATTTACGAGAAAAATTATTTTAAATAATAAAACGCTTCAAAACATTTACGAGTTTAATAAAATTTTACTTTTCATCTATAATAAATCGTGATAAACTTAAATAAATATCTATTAGTGTCTGTAATTTAGCAATAGGGATATAGCTAAATCTATGAAAAATATAAAGTTACTTTATAAAATGCTTATTTCATAATATTAAAAAAAAGACCACCGAAAAACTACTAATACATGTTAAA
>Cucumis_melo_newGene_1631	Cucumis_melo_newGene_1631.1
GCCACCATATAAAATCCATTATTCCAATAGCAAAATTGGAGAAACCAAAACCTAAACCTAAACCCACCTCTGAATTTCTCCCATTTTTAATATCTTCCTCACCATCAACAATATAATGGGAAATGAAGCAAAACGAGGAGGCAACAAAGCTGCTATATTTGTCTATGGGTGTGAAGGGCTGGAGAATATGGCATTTGTGTCGGTGGCGCTGAGCCTAGTGACGTATTTCAGTGGATATATGAACTTCAGCTTGAC
>Cucumis_melo_newGene_1636	Cucumis_melo_newGene_1636.4
ATCTTATTTGAGTCTAAATTATAATTTAACCATCTGATTTGACTCGACAAACTCTCCTACACGAGGCGTTCAATTTTCATTGCTTATAATATTCATCCCGGTCCCACGTTCATTGACAAACATTTTGATAATTGATATATGATATGGTGGCTTATTTATTTATTTTTAGTTTTATAGTGGGTATCTTGCTTCCTTACAAGATTGTCTGATGATTTTGTTTTTTTTAGCAGACGTGGTATTATGTACTTCATCGAA
>Cucumis_melo_newGene_1637	Cucumis_melo_newGene_1637.1
GTAAATCTTCACATCAGAGTCAAAGAATGGTAAAAATTATTGGGTGGGTCTTAAAAATGAGCTCAAGATTTTAAGGCCATCAACTAACTTGTTTGAGTTGTCTTAAAAAATTACCAGTAAACTTGATCCATAAGTTGGATTTGATACCTATTCAAGTCCTCGTCCATAAGGAAGGTATTTGCTCGCAGCTTAAGCCTCACACGTGGGAAGCCACCAGCACTCAAATCATTGAAGAGAAGAAGGTAATCAAATAGT
>Cucumis_melo_newGene_1639	Cucumis_melo_newGene_1639.1
AATTACGTACCGTCGTCATATCCTACTCATCCGTTACGTTCTCAAATCTCTCTCTCTCCCTGCTCTCCTAATTATTTCTGCCAGCGACCATATTTCATTTTCAATTGTGTGTTTAAAAAGCCGAGAATCGCAATCCTTTTTCCTCCACTCTTAATTCATTTCCAATTCACAAAAATATGTCGAAGAAGCTCGCAGCTCTCTTCACCATTATTGCGGCACTTGTAACAATAATGTCCCTCATCGTCATACCCTCCT
>Cucumis_melo_newGene_1643	Cucumis_melo_newGene_1643.1
TGGCTTTATATCAAAGCGAAAACAATCCTCCACGAACGAAACGGCACCGTTTTGAGCATCTCGAACTTTCTCTTTTCCTCTGAAATCTCTCTTCATTCTGCCTATTGTTCTGGAGCCTCAAAGATGGCTTGCTTACACGATCACAGCTGCGAAGATCATGATTGTTCTTCTGATTGGTCTCTTTACAAGCACATAGACCTCCCCAGAGTTTCAGCATTGAATGAGGCAACTCCAGGAAGTGTGAAGTCTGTATTT
>Cucumis_melo_newGene_1648	Cucumis_melo_newGene_1648.3
CTTCAATTTTAAGGTGGCTACCTCAATTTCCAATGCATGGGAACCACCCAAACCTGAGTCTTGGTTTAACGTATTGAAATTCTCGTAGTCTACACATGATTTTGGTGGCTGTGTAAGGATATCCGAAAATGGCATGATATCTGTTTTTTTCTCATTTTATTTAGTTATTCTTTTCTTTTCTTCCAGAGGTATAATTAAGATCATTCCGTCTAGTTTCCTAATTGTTCTAGTGAAACACAGGATCATTGGACGTAT
>Cucumis_melo_newGene_1660	Cucumis_melo_newGene_1660.2
GGGTGTTCGACATTTTGACTTGTTTCAATGGAAATCCGGTTGCCTGCCACTGTCCTCCAGCCACATGGGATGGGTATATCAAGTGTTCATTAAATGTCATTGCCATAAATATGAAATGATGGATGCAGAGTTTTGTTTGTGACCCATTTGAAAAAGTTAGATGTTGGCTCAATTAATTTCTTAAAACAACTTTGAATGCTTTCATTTCCTAGAAAACTGGTCGCTAACTATAATTGGATTTGATGATTCAGCATG
>Cucumis_melo_newGene_1663	Cucumis_melo_newGene_1663.1
AAAAAAATGTCCCACGGGATGAAACACATGCATGCATAGGAAAGGGAGAACATGTTTAAAAGATATTTTAGTTGTATCAAATGTCTATTCAGTCCTGAAAATTTAAACTCTGCTGCAGTCATAGATTCTAATAGGTTTTCAGTTGGCATTGAGTTGAGAGTTTGTAATGGACTTTAGTGGTTAATGCTATTTGAGTTTGACATTAGTCCGAGATTGTTTAATTTTAGCTATGTTTGTTGAATTTAATTAAGTAGA
>Cucumis_melo_newGene_1668	Cucumis_melo_newGene_1668.1
GTCGATTGTGTGTGTGTGGAATAAATCTAACAGCAAAAAGAAAAGAATGGTACGTGAAACGACGGCATCGCATCGGACAAAGTCGAAGCATAGAAAGGGATTATGGTCACCGGATGAAGATCAAAGGCTGAGAAATTACATCCTAAACTATGGCCATGGCTGTTGGAGTTCTCTTCCTTCAAAGGCTGGGCTTGAAAGAAATGGAAAGAGCTGCAGATTAAGGTGGATTAATTATTTGCGGCCTGGACTTAAAAG
>Cucumis_melo_newGene_1670	Cucumis_melo_newGene_1670.1
ATGTATTAGAACCAATATTTTTTTAGTGGTTCATTTGAAAATTGTAAATGCTACATAATGAAAAGAAGAACGATGTATGGAAGTAAAATTTGAGAATATATAGATAAGATGTTTGTATATAAGATATGTATGCATATTACCTAAAAGTAGACAAGACAGTATTAGCTCTAAATTGAAGTTCGGAAAACTTGATAGTCTTGATTAAAGATTTTGGAAAAGAAAAATTTCTTTTTTCCAAATGAGCAAAATCTACTA
>Cucumis_melo_newGene_1671	Cucumis_melo_newGene_1671.1
ATGGGGAATAGTAGAAATAGTTTATTACTTTTATTTATTATTTGAAACATGTAGGTTTACATTTTAGCCCTCTTGAGGAATAATAACCACTCTTCCTTCCACATTAGTAAAGAGTCGAACTCGACCAGGTTTAAGATCACGTGTCGTTGGAGTTCCTGCCAATAGTATGATTGGTTGAAAGTTAGGATTCTCTTTCTTGATGATATTTGCCACAATGTCTGCATCCATGAAGTTTAGTTCTCGCCATGATTTTAC
>Cucumis_melo_newGene_1675	Cucumis_melo_newGene_1675.1
GTTTTTCTGGATTTATCTCACCGCAATGCTTCTGCTTTCCCTTTGTGTTCTCTCTAGTTTGGAGGTGGAAGTGAAGGAAGCACATTCACAGCCAGTAGTTTGTTCTACAGTTTGCTCAAGCTCTTCCCCTTTTGAAAATGAAGAATGTCAAAATTCGTGCATTCGAAGAAGATTTGCTAATGGAAGATGTGCGGTTGGAGGCCCAGATGGAAAAATATCATGTTGC
>Cucumis_melo_newGene_1679	Cucumis_melo_newGene_1679.1
ATTGAGAAAAAGAAATTAATTCCGTACAACGAATTTGAATGATGGCCGTTAAATACAACGAAATGGCGGGAAACCCACCATCAAGCCCTCAACCGTTCGAACCTTTTGAGATTCCGATTCTCAATCAGTCTATGCTCCAATTTCACCATCAACAGTTCTTTTTCTTCAATTTTCAGTGATTCGGTGTCACGACGCTATTAATTTCACCATAATATACAAGCTTAGCCCCGATCAACGTCGACCGGATGGCGATTC
>Cucumis_melo_newGene_1688	Cucumis_melo_newGene_1688.1
[truncated: 1,809 more rows]
